# Supplementary material for: Distribution and survival strategies of endemic and cosmopolitan diazotrophs in the Arctic Ocean
Source: ISME J. 2023 May 23;17(8):1340–50. doi: 10.1038/s41396-023-01424-x (PMC10356936; doi:10.1038/s41396-023-01424-x)
Supplement: Supplementary file 2 — Table S1 [file 41396_2023_1424_MOESM2_ESM.xlsx]

## Sheet: Table S1
Table S1 Summary of metagenome data used in this study
division	subdivision	sample_name	sra_sample	bioproject	biosample	instrument	sra_run	collection_date	depth	latitude	longigute	lower_filter	upper_filter	sample_type	fraction	temperature	oxygen	salinity	num_contig(>=1kb)	assembly_size(>=1kb)	num_MAG
Tara polar	PRJEB9740	ERS1308839	ERS1308839	PRJEB9740	SAMEA4397390	Illumina HiSeq 2500	ERR3589589	2013-07-11T09:15:30Z	55	79.4086	66.2404	0.22	3	water	prok enriched	1.025705	314.71675	34.691775	157651	403878864	67
Tara polar	PRJEB9740	ERS1308804	ERS1308804	PRJEB9740	SAMEA4397355	Illumina HiSeq 2000	ERR3589567	2013-07-10T13:28:30Z	199	79.2169	66.4788	0.22	3	water	prok enriched	1.47689	296.228	34.8814	289605	655773102	108
Tara polar	PRJEB9740	ERS1308760	ERS1308760	PRJEB9740	SAMEA4397311	Illumina HiSeq 2000	ERR3589577	2013-07-10T06:09:00Z	5	79.2128	66.4256	0.22	3	water	prok enriched	1.421805	368.906875	34.2633	141372	368190722	50
Tara polar	PRJEB9740	ERS1308688	ERS1308688	PRJEB9740	SAMEA4397239	Illumina HiSeq 2000	ERR3589566	2013-07-08T06:03:30Z	5	78.9393	79.3224	0.22	3	water	prok enriched	-0.083125	383.163125	33.595737	184036	476300119	53
Tara polar	PRJEB9740	ERS1308727	ERS1308727	PRJEB9740	SAMEA4397278	Illumina HiSeq 2000	ERR3589553	2013-07-08T12:33:00Z	35	78.9343	79.0758	0.22	3	water	prok enriched	-1.298837	348.000625	34.456225	192572	478639415	73
Tara polar	PRJEB9740	ERS1309060	ERS1309060	PRJEB9740	SAMEA4397611	Illumina HiSeq 2000	ERR3589579	2013-08-15T08:52:00Z	17	78.3476	91.625	0.22	3	water	prok enriched	-1.640792	373.347333	33.455583	197802	483688631	64
Tara polar	PRJEB9740	ERS1309018	ERS1309018	PRJEB9740	SAMEA4397569	Illumina HiSeq 2000	ERR3589554	2013-08-15T02:04:30Z	5	78.2855	91.788	0.22	3	water	prok enriched	-1.645825	388.2395	32.9488	164799	408438123	55
Tara polar	PRJEB9740	ERS1309179	ERS1309179	PRJEB9740	SAMEA4397730	Illumina HiSeq 2000	ERR3589570	2013-08-28T02:54:30Z	299	78.0912	116.1096	0.22	3	water	prok enriched	1.59404	293.889	34.92558	282351	628875082	98
Tara polar	PRJEB9740	ERS1309154	ERS1309154	PRJEB9740	SAMEA4397705	Illumina HiSeq 2000	ERR3589569	2013-08-27T12:25:30Z	20	77.9842	116.5627	0.22	3	water	prok enriched	-0.67976	375.0946	32.741495	133130	338749710	47
Tara polar	PRJEB9740	ERS1309098	ERS1309098	PRJEB9740	SAMEA4397649	Illumina HiSeq 2000	ERR3589555	2013-08-27T02:50:30Z	5	77.9162	117.0742	0.22	3	water	prok enriched	0.030106	364.342188	28.576956	159230	405030673	54
Tara polar	PRJEB9740	ERS1308875	ERS1308875	PRJEB9740	SAMEA4397426	Illumina HiSeq 2500	ERR3589590	2013-07-15T04:07:30Z	5	77.2314	73.2248	0.22	3	water	prok enriched	1.243225	348.536	34.056675	184466	492263625	46
Tara polar	PRJEB9740	ERS1308483	ERS1308483	PRJEB9740	SAMEA4397034	Illumina HiSeq 2500	ERR3589586	2013-06-09T09:32:30Z	5	76.1744	1.63035	0.22	3	water	prok enriched	1.901825	363.047375	34.888288	150946	372566197	47
Tara polar	PRJEB9740	ERS1308521	ERS1308521	PRJEB9740	SAMEA4397072	Illumina HiSeq 2000	ERR3589593	2013-06-10T12:41:30Z	499	76.0702	1.38595	0.22	3	water	prok enriched	0.099535	315.37205	34.94578	352095	764701443	97
Tara polar	PRJEB9740	ERS1308965	ERS1308965	PRJEB9740	SAMEA4397516	Illumina HiSeq 2000	ERR3589578	2013-07-18T09:58:30Z	30	74.8283	76.2096	0.22	3	water	prok enriched	-1.533492	356.194583	33.646125	263242	636360855	66
Tara polar	PRJEB9740	ERS1308921	ERS1308921	PRJEB9740	SAMEA4397472	Illumina HiSeq 2000	ERR3589568	2013-07-18T03:57:00Z	5	74.801	76.1178	0.22	3	water	prok enriched	3.480781	350.63975	22.047506	146194	439068774	76
Tara polar	PRJEB9740	ERS1309516	ERS1309516	PRJEB9740	SAMEA4398067	Illumina HiSeq 2000	ERR3589572	2013-09-30T23:41:00Z	36	74.3368	-85.5811	0.22	3	water	prok enriched	-0.409335	343.877833	31.947283	194953	513034317	73
Tara polar	PRJEB9740	ERS1309458	ERS1309458	PRJEB9740	SAMEA4398009	Illumina HiSeq 2000	ERR3589558	2013-09-30T16:17:30Z	5	74.3102	-85.8462	0.22	3	water	prok enriched	-1.332965	369.1045	30.636767	243447	623349563	74
Tara polar	PRJEB9740	ERS1309432	ERS1309432	PRJEB9740	SAMEA4397983	Illumina HiSeq 2000	ERR3589573	2013-09-30T03:07:00Z	441	74.3048	-85.6984	0.22	3	water	prok enriched	0.994025	233.314	34.342505	234880	519674456	80
Tara polar	PRJEB9740	ERS1309291	ERS1309291	PRJEB9740	SAMEA4397842	Illumina HiSeq 2000	ERR3589556	2013-09-11T21:30:00Z	5	73.3833	-168.2333	0.22	3	water	prok enriched	-0.618833	369.339	27.38155	199682	463963210	47
Tara polar	PRJEB9740	ERS1309352	ERS1309352	PRJEB9740	SAMEA4397903	Illumina HiSeq 2000	ERR3589571	2013-09-12T04:25:30Z	35	73.3183	-168.8586	0.22	3	water	prok enriched	-0.987833	397.421583	31.56495	229846	563541513	71
Tara polar	PRJEB9740	ERS1308550	ERS1308550	PRJEB9740	SAMEA4397101	Illumina HiSeq 2500	ERR3589588	2013-07-01T06:03:00Z	5	72.5864	44.1172	0.22	3	water	prok enriched	7.53177	298.8549	34.92306	101922	249859955	36
Tara polar	PRJEB9740	ERS1308606	ERS1308606	PRJEB9740	SAMEA4397157	Illumina HiSeq 2000	ERR3589565	2013-07-01T13:59:00Z	40	72.5702	44.1378	0.22	3	water	prok enriched	3.824545	326.5136	34.976035	209665	509920743	60
Tara polar	PRJEB9740	ERS1308645	ERS1308645	PRJEB9740	SAMEA4397196	Illumina HiSeq 2500	ERR3589587	2013-07-02T07:14:00Z	55	72.5364	44.0742	0.22	3	water	prok enriched	3.1072	303.31905	34.978285	187821	495665466	80
Tara polar	PRJEB9740	ERS1309543	ERS1309543	PRJEB9740	SAMEA4398094	Illumina HiSeq 2000	ERR3589559	2013-10-08T13:47:00Z	5	72.4731	-71.9124	0.22	3	water	prok enriched	-0.48046	353.31105	31.995275	172069	501061842	82
Tara polar	PRJEB9740	ERS1309599	ERS1309599	PRJEB9740	SAMEA4398150	Illumina HiSeq 2000	ERR3589574	2013-10-08T18:38:30Z	491	72.4077	-71.9524	0.22	3	water	prok enriched	1.230869	227.316	34.378169	252251	573470154	87
Tara polar	PRJEB9740	ERS1309379	ERS1309379	PRJEB9740	SAMEA4397930	Illumina HiSeq 2000	ERR3589557	2013-09-14T18:48:00Z	5	71.9052	-154.9234	0.22	3	water	prok enriched	2.570037	335.965875	28.604712	241775	616974714	87
Tara polar	PRJEB9740	ERS1309205	ERS1309205	PRJEB9740	SAMEA4397756	Illumina HiSeq 2000	ERR3589580	2013-09-02T23:32:00Z	5	71.5697	160.9403	0.22	3	water	prok enriched	1.4886	340.518	28.4169	263969	621863117	59
Tara polar	PRJEB9740	ERS1309247	ERS1309247	PRJEB9740	SAMEA4397798	Illumina HiSeq 2000	ERR3589581	2013-09-08T03:45:00Z	5	71.0704	174.9916	0.22	3	water	prok enriched	NA	NA	NA	187385	531183375	66
Tara polar	PRJEB9740	ERS1309625	ERS1309625	PRJEB9740	SAMEA4398176	Illumina HiSeq 2000	ERR3589561	2013-10-12T12:21:00Z	5	70.964	-53.5978	0.22	3	water	prok enriched	1.43901	328.5869	32.08274	200702	543612391	83
Tara polar	PRJEB9740	ERS1309668	ERS1309668	PRJEB9740	SAMEA4398219	Illumina HiSeq 2000	ERR3589560	2013-10-12T20:40:30Z	411	70.9279	-53.5238	0.22	3	water	prok enriched	3.03468	229.6853	34.50669	273389	610715210	80
Tara polar	PRJEB9740	ERS1309696	ERS1309696	PRJEB9740	SAMEA4398247	Illumina HiSeq 2000	ERR3589575	2013-10-20T12:47:00Z	5	69.1115	-51.5727	0.22	3	water	prok enriched	3.1961	303.353	32.991725	178189	441649473	52
Tara polar	PRJEB9740	ERS1308453	ERS1308453	PRJEB9740	SAMEA4397004	Illumina HiSeq 2500	ERR3589585	2013-06-04T13:13:00Z	651	67.2182	0.2857	0.22	3	water	prok enriched	0.22498	295.31095	34.90349	216532	480799067	73
Tara polar	PRJEB9740	ERS1308420	ERS1308420	PRJEB9740	SAMEA4396971	Illumina HiSeq 2000	ERR3589564	2013-06-03T16:27:30Z	25	67.1705	0.44225	0.22	3	water	prok enriched	6.7255	304.26005	35.149405	183739	419351456	37
Tara polar	PRJEB9740	ERS1307987	ERS1307987	PRJEB9740	SAMEA4396538	Illumina HiSeq 2000	ERR3589592	2013-06-03T08:51:30Z	5	67.1398	0.2399	0.22	3	water	prok enriched	8.48667	311.9179	35.14372	222117	490356517	42
Tara virus	GOV2	ERS1308858	ERS1308858	PRJEB9742	SAMEA4397409	Illumina HiSeq 2000	ERR2762126,ERR2762127	2013-07-11T09:15:30Z	55	79.4086	66.2404	-	0.22	water	virus enriched	1.025705	314.71675	34.691775	69714	227835323	34
Tara virus	GOV2	ERS1308812	ERS1308812	PRJEB9742	SAMEA4397363	Illumina HiSeq 2000	ERR2762130,ERR2762131	2013-07-10T13:28:30Z	199	79.2169	66.4788	-	0.22	water	virus enriched	1.47689	296.228	34.8814	121526	415312855	56
Tara virus	GOV2	ERS1308779	ERS1308779	PRJEB9742	SAMEA4397330	Illumina HiSeq 2000	ERR2762128,ERR2762129	2013-07-10T06:09:00Z	5	79.2128	66.4256	-	0.22	water	virus enriched	1.421805	368.906875	34.2633	261102	834280234	63
Tara virus	GOV2	ERS1308704	ERS1308704	PRJEB9742	SAMEA4397255	Illumina HiSeq 2000	ERR2762124,ERR2762125	2013-07-08T06:03:30Z	5	78.9393	79.3224	-	0.22	water	virus enriched	-0.083125	383.163125	33.595737	78001	254580848	37
Tara virus	GOV2	ERS1308744	ERS1308744	PRJEB9742	SAMEA4397295	Illumina HiSeq 2000	ERR2762122,ERR2762123	2013-07-08T12:33:00Z	35	78.9343	79.0758	-	0.22	water	virus enriched	-1.298837	348.000625	34.456225	260443	864057203	75
Tara virus	GOV2	ERS1309076	ERS1309076	PRJEB9742	SAMEA4397627	Illumina HiSeq 2000	ERR2762138,ERR2762139	2013-08-15T08:52:00Z	17	78.3476	91.625	-	0.22	water	virus enriched	-1.640792	373.347333	33.455583	217842	649466034	32
Tara virus	GOV2	ERS1309035	ERS1309035	PRJEB9742	SAMEA4397586	Illumina HiSeq 2000	ERR2762140,ERR2762141	2013-08-15T02:04:30Z	5	78.2855	91.788	-	0.22	water	virus enriched	-1.645825	388.2395	32.9488	156209	526089075	48
Tara virus	GOV2	ERS1309196	ERS1309196	PRJEB9742	SAMEA4397747	Illumina HiSeq 2000	ERR2762144,ERR2762145	2013-08-28T02:54:30Z	299	78.0912	116.1096	-	0.22	water	virus enriched	1.59404	293.889	34.92558	274320	786987269	21
Tara virus	GOV2	ERS1309171	ERS1309171	PRJEB9742	SAMEA4397722	Illumina HiSeq 2000	ERR2762142,ERR2762143	2013-08-27T12:25:30Z	20	77.9842	116.5627	-	0.22	water	virus enriched	-0.67976	375.0946	32.741495	218195	599905872	26
Tara virus	GOV2	ERS1309115	ERS1309115	PRJEB9742	SAMEA4397666	Illumina HiSeq 2000	ERR2762146,ERR2762147	2013-08-27T02:50:30Z	5	77.9162	117.0742	-	0.22	water	virus enriched	0.030106	364.342188	28.576956	208102	577915165	24
Tara virus	GOV2	ERS1308894	ERS1308894	PRJEB9742	SAMEA4397445	Illumina HiSeq 2000	ERR2762132,ERR2762133	2013-07-15T04:07:30Z	5	77.2314	73.2248	-	0.22	water	virus enriched	1.243225	348.536	34.056675	185291	645354429	74
Tara virus	GOV2	ERS1308500	ERS1308500	PRJEB9742	SAMEA4397051	Illumina HiSeq 2000	ERR2762114,ERR2762115	2013-06-09T09:32:30Z	5	76.1744	1.63035	-	0.22	water	virus enriched	1.901825	363.047375	34.888288	104565	329736797	29
Tara virus	GOV2	ERS1308540	ERS1308540	PRJEB9742	SAMEA4397091	Illumina HiSeq 2000	ERR2762112,ERR2762113	2013-06-10T12:41:30Z	499	76.0702	1.38595	-	0.22	water	virus enriched	0.099535	315.37205	34.94578	35421	124103798	6
Tara virus	GOV2	ERS1308985	ERS1308985	PRJEB9742	SAMEA4397536	Illumina HiSeq 2000	ERR2762136,ERR2762137	2013-07-18T09:58:30Z	30	74.8283	76.2096	-	0.22	water	virus enriched	-1.533492	356.194583	33.646125	197163	628682757	50
Tara virus	GOV2	ERS1308938	ERS1308938	PRJEB9742	SAMEA4397489	Illumina HiSeq 2000	ERR2762134,ERR2762135	2013-07-18T03:57:00Z	5	74.801	76.1178	-	0.22	water	virus enriched	3.480781	350.63975	22.047506	260312	890773202	86
Tara virus	GOV2	ERS1309532	ERS1309532	PRJEB9742	SAMEA4398083	Illumina HiSeq 2000	ERR2762159,ERR2762160,ERR2762161	2013-09-30T23:41:00Z	36	74.3368	-85.5811	-	0.22	water	virus enriched	-0.409335	343.877833	31.947283	271332	720595527	25
Tara virus	GOV2	ERS1309476	ERS1309476	PRJEB9742	SAMEA4398027	Illumina HiSeq 2000,Illumina HiSeq 2500	ERR2762164,ERR2762165,ERR2762166	2013-09-30T16:17:30Z	5	74.3102	-85.8462	-	0.22	water	virus enriched	-1.332965	369.1045	30.636767	220147	617199382	31
Tara virus	GOV2	ERS1309450	ERS1309450	PRJEB9742	SAMEA4398001	Illumina HiSeq 2000	ERR2762162,ERR2762163	2013-09-30T03:07:00Z	441	74.3048	-85.6984	-	0.22	water	virus enriched	0.994025	233.314	34.342505	207255	593912671	32
Tara virus	GOV2	ERS1309308	ERS1309308	PRJEB9742	SAMEA4397859	Illumina HiSeq 2000	ERR2762155,ERR2762156	2013-09-11T21:30:00Z	5	73.3833	-168.2333	-	0.22	water	virus enriched	-0.618833	369.339	27.38155	198161	524156445	24
Tara virus	GOV2	ERS1309369	ERS1309369	PRJEB9742	SAMEA4397920	Illumina HiSeq 2000	ERR2762153,ERR2762154	2013-09-12T04:25:30Z	35	73.3183	-168.8586	-	0.22	water	virus enriched	-0.987833	397.421583	31.56495	193201	566175065	40
Tara virus	GOV2	ERS1308567	ERS1308567	PRJEB9742	SAMEA4397118	Illumina HiSeq 2000	ERR2762120,ERR2762121	2013-07-01T06:03:00Z	5	72.5864	44.1172	-	0.22	water	virus enriched	7.53177	298.8549	34.92306	155357	606497927	83
Tara virus	GOV2	ERS1308623	ERS1308623	PRJEB9742	SAMEA4397174	Illumina HiSeq 2000	ERR2762116,ERR2762117	2013-07-01T13:59:00Z	40	72.5702	44.1378	-	0.22	water	virus enriched	3.824545	326.5136	34.976035	194294	707729987	82
Tara virus	GOV2	ERS1308664	ERS1308664	PRJEB9742	SAMEA4397215	Illumina HiSeq 2000	ERR2762118,ERR2762119	2013-07-02T07:14:00Z	55	72.5364	44.0742	-	0.22	water	virus enriched	3.1072	303.31905	34.978285	241532	794337836	61
Tara virus	GOV2	ERS1309560	ERS1309560	PRJEB9742	SAMEA4398111	Illumina HiSeq 2000,Illumina HiSeq 2500	ERR2762169,ERR2762170	2013-10-08T13:47:00Z	5	72.4731	-71.9124	-	0.22	water	virus enriched	-0.48046	353.31105	31.995275	165797	446954714	18
Tara virus	GOV2	ERS1309617	ERS1309617	PRJEB9742	SAMEA4398168	Illumina HiSeq 2000,Illumina HiSeq 2500	ERR2762167,ERR2762168	2013-10-08T18:38:30Z	491	72.4077	-71.9524	-	0.22	water	virus enriched	1.230869	227.316	34.378169	280297	726602277	26
Tara virus	GOV2	ERS1309397	ERS1309397	PRJEB9742	SAMEA4397948	Illumina HiSeq 2000	ERR2762157,ERR2762158	2013-09-14T18:48:00Z	5	71.9052	-154.9234	-	0.22	water	virus enriched	2.570037	335.965875	28.604712	193729	538947763	25
Tara virus	GOV2	ERS1309221	ERS1309221	PRJEB9742	SAMEA4397772	Illumina HiSeq 2000	ERR2762148,ERR2762149	2013-09-02T23:32:00Z	5	71.5697	160.9403	-	0.22	water	virus enriched	1.4886	340.518	28.4169	164647	407190017	8
Tara virus	GOV2	ERS1309264	ERS1309264	PRJEB9742	SAMEA4397815	Illumina HiSeq 2000	ERR2762150,ERR2762151,ERR2762152	2013-09-08T03:45:00Z	5	71.0704	174.9916	-	0.22	water	virus enriched	NA	NA	NA	188343	524786771	22
Tara virus	GOV2	ERS1309642	ERS1309642	PRJEB9742	SAMEA4398193	Illumina HiSeq 2000,Illumina HiSeq 2500	ERR2762173,ERR2762174,ERR2762175	2013-10-12T12:21:00Z	5	70.964	-53.5978	-	0.22	water	virus enriched	1.43901	328.5869	32.08274	199654	571288745	24
Tara virus	GOV2	ERS1309687	ERS1309687	PRJEB9742	SAMEA4398238	Illumina HiSeq 2000,Illumina HiSeq 2500	ERR2762171,ERR2762172	2013-10-12T20:40:30Z	411	70.9279	-53.5238	-	0.22	water	virus enriched	3.03468	229.6853	34.50669	239745	757112351	52
Tara virus	GOV2	ERS1309715	ERS1309715	PRJEB9742	SAMEA4398266	Illumina HiSeq 2000,Illumina HiSeq 2500	ERR2762176,ERR2762177	2013-10-20T12:47:00Z	5	69.1115	-51.5727	-	0.22	water	virus enriched	3.1961	303.353	32.991725	160694	466419662	25
Tara virus	GOV2	ERS1308472	ERS1308472	PRJEB9742	SAMEA4397023	Illumina HiSeq 2000	ERR2762108,ERR2762109	2013-06-04T13:13:00Z	651	67.2182	0.2857	-	0.22	water	virus enriched	0.22498	295.31095	34.90349	190645	668313033	64
Tara virus	GOV2	ERS1308437	ERS1308437	PRJEB9742	SAMEA4396988	Illumina HiSeq 2000	ERR2762106,ERR2762107	2013-06-03T16:27:30Z	25	67.1705	0.44225	-	0.22	water	virus enriched	6.7255	304.26005	35.149405	175255	622978016	62
Tara virus	GOV2	ERS1308390	ERS1308390	PRJEB9742	SAMEA4396941	Illumina HiSeq 2000	ERR2762110,ERR2762111	2013-06-03T08:51:30Z	5	67.1398	0.2399	-	0.22	water	virus enriched	8.48667	311.9179	35.14372	178039	679768813	85
NS polar	PRJNA588686	Arc_Ant_N08	SRS6014527	PRJNA588686	SAMN13674978	Illumina HiSeq 2500	SRR10912824,SRR10912823	NA	0	85.02	43.08	0.22	-	water	prok and euk enriched	-	-	-	121963	295363546	34
NS polar	PRJNA588686	Arc_Ant_N09	SRS6014527	PRJNA588686	SAMN13674978	Illumina HiSeq 2500	SRR10912822,SRR10912821	NA	300	85.02	43.08	0.22	-	water	prok and euk enriched	-	-	-	170038	389264899	60
NS polar	PRJNA588686	Arc_Ant_N10	SRS6014527	PRJNA588686	SAMN13674978	Illumina HiSeq 2500	SRR10912820,SRR10912819	NA	1000	85.02	43.08	0.22	-	water	prok and euk enriched	-	-	-	194573	497846317	94
NS polar	PRJNA588686	Arc_Ant_N11	SRS6014527	PRJNA588686	SAMN13674978	Illumina HiSeq 2500	SRR10912817,SRR10912816	NA	3800	85.02	43.08	0.22	-	water	prok and euk enriched	-	-	-	171163	535797646	108
NS polar	PRJNA588686	Arc_Ant_N22	SRS6014527	PRJNA588686	SAMN13674978	Illumina HiSeq 2500	SRR10912815,SRR10912814	NA	0	84.6	111.08	0.22	-	water	prok and euk enriched	-	-	-	166973	443549560	69
NS polar	PRJNA588686	Arc_Ant_N23	SRS6014527	PRJNA588686	SAMN13674978	Illumina HiSeq 2500	SRR10912813,SRR10912812	NA	300	84.6	111.08	0.22	-	water	prok and euk enriched	-	-	-	184766	563240997	102
NS polar	PRJNA588686	Arc_Ant_N24	SRS6014527	PRJNA588686	SAMN13674978	Illumina HiSeq 2500	SRR10912811,SRR10912810	NA	3800	84.6	111.08	0.22	-	water	prok and euk enriched	-	-	-	191145	528218423	101
NS polar	PRJNA588686	Arc_Ant_N44	SRS6014527	PRJNA588686	SAMN13674978	Illumina HiSeq 2500	SRR10912889,SRR10912888	NA	0	82.05	168.01	0.22	-	water	prok and euk enriched	-	-	-	156159	346092844	53
NS polar	PRJNA588686	Arc_Ant_N45	SRS6014527	PRJNA588686	SAMN13674978	Illumina HiSeq 2500	SRR10912887,SRR10912886	NA	100	82.05	168.01	0.22	-	water	prok and euk enriched	-	-	-	139573	374727273	70
NS polar	PRJNA588686	Arc_Ant_N46	SRS6014527	PRJNA588686	SAMN13674978	Illumina HiSeq 2500	SRR10912885,SRR10912884	NA	1000	82.05	168.01	0.22	-	water	prok and euk enriched	-	-	-	126899	399625300	60
NS polar	PRJNA588686	Arc_Ant_N47	SRS6014527	PRJNA588686	SAMN13674978	Illumina HiSeq 2500	SRR10912883,SRR10912882	NA	2280	82.05	168.01	0.22	-	water	prok and euk enriched	-	-	-	161394	428285134	55
NS polar	PRJNA588686	Arc_Ant_N25	SRS6014527	PRJNA588686	SAMN13674978	Illumina HiSeq 2500	SRR10912809,SRR10912808	NA	0	80.03	179.55	0.22	-	water	prok and euk enriched	-	-	-	152757	358651292	65
NS polar	PRJNA588686	Arc_Ant_N26	SRS6014527	PRJNA588686	SAMN13674978	Illumina HiSeq 2500	SRR10912806,SRR10912805	NA	500	80.03	179.55	0.22	-	water	prok and euk enriched	-	-	-	171917	411198880	86
NS polar	PRJNA588686	Arc_Ant_N27	SRS6014527	PRJNA588686	SAMN13674978	Illumina HiSeq 2500	SRR10912804,SRR10912803	NA	1500	80.03	179.55	0.22	-	water	prok and euk enriched	-	-	-	196465	598579121	106
NS polar	PRJNA588686	Arc_Ant_N40	SRS6014527	PRJNA588686	SAMN13674978	Illumina HiSeq 2500	SRR10912898,SRR10912897	NA	1000	80	161.52	0.22	-	water	prok and euk enriched	-	-	-	129811	326838050	41
NS polar	PRJNA588686	Arc_Ant_N41	SRS6014527	PRJNA588686	SAMN13674978	Illumina HiSeq 2500	SRR10912896,SRR10912895	NA	3236	80	161.52	0.22	-	water	prok and euk enriched	-	-	-	134678	304626526	51
NS polar	PRJNA588686	Arc_Ant_N43	SRS6014527	PRJNA588686	SAMN13674978	Illumina HiSeq 2500	SRR10912891,SRR10912890	NA	300	80	161.52	0.22	-	water	prok and euk enriched	-	-	-	136505	310174651	41
NS polar	PRJNA588686	Arc_Ant_N05	SRS6014527	PRJNA588686	SAMN13674978	Illumina HiSeq 2500	SRR10912900,SRR10912899	NA	0	78.95	12	0.22	-	water	prok and euk enriched	-	-	-	115959	304822783	43
NS polar	PRJNA588686	Arc_Ant_N02	SRS6014527	PRJNA588686	SAMN13674978	Illumina HiSeq 2500	SRR10912848,SRR10912847	NA	0	75.77	142.96	0.22	-	water	prok and euk enriched	-	-	-	172025	443649505	43
NS polar	PRJNA588686	Arc_Ant_N20	SRS6014527	PRJNA588686	SAMN13674978	Illumina HiSeq 2500	SRR10912828,SRR10912827	NA	0	75	-151.19	0.22	-	water	prok and euk enriched	-	-	-	106881	278382161	37
NS polar	PRJNA588686	Arc_Ant_N21	SRS6014527	PRJNA588686	SAMN13674978	Illumina HiSeq 2500	SRR10912826,SRR10912825	NA	300	75	-151.19	0.22	-	water	prok and euk enriched	-	-	-	158820	403736118	79
NS polar	PRJNA588686	Arc_Ant_N42	SRS6014527	PRJNA588686	SAMN13674978	Illumina HiSeq 2500	SRR10912894,SRR10912893	NA	0	74.99	-159.86	0.22	-	water	prok and euk enriched	-	-	-	123852	287214617	53
NS polar	PRJNA588686	Arc_Ant_N12	SRS6014527	PRJNA588686	SAMN13674978	Illumina HiSeq 2500	SRR10912842,SRR10912841	NA	1000	74.33	2.34	0.22	-	water	prok and euk enriched	-	-	-	71332	220836198	38
NS polar	PRJNA588686	Arc_Ant_N13	SRS6014527	PRJNA588686	SAMN13674978	Illumina HiSeq 2500	SRR10912844,SRR10912843	NA	300	74.33	2.34	0.22	-	water	prok and euk enriched	-	-	-	119275	277832609	45
NS polar	PRJNA588686	Arc_Ant_N14	SRS6014527	PRJNA588686	SAMN13674978	Illumina HiSeq 2500	SRR10912839,SRR10912838	NA	3300	74.33	2.34	0.22	-	water	prok and euk enriched	-	-	-	154179	391578864	77
NS polar	PRJNA588686	Arc_Ant_N15	SRS6014527	PRJNA588686	SAMN13674978	Illumina HiSeq 2500	SRR10912846,SRR10912845	NA	0	74.33	2.34	0.22	-	water	prok and euk enriched	-	-	-	136753	405832240	86
NS polar	PRJNA588686	Arc_Ant_N07	SRS6014527	PRJNA588686	SAMN13674978	Illumina HiSeq 2500	SRR10912902,SRR10912901	NA	0	72.23	-72.46	0.22	-	water	prok and euk enriched	-	-	-	153660	443795592	77
NS polar	PRJNA588686	Arc_Ant_N16	SRS6014527	PRJNA588686	SAMN13674978	Illumina HiSeq 2500	SRR10912833,SRR10912832	NA	1000	70.2	4.01	0.22	-	water	prok and euk enriched	-	-	-	92863	253586031	35
NS polar	PRJNA588686	Arc_Ant_N17	SRS6014527	PRJNA588686	SAMN13674978	Illumina HiSeq 2500	SRR10912831,SRR10912830	NA	3000	70.2	4.01	0.22	-	water	prok and euk enriched	-	-	-	172611	386072011	45
NS polar	PRJNA588686	Arc_Ant_N18	SRS6014527	PRJNA588686	SAMN13674978	Illumina HiSeq 2500	SRR10912835,SRR10912834	NA	300	70.2	4.01	0.22	-	water	prok and euk enriched	-	-	-	149463	369615982	59
NS polar	PRJNA588686	Arc_Ant_N19	SRS6014527	PRJNA588686	SAMN13674978	Illumina HiSeq 2500	SRR10912837,SRR10912836	NA	0	70.2	4.01	0.22	-	water	prok and euk enriched	-	-	-	154426	487749645	100
Canada Basin	pelagic_arctic_ocean	SRS2348673	SRS2348673	PRJNA367427	SAMN06267278	Illumina HiSeq 2500	SRR5819594	2015-10-01	190	79.2466	-150.0613	0.22	3	water	prok enriched	-	-	-	397595	1054403482	157
Canada Basin	pelagic_arctic_ocean	SRS2348686	SRS2348686	PRJNA367428	SAMN06267279	Illumina HiSeq 2500	SRR5819607	2015-10-01	25	79.2466	-150.0613	0.22	3	water	prok enriched	-	-	-	255055	628824463	64
Canada Basin	pelagic_arctic_ocean	SRS2348820	SRS2348820	PRJNA367429	SAMN06267280	Illumina HiSeq 2500	SRR5819754	2015-10-01	5	79.2466	-150.0613	0.22	3	water	prok enriched	-	-	-	260575	632905013	58
Canada Basin	pelagic_arctic_ocean	SRS2348491	SRS2348491	PRJNA367436	SAMN06267287	Illumina HiSeq 2500	SRR5819383	2015-10-06	213	77.0991	-150.2252	0.22	3	water	prok enriched	-	-	-	440055	1156439762	167
Canada Basin	pelagic_arctic_ocean	SRS2348651	SRS2348651	PRJNA367438	SAMN06267289	Illumina HiSeq 2500	SRR5819552	2015-10-06	5	77.0991	-150.2252	0.22	3	water	prok enriched	-	-	-	286497	667082502	57
Canada Basin	pelagic_arctic_ocean	SRS2348674	SRS2348674	PRJNA367437	SAMN06267288	Illumina HiSeq 2500	SRR5819595	2015-10-06	58	77.0991	-150.2252	0.22	3	water	prok enriched	-	-	-	293137	706016132	70
Canada Basin	pelagic_arctic_ocean	SRS2348346	SRS2348346	PRJNA367433	SAMN06267284	Illumina HiSeq 2500	SRR5819239	2015-10-07	208	75.2588	-156.0227	0.22	3	water	prok enriched	-	-	-	423039	1108264487	164
Canada Basin	pelagic_arctic_ocean	SRS2348489	SRS2348489	PRJNA367435	SAMN06267286	Illumina HiSeq 2500	SRR5819381	2015-10-08	5	75.235	-150.0691	0.22	3	water	prok enriched	-	-	-	169535	451219845	47
Canada Basin	pelagic_arctic_ocean	SRS2348492	SRS2348492	PRJNA367434	SAMN06267285	Illumina HiSeq 2500	SRR5819384	2015-10-08	79	75.235	-150.0691	0.22	3	water	prok enriched	-	-	-	229360	576156138	53
Canada Basin	pelagic_arctic_ocean	SRS2348345	SRS2348345	PRJNA367431	SAMN06267282	Illumina HiSeq 2500	SRR5819238	2015-10-09	67	73.2247	-150.2247	0.22	3	water	prok enriched	-	-	-	317201	726086239	71
Canada Basin	pelagic_arctic_ocean	SRS2348347	SRS2348347	PRJNA367430	SAMN06267281	Illumina HiSeq 2500	SRR5819240	2015-10-09	177	73.2247	-150.2247	0.22	3	water	prok enriched	-	-	-	408761	985886053	120
Canada Basin	pelagic_arctic_ocean	SRS2348348	SRS2348348	PRJNA367432	SAMN06267283	Illumina HiSeq 2500	SRR5819241	2015-10-09	7	73.2247	-150.2247	0.22	3	water	prok enriched	-	-	-	219848	529910331	55
