# Supplementary material for: Distribution and survival strategies of endemic and cosmopolitan diazotrophs in the Arctic Ocean
Source: ISME J. 2023 May 23;17(8):1340–50. doi: 10.1038/s41396-023-01424-x (PMC10356936; doi:10.1038/s41396-023-01424-x)
Supplement: Supplementary file 4 — Table S3 [file 41396_2023_1424_MOESM4_ESM.xlsx]

## Sheet: Table S3
Table S3 Summary of diazotroph genomes used in this study
													Number of cold-inducible proteins coding genes																										amino acid
genome name	number of contigs	bp length of largest contig	bp length of genome	%GC	N50	checkM %-completeness	checkM %-contamination	QS (completeness - 5 x contamination)	Novelty based on GTDB-Tk	GTDB-Tk classification	Reference/Assembly accession	growthpred minimum generation time	aceE	aceF	cspA	deaD	dnaA	gyrA	hns	hscA	hscB	hupB	infA	infB	infC	lpxP	nusA	otsA	otsB	pnp	rnr	rbfA	recA	tig	ves	yhbH	Number of glycosyltransferase genes		amino_acid_length	K	R	H	D	E	N	Q	S	T	Y
Arc-UCYN-A2	5	463810	1480855	30.8	364024	74.28	0	74.28	none	d__Bacteria;p__Cyanobacteria;c__Cyanobacteriia;o__Cyanobacteriales;f__Microcystaceae;g__Atelocyanobacterium;s__Atelocyanobacterium thalassa_A	this study	3.25	0	1	0	1	0	2	0	0	0	2	1	1	1	0	1	0	0	1	2	1	1	1	0	0	23		389346	26950	16693	7254	17728	23827	21429	16087	27527	20871	13545
Arc-Bactero-01	233	184863	4547501	44.82	42177	97.31	2.96	82.51	species	d__Bacteria;p__Bacteroidota;c__Bacteroidia;o__Bacteroidales;f__Prolixibacteraceae;g__Sunxiuqinia;s__	this study	4.15	1	4	1	1	1	1	0	0	0	2	1	1	1	0	1	0	1	1	1	1	1	1	0	0	33		1352430	86788	59079	26794	76168	93570	68916	53626	84985	69399	52896
Arc-Campylo-01	39	321978	2927409	28.31	173141	96.75	1.15	91	species	d__Bacteria;p__Campylobacterota;c__Campylobacteria;o__Campylobacterales;f__Arcobacteraceae;g__Arcobacter;s__	this study	3.28	1	1	2	1	1	1	0	0	0	1	1	1	1	0	1	0	0	1	1	1	1	1	0	1	27		911445	86026	25681	14286	52163	63071	57533	24541	61068	47494	36642
Arc-Alpha-01	60	273182	3176728	62.48	101953	97.71	0.2	96.71	species	d__Bacteria;p__Proteobacteria;c__Alphaproteobacteria;o__Sphingomonadales;f__Sphingomonadaceae;g__Novosphingobium;s__	this study	7.3	1	4	3	1	1	1	0	0	0	1	2	1	1	0	1	1	1	1	1	1	1	1	0	1	38		961505	30229	70155	19538	56452	58894	24705	29535	53157	47242	21035
Arc-Gamma-01	103	126450	3213714	68.4	51380	97.56	1.22	91.46	species	d__Bacteria;p__Proteobacteria;c__Gammaproteobacteria;o__Immundisolibacterales;f__Immundisolibacteraceae;g__Immundisolibacter;s__	this study	11.99	1	5	1	1	1	1	1	1	1	1	1	1	1	0	1	1	2	1	1	1	1	1	0	1	57		986997	21619	79497	23838	58157	50187	22169	34803	42765	48669	23846
Arc-Gamma-02	105	241222	4141498	37.32	71554	93.87	0.36	92.07	species	d__Bacteria;p__Proteobacteria;c__Gammaproteobacteria;o__Enterobacterales;f__Psychromonadaceae;g__Psychromonas;s__	this study	0.99	1	1	2	1	1	1	0	1	1	1	1	1	1	1	1	0	0	2	0	1	0	0	0	0	34		1180076	71572	44240	25101	65136	71925	57900	52816	82474	63626	36608
Arc-Gamma-03	122	170584	3744037	53.89	48657	96.39	0.42	94.29	species	d__Bacteria;p__Proteobacteria;c__Gammaproteobacteria;o__Pseudomonadales;f__Saccharospirillaceae;g__Oceanobacter;s__	this study	2.47	1	1	4	1	1	1	0	0	0	1	1	1	1	0	1	0	0	1	2	1	1	0	0	0	13		1100766	38284	63221	25726	64706	63233	38318	55475	68910	59709	30041
Arc-Gamma-04	257	95825	3771623	53.69	26473	91.8	1.29	85.35	species	d__Bacteria;p__Proteobacteria;c__Gammaproteobacteria;o__Pseudomonadales;f__Nitrincolaceae;g__Motiliproteus;s__	this study	2.64	3	2	4	1	1	1	0	1	1	2	1	1	1	1	1	0	0	1	0	1	2	0	0	0	14		1095538	43515	63851	23573	59239	64554	36307	57339	70983	53543	29002
Arc-Myxo	742	28592	3766005	63.59	6279	84.55	1.61	76.5	genus	d__Bacteria;p__Myxococcota;c__UBA9042;o__JABWCM01;f__JABWCM01;g__;s__	this study	22.53	0	2	1	1	1	2	0	0	0	1	1	1	1	0	1	0	0	0	0	0	0	0	0	0	25		1177199	30150	73031	28743	76061	83275	30668	34591	72435	65439	21645
Ca Richelia exalis	322	46823	3098804	34.39	12831	88.4	2.25	77.15	species	d__Bacteria;p__Cyanobacteria;c__Cyanobacteriia;o__Cyanobacteriales;f__Nostocaceae;g__Richelia;s__	Delmont et al., 2022	4.58	0	2	0	1	0	2	0	0	0	1	1	1	1	0	1	0	0	1	1	1	0	2	0	1	25		583470	32662	28145	12140	26053	34534	28373	28014	38725	31725	19190
Richelia intracellularis	340	68430	3046011	33.91	10991	89.3	0.33	87.65	none	d__Bacteria;p__Cyanobacteria;c__Cyanobacteriia;o__Cyanobacteriales;f__Nostocaceae;g__Richelia;s__Richelia intracellularis	Delmont et al., 2022	4.59	0	1	0	1	2	2	0	1	0	1	1	1	1	0	0	0	0	1	2	1	1	1	0	1	20		590037	32771	28170	12184	26752	35263	28649	28342	39313	32271	19367
Trichodesmium erythraeum	638	52584	6773488	33.74	14701	97.09	1.93	87.44	none	d__Bacteria;p__Cyanobacteria;c__Cyanobacteriia;o__Cyanobacteriales;f__Microcoleaceae;g__Trichodesmium;s__Trichodesmium erythraeum	Delmont et al., 2022	6.67	0	1	0	1	1	2	0	2	0	0	1	1	0	0	1	0	0	1	1	0	1	1	0	0	75		1380245	90728	60609	23281	66447	93334	72467	65998	91018	73842	47837
Trichodesmium thiebautii pop Atlantic	1136	23425	5948726	35.18	5703	81.25	2.88	66.85	species	d__Bacteria;p__Cyanobacteria;c__Cyanobacteriia;o__Cyanobacteriales;f__Microcoleaceae;g__Trichodesmium;s__	Delmont et al., 2022	4.44	0	2	0	1	0	2	0	0	0	1	1	1	0	0	0	0	0	1	0	0	0	0	0	1	70		1262247	79701	57002	21492	59803	85420	65218	61677	82950	67795	43443
Trichodesmium thiebautii pop India	1394	27582	6834732	35.33	5176	86.44	2.62	73.34	species	d__Bacteria;p__Cyanobacteria;c__Cyanobacteriia;o__Cyanobacteriales;f__Microcoleaceae;g__Trichodesmium;s__	Delmont et al., 2022	4.64	0	1	0	0	1	2	0	1	0	1	1	1	1	0	1	0	0	0	0	1	1	0	0	1	91		1460648	93561	66076	24857	70065	99904	75930	71496	96503	78429	50476
UCYN-A1	44	189925	1422642	30.97	51922	72.39	0.35	70.64	none	d__Bacteria;p__Cyanobacteria;c__Cyanobacteriia;o__Cyanobacteriales;f__Microcystaceae;g__Atelocyanobacterium;s__Atelocyanobacterium thalassa	Delmont et al., 2022	3.67	0	1	0	0	1	1	0	0	1	1	0	1	2	0	1	0	0	1	2	1	0	1	0	1	65		385837	27201	16251	7128	17741	23742	21453	15909	27591	20376	13227
UCYN-A2	46	142136	1459650	30.76	44130	72.53	0.22	71.43	none	d__Bacteria;p__Cyanobacteria;c__Cyanobacteriia;o__Cyanobacteriales;f__Microcystaceae;g__Atelocyanobacterium;s__Atelocyanobacterium thalassa_A	Delmont et al., 2022	3.17	0	1	1	0	0	1	0	1	0	2	1	1	0	0	1	0	0	0	0	1	1	0	0	1	80		382305	26513	16425	7071	17420	23395	21039	15833	27066	20530	13251
Crocosphaera watsonii	517	59452	4746277	37.54	11374	97.16	1.09	91.71	none	d__Bacteria;p__Cyanobacteria;c__Cyanobacteriia;o__Cyanobacteriales;f__Microcystaceae;g__Crocosphaera;s__Crocosphaera watsonii	Delmont et al., 2022	4.7	0	1	0	0	0	0	0	1	1	2	0	1	1	0	1	0	0	1	1	0	0	1	0	1	78		1317189	79185	59740	23373	67835	89460	66231	65269	85417	74010	43916
Crocosphaera chwakensis CCY0110	163	246579	5880532	36.69	81955	99.78	0.22	98.68	none	d__Bacteria;p__Cyanobacteria;c__Cyanobacteriia;o__Cyanobacteriales;f__Microcystaceae;g__Crocosphaera;s__Crocosphaera chwakensis	GCA_000169335.1	3.95	0	1	0	1	0	2	0	0	0	2	1	1	1	0	1	0	0	1	1	1	1	1	0	0	20		1674859	99827	74671	30645	85961	113583	85685	86069	108847	95286	55675
Crocosphaera subtropica ATCC51142	6	4934271	5460377	37.94	4934271	99.96	0	99.96	none	d__Bacteria;p__Cyanobacteria;c__Cyanobacteriia;o__Cyanobacteriales;f__Microcystaceae;g__Crocosphaera;s__Crocosphaera subtropica	GCA_000017845.1	5.03	0	1	0	1	0	2	0	0	0	2	1	1	1	0	1	0	0	1	2	1	2	1	0	0	18		1559878	86626	70197	29662	79490	103843	76657	81618	99193	89878	51368
Alpha-01	123	126226	3686005	61.91	47029	98.26	1.45	91.01	genus	d__Bacteria;p__Proteobacteria;c__Alphaproteobacteria;o__Parvibaculales;f__Parvibaculaceae;g__;s__	Delmont et al., 2022	8.88	0	1	2	0	2	1	0	0	0	1	1	2	1	0	1	1	2	1	1	1	1	1	0	1	27		1095830	35557	75397	22478	65774	71656	27590	34198	57839	57578	25803
Alpha-02	74	367134	6383944	65.92	230894	99.2	1.04	94	none	d__Bacteria;p__Proteobacteria;c__Alphaproteobacteria;o__Rhodobacterales;f__Rhodobacteraceae;g__Marinibacterium;s__Marinibacterium sp003217735	Delmont et al., 2022	3.88	0	1	1	0	0	1	1	0	0	0	0	0	0	0	0	0	0	1	1	1	0	1	0	1	48		1917271	53724	131308	39286	125177	101918	45807	59035	95420	109550	43029
Alpha-03	28	473949	3709445	46.23	195801	97.01	0.66	93.71	species	d__Bacteria;p__Proteobacteria;c__Alphaproteobacteria;o__Rhodospirillales;f__Terasakiellaceae;g__Terasakiella;s__	Delmont et al., 2022	2.77	0	1	2	1	1	0	0	0	0	1	0	1	1	0	1	0	0	1	1	1	1	1	0	2	29		1131865	63157	56517	24999	69378	72645	42986	41569	66748	61216	30368
Alpha-04	62	296877	4109363	63.63	124888	98.9	0.51	96.35	none	d__Bacteria;p__Proteobacteria;c__Alphaproteobacteria;o__Sphingomonadales;f__Sphingomonadaceae;g__Novosphingobium;s__Novosphingobium indicum	Delmont et al., 2022	4.2	1	2	3	1	2	1	0	0	0	1	2	0	0	0	0	0	0	0	0	0	1	0	0	1	29		1237027	41846	85028	25776	74422	75508	32316	38752	66994	65574	28649
Alpha-05	415	42110	3632756	62.98	11388	91.68	2.7	78.18	genus	d__Bacteria;p__Proteobacteria;c__Alphaproteobacteria;o__Rhizobiales;f__Hyphomicrobiaceae;g__;s__	Delmont et al., 2022	9.04	2	2	2	0	2	2	0	0	0	2	1	1	1	0	1	0	1	1	1	1	1	1	0	1	41		1074106	42525	75370	21900	62167	65473	28283	32986	59949	57762	25574
Alpha-06	554	23947	3055297	62.54	6164	77.95	1.96	68.15	species	d__Bacteria;p__Proteobacteria;c__Alphaproteobacteria;o__Caulobacterales;f__Hyphomonadaceae;g__Hirschia;s__	Delmont et al., 2022	13.38	0	3	5	0	2	1	1	0	0	0	0	1	0	0	1	1	1	1	0	1	1	1	0	1	36		910221	30711	66018	17584	58638	54412	24030	27125	53714	45130	20504
Alpha-07	566	52497	5091268	65.8	11478	89.05	4.21	68	none	d__Bacteria;p__Proteobacteria;c__Alphaproteobacteria;o__Rhodobacterales;f__Rhodobacteraceae;g__Marinibacterium;s__Marinibacterium sp002709405	Delmont et al., 2022	5.34	0	0	3	1	1	2	0	0	0	2	1	1	0	0	0	0	0	0	1	1	2	1	0	0	41		1519636	41749	101047	30677	99875	83883	36417	47478	77839	86888	34049
Alpha-08	745	38172	4489486	67.43	6922	79.95	1.27	73.6	none	d__Bacteria;p__Proteobacteria;c__Alphaproteobacteria;o__Rhizobiales;f__Xanthobacteraceae;g__Xanthobacter;s__Xanthobacter autotrophicus	Delmont et al., 2022	12.35	1	2	1	2	2	2	0	0	0	1	1	0	1	0	1	0	0	0	1	0	0	0	0	0	39		1316921	40193	96157	26081	72689	72939	29014	37594	66171	68325	27465
Beta-01	359	69893	4373544	66.97	17072	93.28	1.58	85.38	species	d__Bacteria;p__Proteobacteria;c__Gammaproteobacteria;o__Burkholderiales;f__Rhodocyclaceae;g__Denitromonas;s__	Delmont et al., 2022	3.27	1	1	4	1	1	0	0	1	1	1	1	1	0	0	1	0	0	0	0	0	1	1	0	1	41		1333832	35017	99367	32226	78748	76646	31292	46306	66047	68264	29213
Delta-01	128	178142	5064361	46.01	68575	97.62	1.23	91.47	species	d__Bacteria;p__Desulfobacterota;c__Desulfobulbia;o__Desulfobulbales;f__Desulfobulbaceae;g__Desulfobulbus_A;s__	Delmont et al., 2022	12.55	1	1	4	1	0	1	0	0	0	3	1	1	1	0	1	0	0	1	0	1	1	0	0	0	52		1430088	80439	70948	32145	75224	90617	54195	59708	86219	79593	43162
Delta-02	204	129448	3320668	52.68	23790	98.45	1.15	92.7	none	d__Bacteria;p__Desulfobacterota;c__Desulfovibrionia;o__Desulfovibrionales;f__Desulfovibrionaceae;g__Pseudodesulfovibrio;s__Pseudodesulfovibrio profundus	Delmont et al., 2022	4.9	0	0	1	2	2	1	0	0	0	3	1	1	1	0	1	1	0	1	1	1	1	1	0	1	55		992357	51960	53007	20678	58210	68011	34378	32844	58142	52616	27837
Delta-03	87	1036416	7887974	60.8	176005	95.16	1.94	85.46	family	d__Bacteria;p__Myxococcota;c__Polyangia;o__Polyangiales;f__;g__;s__	Delmont et al., 2022	5.24	1	1	0	2	1	2	0	1	1	1	0	1	0	0	1	0	0	0	1	1	1	1	0	1	49		2294586	56199	166785	55551	124449	138270	55288	101243	134242	123419	53565
Delta-04	7	843853	3818525	43.78	607176	98.82	0	98.82	species	d__Bacteria;p__Desulfobacterota;c__Desulfovibrionia;o__Desulfovibrionales;f__Desulfovibrionaceae;g__Maridesulfovibrio;s__	Delmont et al., 2022	2.18	0	0	1	2	1	1	0	0	0	2	2	1	1	0	1	0	0	1	1	1	1	1	0	1	52		1118251	72632	53120	20688	62625	77335	44334	34278	73254	56154	32908
Delta-05	405	99761	5995730	53.15	20964	98.28	1.94	88.58	none	d__Bacteria;p__Desulfobacterota;c__Desulfobacteria;o__Desulfobacterales;f__Desulfobacteraceae;g__Desulfobacter;s__Desulfobacter sp003538835	Delmont et al., 2022	3.17	0	1	5	0	2	0	0	0	0	0	0	0	0	0	0	0	0	0	0	0	1	0	0	1	27		1810807	102859	100569	37695	109755	111701	64177	58157	102534	102849	50516
Delta-06	11	519418	3255840	52.14	427568	94.08	0	94.08	species	d__Bacteria;p__Desulfobacterota;c__Desulfovibrionia;o__Desulfovibrionales;f__Desulfovibrionaceae;g__Pseudodesulfovibrio;s__	Delmont et al., 2022	4.55	0	0	0	1	2	1	0	0	0	2	1	1	1	0	1	1	0	1	1	1	1	1	0	1	45		971827	51775	52225	20054	56921	66801	34025	32213	57220	51311	27782
Delta-07	43	368335	3734491	54.37	146534	91.72	0	91.72	species	d__Bacteria;p__Desulfobacterota;c__Desulfovibrionia;o__Desulfovibrionales;f__Desulfovibrionaceae;g__Pseudodesulfovibrio;s__	Delmont et al., 2022	5.75	0	0	1	1	2	1	0	0	0	2	0	1	1	0	1	0	0	1	1	1	1	0	0	1	62		1118716	57331	59282	23547	66733	72650	37913	36569	65005	62437	31178
Delta-08	413	74221	4683240	46.91	14783	93.96	3.39	77.01	genus	d__Bacteria;p__Desulfobacterota;c__Desulfobulbia;o__Desulfobulbales;f__Desulfocapsaceae;g__;s__	Delmont et al., 2022	10.57	1	2	5	1	1	1	0	0	0	2	1	1	1	0	1	0	0	0	1	0	0	1	0	1	43		1351255	79058	69980	29203	73987	92260	53149	48501	85232	71091	41979
Epsilon-01	167	66782	2840689	28.41	24042	97.17	6.03	67.02	species	d__Bacteria;p__Campylobacterota;c__Campylobacteria;o__Campylobacterales;f__Arcobacteraceae;g__Halarcobacter;s__	Delmont et al., 2022	3.7	1	1	2	1	1	1	0	0	0	1	0	1	1	0	1	0	0	1	1	1	1	1	0	1	21		888194	83415	25649	14104	52800	65250	54304	24547	58032	46139	34871
Epsilon-02	164	36255	1632629	28.39	12387	71.31	1.85	62.06	species	d__Bacteria;p__Campylobacterota;c__Campylobacteria;o__Campylobacterales;f__Arcobacteraceae;g__Halarcobacter;s__	Delmont et al., 2022	4.39	1	1	0	1	1	1	0	0	0	0	0	1	1	0	1	0	0	1	1	1	1	0	0	0	7		509030	46955	15321	8308	29971	36602	30754	13980	33562	25681	19370
Gamma-01	110	162231	4469063	52.43	57949	99.35	1.67	91	none	d__Bacteria;p__Proteobacteria;c__Gammaproteobacteria;o__Pseudomonadales;f__Saccharospirillaceae;g__UBA2009;s__UBA2009 sp002706025	Delmont et al., 2022	1.65	0	0	3	1	1	1	0	1	0	1	1	0	1	0	0	0	0	0	2	0	1	1	0	2	17		1313088	54816	70808	28628	79854	82524	49267	60213	84715	68410	37910
Gamma-02	26	552365	3347571	47.94	244846	98.92	0.86	94.62	genus	d__Bacteria;p__Proteobacteria;c__Gammaproteobacteria;o__Pseudomonadales;f__Cellvibrionaceae;g__;s__	Delmont et al., 2022	3.02	1	1	4	1	1	1	0	0	0	3	1	1	1	0	1	0	0	1	2	1	1	1	0	1	24		1009509	49977	53082	21700	59407	68991	39063	38860	71844	50988	29509
Gamma-03	30	752077	5532770	54.02	493769	98.89	2.76	85.09	none	d__Bacteria;p__Proteobacteria;c__Gammaproteobacteria;o__Pseudomonadales;f__Ketobacteraceae;g__Ketobacter;s__Ketobacter sp002471665	Delmont et al., 2022	3.55	1	1	4	1	0	1	0	0	0	1	1	1	0	0	1	0	0	1	1	1	1	0	0	1	41		1686144	67647	95586	39519	97211	101345	63069	81833	104373	86577	49863
Gamma-04	22	490084	3519070	54.97	247516	98.61	1.26	92.31	none	d__Bacteria;p__Proteobacteria;c__Gammaproteobacteria;o__Pseudomonadales;f__Saccharospirillaceae;g__Oleibacter;s__Oleibacter sp002298335	Delmont et al., 2022	1.57	1	1	3	1	1	1	0	0	0	2	1	1	1	0	1	0	0	1	2	1	1	1	0	2	20		1050468	40547	60138	22947	64971	67328	36664	44321	67318	58119	30815
Gamma-05	41	463981	4532140	64.06	179393	99.86	0.78	95.96	none	d__Bacteria;p__Proteobacteria;c__Gammaproteobacteria;o__Pseudomonadales;f__Pseudomonadaceae;g__Pseudomonas_A;s__Pseudomonas_A stutzeri	Delmont et al., 2022	1.43	1	3	6	1	0	1	0	1	1	1	1	0	1	0	0	0	0	0	1	0	1	1	0	1	29		1356781	41843	96669	30902	72812	83857	36985	61581	73525	61360	33292
Gamma-06	44	285623	4203397	53.2	143455	98.7	0.73	95.05	none	d__Bacteria;p__Proteobacteria;c__Gammaproteobacteria;o__Pseudomonadales;f__Saccharospirillaceae;g__UBA2009;s__UBA2009 sp002314145	Delmont et al., 2022	1.62	1	1	4	1	1	0	0	0	0	2	1	1	1	0	1	0	0	1	2	1	0	1	0	1	16		1248513	49735	69537	28519	77886	77314	45703	58807	78560	65979	36635
Gamma-07	75	406045	3921490	56.7	79111	100	0.5	97.5	none	d__Bacteria;p__Proteobacteria;c__Gammaproteobacteria;o__Pseudomonadales;f__Nitrincolaceae;g__Marinobacterium;s__Marinobacterium litorale	Delmont et al., 2022	1.24	1	2	4	0	1	1	0	1	1	1	1	1	1	0	1	0	0	1	1	1	1	1	0	1	21		1193067	41768	77403	26666	68378	80473	37093	52058	71276	59696	31176
Gamma-08	67	240056	4169142	53.08	85146	97.69	0.77	93.84	none	d__Bacteria;p__Proteobacteria;c__Gammaproteobacteria;o__Pseudomonadales;f__Saccharospirillaceae;g__Oceanobacter;s__Oceanobacter sp002723385	Delmont et al., 2022	2.02	1	1	3	1	1	0	0	0	0	2	1	1	0	0	1	0	0	1	2	1	1	1	0	0	26		1244280	51100	71102	29052	75403	81433	45356	58542	81540	65799	34309
Gamma-09	138	113605	4291755	52.51	48897	98.58	0.93	93.93	none	d__Bacteria;p__Proteobacteria;c__Gammaproteobacteria;o__Pseudomonadales;f__Saccharospirillaceae;g__UBA2009;s__UBA2009 sp002706025	Delmont et al., 2022	1.71	0	0	3	0	1	0	0	1	0	1	1	1	0	0	1	0	0	1	2	1	1	1	0	2	14		1259501	52501	68250	27632	76643	79432	46956	58501	81134	65147	36050
Gamma-10	432	30972	2845058	49.28	7708	86.09	1.81	77.04	none	d__Bacteria;p__Proteobacteria;c__Gammaproteobacteria;o__Granulosicoccales;f__Granulosicoccaceae;g__UBA5861;s__UBA5861 sp002432635	Delmont et al., 2022	14.42	1	3	4	1	1	1	0	1	1	0	1	1	1	0	1	0	0	2	1	1	1	1	0	1	17		871777	40519	45821	21352	46509	54673	31058	38509	54519	48971	24805
Gamma-11	51	270857	3611393	51.96	103455	98.56	0.75	94.81	species	d__Bacteria;p__Proteobacteria;c__Gammaproteobacteria;o__Pseudomonadales;f__Saccharospirillaceae;g__Oceanobacter;s__	Delmont et al., 2022	2.5	1	1	4	1	1	1	0	0	0	2	1	1	1	0	1	0	0	1	2	1	1	1	0	1	25		1071253	42045	60492	26569	65569	67073	38917	51824	70315	58914	29863
Gamma-12	46	491415	4058316	58.59	123903	92.59	1.79	83.64	none	d__Bacteria;p__Proteobacteria;c__Gammaproteobacteria;o__Pseudomonadales;f__Ketobacteraceae;g__Ketobacter;s__Ketobacter sp002701845	Delmont et al., 2022	4.6	1	1	2	1	1	1	0	0	0	1	1	1	1	0	1	0	0	1	1	1	1	1	0	1	29		1230947	41416	80598	28897	69131	75271	40064	63706	69411	61395	34608
Gamma-13	44	449219	5329212	52.83	198829	97.46	1.96	87.66	none	d__Bacteria;p__Proteobacteria;c__Gammaproteobacteria;o__Pseudomonadales;f__Ketobacteraceae;g__Ketobacter;s__Ketobacter sp002708905	Delmont et al., 2022	1.85	0	0	3	1	1	1	0	0	0	2	1	0	1	0	0	0	0	0	1	0	1	1	0	1	25		1628961	71821	89088	37520	93252	104271	61879	75336	101998	82532	47959
Gamma-14	61	294930	4012458	58.19	80115	81.22	2.22	70.12	species	d__Bacteria;p__Proteobacteria;c__Gammaproteobacteria;o__Granulosicoccales;f__Granulosicoccaceae;g__UBA7957;s__	Delmont et al., 2022	3.05	1	1	2	1	1	0	1	0	0	0	1	0	1	0	0	0	0	0	2	0	0	0	0	0	43		1216261	40473	76706	27163	74302	74930	38478	46319	74292	65373	31985
Gamma-15	121	147167	3842600	57.84	52013	96.09	2.54	83.39	none	d__Bacteria;p__Proteobacteria;c__Gammaproteobacteria;o__Pseudomonadales;f__Oleiphilaceae;g__Marinobacter;s__Marinobacter sp002707215	Delmont et al., 2022	1.81	1	1	5	0	1	0	1	0	0	2	1	1	1	0	2	0	0	1	1	1	1	0	0	1	30		1157025	42253	78090	25376	65918	76185	37585	45647	67470	59222	30044
Plankto-01	93	289447	5944578	49.97	90599	97.73	0	97.73	none	d__Bacteria;p__Planctomycetota;c__Phycisphaerae;o__Phycisphaerales;f__Phycisphaeraceae;g__UBA7800;s__UBA7800 sp002480565	Delmont et al., 2022	6.81	0	0	1	1	2	1	0	0	0	1	0	1	0	0	1	0	0	1	0	1	0	0	0	1	61		1757378	83716	89026	45807	111750	85496	72855	87593	107401	108341	51856
Plankto-02	106	197662	5101725	62.07	66532	93.18	0	93.18	genus	d__Bacteria;p__Planctomycetota;c__Phycisphaerae;o__Phycisphaerales;f__Phycisphaeraceae;g__;s__	Delmont et al., 2022	13.64	0	0	1	1	1	1	0	0	0	0	1	0	0	0	0	0	0	1	0	0	1	0	0	2	49		1532089	54982	100582	38501	102582	79785	49270	61073	82833	91755	41234
Plankto-03	81	356848	5360505	52.59	97897	95.45	0	95.45	none	d__Bacteria;p__Planctomycetota;c__Phycisphaerae;o__Phycisphaerales;f__Phycisphaeraceae;g__UBA7800;s__UBA7800 sp002704825	Delmont et al., 2022	7.01	0	0	0	1	1	2	0	0	0	0	1	1	0	0	1	0	0	0	1	1	0	1	0	1	57		1566505	74836	81287	41478	100541	79192	62274	78448	91217	93904	45572
Verruco-01	402	123795	7319729	50.74	25874	92.96	3.41	75.91	family	d__Bacteria;p__Verrucomicrobiota;c__Lentisphaeria;o__JABSQK01;f__;g__;s__	Delmont et al., 2022	5.05	0	1	1	0	0	1	0	0	0	0	1	0	0	0	0	0	0	1	1	0	0	1	0	1	54		2210129	96316	122999	54358	134627	134419	81416	88589	144759	130635	70151
Verruco-02	403	110569	5800323	46.43	21210	92.09	3.18	76.19	family	d__Bacteria;p__Verrucomicrobiota;c__Lentisphaeria;o__Victivallales;f__;g__;s__	Delmont et al., 2022	6.04	0	0	0	0	1	1	0	0	0	0	1	0	0	0	0	0	0	1	1	0	1	1	0	1	59		1768340	124350	88840	34628	102497	109112	82649	51260	113188	85385	65927
Verruco-03	43	233612	4639032	52.11	147537	79.22	2.06	68.92	species	d__Bacteria;p__Verrucomicrobiota;c__Kiritimatiellae;o__Kiritimatiellales;f__Pontiellaceae;g__UBA5540;s__	Delmont et al., 2022	6.37	0	1	0	0	0	1	0	0	0	1	2	0	1	0	0	0	0	1	0	0	1	1	0	2	58		1449478	64657	75613	28989	90107	91862	59112	49895	93669	81538	47481
[truncated: 82 more columns]
