# Supplementary material for: Distribution and survival strategies of endemic and cosmopolitan diazotrophs in the Arctic Ocean
Source: ISME J. 2023 May 23;17(8):1340–50. doi: 10.1038/s41396-023-01424-x (PMC10356936; doi:10.1038/s41396-023-01424-x)
Supplement: Supplementary file 5 — Table S4 [file 41396_2023_1424_MOESM5_ESM.xlsx]

## Sheet: Table S4
Table S4 Primers and TaqMan probes for qPCR on the nifH gene
Target	Forward primer 5'---3'	Probe 5'---3'	Reverse primer 5'---3'	Reference
UCYN-A2	GGTTACAACAACGTTTTATGTGTTGA	TCTGGTGGTCCTGAGCCCGGA	ACCACGACCAGCACATCCA	Thompson et al. 2014
Arc-Bactero	ATTGCTGTTGGGTGGATTG	AAACGGTGTTGGACACCCTTCGC	ACAGCGTACACCACCATATC	this study
Arc-Alpha	CGCAGAGAAGATCCACAACAAC	TCGGGCAACGGCATCATCCCGAC	ATGATGCCGTGCTCCATGAG	this study
Arc-Gamma-01	CGAAGAAGATTCACGGCAAC	CAAGGGAATCATCCCGACGCCCATCAC	TCGATGGTCTTCATCACGC	this study
C. chwakensis	TCGCAAAATCGAGAATAACACCAAC	TCCTACTCCTATCACGATGGAAGAACTCGAA	TTCACCACCGAGGATACCGAAG	this study
Alpha-02	ATTCCACCCGCCTGATCCTCAATTCC	AGGCGCAGGACACCGTGCTGCACC	GCATTTGATGTCCTTGAAGCCGACC	this study
Alpha-04	TATGCGCCTGAAAGCAACC	CGAGTACCGCGAGCTGGCCCAGA	TCTTCCAGTTCGTCCATCG	this study
Thompson, A. et al. Genetic diversity of the unicellular nitrogen-fixing cyanobacteria UCYN-A and its prymnesiophyte host. Environ Microbiol. 16, 3238-3249 (2014)
