# Supplementary material for: Distribution and survival strategies of endemic and cosmopolitan diazotrophs in the Arctic Ocean
Source: ISME J. 2023 May 23;17(8):1340–50. doi: 10.1038/s41396-023-01424-x (PMC10356936; doi:10.1038/s41396-023-01424-x)
Supplement: Supplementary file 6 — Table S5 [file 41396_2023_1424_MOESM6_ESM.xlsx]

## Sheet: Table S5a
Table S5a The nifH sequence of Arctic MAGs
Genome	nifH sequence
Arc-UCYN-A2	ATGCGTCAAATTGCATTCTACGGAAAAGGCGGTATCGGTAAATCTACCACATCTCAAAACACCATCGCAGCATTATCTGAAAACAACCGTATCATGATCGTTGGTTGTGACCCTAAAGCAGATTCCACCCGTTTAATGTTGCACTGTAAAGCACAAACCACTGTTTTACATTTAGCTGCAGAAAGAGGAACTGTAGAAGATATTGAACTTGACGAAGTAGTAATTCCTGGTTACAACAACGTTTTATGTGTTGAATCTGGTGGTCCTGAGCCCGGAGTTGGATGTGCTGGTCGTGGTATTATTACTGCTATCAACTTTCTTGAAGAAGAAGGTGCTTACGAAAATCTAGATTTCGTATCTTACGATGTATTAGGAGACGTTGTTTGTGGTGGTTTCGCT…
Arc-Bactero	ATGAGAAAGATCGCTATTTACGGGAAAGGTGGAATTGGTAAATCAACCACAACCCAAAACACCATTGCCGGATTGGTCGAAGCCGGCAAAAAGGTAAAGATTGTTGGATGTGACCCAAAAGCCGACTCCACCCGATTGCTGTTGGGTGGATTGGCACAAAAAACGGTGTTGGACACCCTTCGCGAAGAAGGCGAAGATGTTGAGTTGGAAGATATCGTCAAGGCTGGATATGGTGGTGTACGCTGTGTCGAATCAGGTGGCCCTGAGCCAGGAGTAGGCTGTGCCGGCCGTGGGATCATTACCGCCATTAACCTGTTGGAGCAGTTGGGCGCATGGGACGACAAGTTTGAAATTGATTACACCTTTTATGATGTGTTGGGAGATGTGGTTTGTGGTGGT…
Arc-Campylo	ATGTCAGATTTAAGACAAATAGCGTTTTACGGAAAAGGTGGGATTGGTAAATCAACTACATCTCAAAACACATTAGCAGCAATGTGTCATTACTATGGAAAGAAAATTTTAATCGTTGGTTGTGATCCAAAAGCGGATTCAACAAGATTAATCTTACACGAAAAAGCACAATGTACAATTATGCAATTAGCTAGTGAAGCTGGAACTGTTGAAGATCTAGAATTAGAAGATGTATGTAAACCAGGTGCTGGTGAATTTCACCCAGAAAATAATGACATAACTGAAGGTTATATTAACTGTACTGAATCAGGTGGTCCTGAGCCAGGTGTTGGTTGTGCGGGTAGAGGGGTTATTACTGCAATTAATTTCCTAGAAGAAGAAGGTGCTTATACTGATGAA…
Arc-Alpha	ATGTCACTTCGTCAAATCGCCTTCTACGGCAAGGGGGGCATCGGAAAGTCCACCACGTCGCAGAACACGCTTGCTGCGCTTGCCGATCTCGGTCAGCGCATCCTGATCGTCGGCTGCGACCCCAAGGCTGACTCCACCCGCCTCATGCTGCACGCCAAGGCCCAGGACACGATCCTCAGCCTCGCTGCCGAAGCCGGCTCCGTCGAGGACCTCGAGATCGAGGACGTGATGCGGATCGGTTACAAGGATATCCGTTGCGTTGAATCCGGTGGTCCGGAGCCGGGCGTCGGCTGCGCCGGCCGCGGCGTTATCACCTCGATCAACTTCCTCGAGGAAAACGGTGCCTATGAAGACATCGACTACGTTTCCTACGACGTGCTCGGTGACGTGGTCTGCGGC…
Arc-Gamma-01	ATGTCTGGACTGCGGCAAATCGCGTTTTACGGCAAAGGTGGAATCGGCAAGTCCACCACCTCCCAAAACACCCTGGCGGCGCTGGCGGATCTGGGTCAGCGCATTCTGATCGTCGGCTGTGATCCGAAGGCCGACTCCACGCGCCTGATCCTGCACTCGAAGGCACAGGACACCATCCTGTCGCTGGCGGCCGAGGCCGGGACCGTGGAGGACCTGGAACTCGAAGACGTGATGAAGATCGGCTACAAGGACATCCGCTGCGTGGAGTCCGGTGGCCCGGAACCGGGCGTCGGCTGCGCCGGCCGCGGTGTGATCACCTCCATCAACTTCCTGGAAGAGGAAGGCGCCTACGAGGACATCGACTACGTGTCCTACGACGTGCTCGGTGACGTGGTGTGC…
Arc-Gamma-02	ATGGCTATTCGTCAATGTGCAATTTATGGTAAAGGTGGTATCGGTAAATCAACTACAACACAAAACCTTGTAGCAGCATTAGCTGAATTAAAACAAAAAGTAATGATTATCGGTTGTGATCCTAAAGCCGATTCTACCCGTCTTATTTTACATTCAAAAATGCAAAATACTATTATGGAGATGGCTGCTGAAGCCGGTTCTGTTGAAGATCTTGAATTAGAAGATGTATTACTAACAGGTTACGGTGACGTTAAATGTGTTGAATCTGGTGGTCCTGAGCCAGGTGTGGGTTGTGCTGGTCGTGGTGTTATTACAGCGATTAACTTCTTAGAAGAAGAAGGTGCTTACACCGATGATTTAGATTTTGTTTTCTATGACGTATTGGGTGATGTGGTATGT…
Arc-Gamma-03	ATGGCTATGCGTCAATGCGCCATTTATGGCAAAGGCGGTATCGGTAAGTCCACTACCACTCAGAACCTGGTGGCTGCTCTGGCAGAAGCTGGCAAAAAAGTAATGATTGTTGGCTGCGATCCAAAAGCAGACTCCACTCGTTTGATCCTTCACTCCAAAGCTCAGAACACCATCATGGAGATGGCTGCTGAAGCGGGCACTGTGGAAGATCTGGAACTGGAAGACGTACTGAAAAGTGGTTACGGAGACATCCGTTGCGTTGAGTCCGGTGGTCCAGAGCCCGGTGTTGGTTGTGCCGGTCGCGGTGTCATCACAGCGATCAACTTCCTCGAAGAAGAAGGTGCTTACGAAGACGATCTGGACTTCGTGTTCTACGACGTACTGGGTGATGTTGTGTGT…
Arc-Gamma-04	ATGGCATTACGTCAATGTGCAATCTACGGCAAAGGTGGTATCGGCAAGTCTACCACCACCCAAAACCTGGTAGCGGCGCTAGCCGAAGCCGGTAAAAAAGTAATGATCGTCGGCTGTGACCCCAAGGCCGACTCCACCCGTCTGATCCTGCACTCCAAGGCTCAAACCTCGGTGATGGAGATGGCTGCTGAGTTGGGTACCGTTGAAGACCTCGAATTGGAAGATGTGCTTCAAGTCGGATACAAGGATATCAAATGTGTTGAGTCTGGCGGCCCTGAGCCAGGTGTGGGTTGTGCTGGCCGAGGTGTAATCACCGCGATCAACTTCCTTGAAGAGGAAGGCGCCTACACCGACGATTTGGACTTCGTGTTCTACGACGTTCTAGGGGATGTGGTCTGT…
Arc-Myxo	ATGAAGCGAATCGCATTCTATGGCAAAGGCGGCATTGGAAAGTCCACTATTTCCACGAGCGCAAGCCTGGTGATGGCCCGCATGGGCCACCGGGTGCTCCACGTGGGGTGTGATCCCAAGCACGACTCTTCGCTCGTCCTCGTGAAGGACCCGCAGAAGTTCAAGACCGTGATCGACCAGGTCTTCGGCGACGCAGACGATCTGGACCGTGAAGACCTGATCATGGAGGGCATCGAAGGGATCGAATGCGTCGAGTCCGGCGGACCGGAGGCCGGCCAGGGCTGCGGCGGGCGCGCCGTCTCGCGATCCTTCGAAGTCTTCGAGGACGTCGACCTCGTCGACGAAAACAAATATGACGTGGCCGTCTACGACGTGCTGGGCGACGTGGTCTGCGGAGGA…

## Sheet: Table S5b
Table S5b Compatibility between nifH primers and nifH of Arctic MAGs
Genome	DVV	F2	IGK3	NifH3	NifH4	PolF	PolR	R6	Ueda19F	Ueda407R	nifH1	nifH2
Arc-UCYN-A2	TRUE	TRUE	TRUE	TRUE	TRUE	FALSE	FALSE	TRUE	TRUE	TRUE	TRUE	TRUE
Arc-Bactero	TRUE	TRUE	TRUE	TRUE	FALSE	FALSE	FALSE	TRUE	TRUE	TRUE	TRUE	TRUE
Arc-Campylo	TRUE	TRUE	TRUE	TRUE	TRUE	FALSE	FALSE	TRUE	TRUE	TRUE	TRUE	TRUE
Arc-Alpha	TRUE	TRUE	TRUE	TRUE	TRUE	TRUE	TRUE	TRUE	TRUE	TRUE	TRUE	TRUE
Arc-Gamma-01	TRUE	TRUE	TRUE	TRUE	TRUE	FALSE	TRUE	TRUE	TRUE	TRUE	TRUE	TRUE
Arc-Gamma-02	TRUE	TRUE	TRUE	TRUE	FALSE	FALSE	FALSE	TRUE	TRUE	TRUE	TRUE	TRUE
Arc-Gamma-03	TRUE	TRUE	TRUE	TRUE	FALSE	FALSE	FALSE	TRUE	TRUE	TRUE	TRUE	TRUE
Arc-Gamma-04	TRUE	TRUE	TRUE	TRUE	FALSE	FALSE	TRUE	TRUE	TRUE	TRUE	TRUE	TRUE
Arc-Myxo	FALSE	FALSE	TRUE	FALSE	TRUE	FALSE	FALSE	FALSE	TRUE	FALSE	FALSE	FALSE
