# Supplementary material for: Distribution and survival strategies of endemic and cosmopolitan diazotrophs in the Arctic Ocean
Source: ISME J. 2023 May 23;17(8):1340–50. doi: 10.1038/s41396-023-01424-x (PMC10356936; doi:10.1038/s41396-023-01424-x)
Supplement: Supplementary file 7 — Table S6 [file 41396_2023_1424_MOESM7_ESM.xlsx]

## Sheet: total
Table S6 Summary of diazotroph genome abundance (count per million microbe genomes of a total community, CPMM) in the total fraction
division	subdivision	sample_name	sra_sample	bioproject	biosample	instrument	sra_run	collection_date	depth	latitude	longigute	lower_filter	upper_filter	sample_type	fraction	temperature	oxygen	salinity	Arc_UCYN-A2	Arc_Bactero	Arc_Campylo	Arc_Alpha	Arc_Gamma_01	Arc_Gamma_02	Arc_Gamma_03	Ca Richelia exalis	Richelia intracellularis	Trichodesmium erythraeum	Trichodesmium thiebautii pop Atlantic	Trichodesmium thiebautii pop India	UCYN-A1	UCYN-A2	Crocosphaera watsonii	Crocosphaera chwakensis CCY0110	Crocosphaera subtropica ATCC51142	Alpha-01	Alpha-02	Alpha-03	Alpha-04	Alpha-05	Alpha-06	Alpha-07	Alpha-08	Beta-01	Delta-01	Delta-02	Delta-03	Delta-04	Delta-05
NS polar	PRJNA588686	Arc_Ant_N08	SRS6014527	PRJNA588686	SAMN13674978	Illumina HiSeq 2500	SRR10912824,SRR10912823	NA	0	85.02	43.08	0.22	-	water	prok and euk enriched	-	-	-	0	0.0990532	0	4.44063	9.26486	0	0.00223151	0	0	0	0	0	0	0	0	0.307534	0.000475747	0.00878336	1.63765	0.75785	1.30511	0	0	0.0833485	0.214191	0.0559816	0	0	0.00722112	0.0284553	0
NS polar	PRJNA588686	Arc_Ant_N09	SRS6014527	PRJNA588686	SAMN13674978	Illumina HiSeq 2500	SRR10912822,SRR10912821	NA	300	85.02	43.08	0.22	-	water	prok and euk enriched	-	-	-	0	1.64888	0	139.311	406.327	0	0	0	0	0.472406	0	0	0	0	0	0.523683	0.00248979	2.62058	21.6705	0.287025	42.1026	0.134339	0	0.231092	5.72361	0.803864	0	0	0.0352445	0.0485024	0
NS polar	PRJNA588686	Arc_Ant_N10	SRS6014527	PRJNA588686	SAMN13674978	Illumina HiSeq 2500	SRR10912820,SRR10912819	NA	1000	85.02	43.08	0.22	-	water	prok and euk enriched	-	-	-	0	2.70122	0	259.324	591.248	0.0415278	0.0430707	0	0	0.594542	0	0	0	0	0	4.35212	0.00376782	2.80382	27.3961	0.382073	47.285	0.145745	0.269184	0.575051	5.65494	1.0305	0	0	0.0823525	0.0334574	0
NS polar	PRJNA588686	Arc_Ant_N11	SRS6014527	PRJNA588686	SAMN13674978	Illumina HiSeq 2500	SRR10912817,SRR10912816	NA	3800	85.02	43.08	0.22	-	water	prok and euk enriched	-	-	-	0	4.71776	0	1893.38	2633.8	0	0	0	0	0.0667231	0	0.235707	0	0	0.0311393	32.9964	0.00346108	7.88511	79.6905	0.780389	232.35	0.136381	0	1.93956	11.4268	3.0381	0	0	0.0861546	0.0479186	0
NS polar	PRJNA588686	Arc_Ant_N22	SRS6014527	PRJNA588686	SAMN13674978	Illumina HiSeq 2500	SRR10912815,SRR10912814	NA	0	84.6	111.08	0.22	-	water	prok and euk enriched	-	-	-	0	4.10052	0	1136.63	3616.44	0	0	0	0	0.0559913	0	0	0	0	0.0783923	0.0154925	0.000341694	3.3588	89.4361	1.12263	296.366	0.112042	0.36982	1.64044	8.40322	3.94886	0	0	0.0108907	0.109122	0
NS polar	PRJNA588686	Arc_Ant_N23	SRS6014527	PRJNA588686	SAMN13674978	Illumina HiSeq 2500	SRR10912813,SRR10912812	NA	300	84.6	111.08	0.22	-	water	prok and euk enriched	-	-	-	0	23.5074	0	2441.8	4938.6	0	0	0	0.149079	0.094432	0	0	0	0	0	3.52657	0.000384189	9.73724	324.332	0.105188	775.96	0.204747	1.25077	1.53533	36.694	7.04791	0	0	0.212029	0.0186636	0
NS polar	PRJNA588686	Arc_Ant_N24	SRS6014527	PRJNA588686	SAMN13674978	Illumina HiSeq 2500	SRR10912811,SRR10912810	NA	3800	84.6	111.08	0.22	-	water	prok and euk enriched	-	-	-	0	33.2015	0	1570.18	4091.49	0.0621677	0.144902	0	0	0.211541	0	0	0.0179655	0	0.0564142	28.5567	0.00110653	6.25444	161.525	0.403946	498.594	0.120945	1.9123	1.18352	32.3649	3.95357	0	0.046726	0.158661	0.0175901	0
NS polar	PRJNA588686	Arc_Ant_N44	SRS6014527	PRJNA588686	SAMN13674978	Illumina HiSeq 2500	SRR10912889,SRR10912888	NA	0	82.05	168.01	0.22	-	water	prok and euk enriched	-	-	-	0	0.135065	0	0.0341738	2.71598	0.0276265	0.0131954	0	0	0.104865	0	0	0	0	0	68.1062	0	0.538246	0.362836	0.0778729	0.145969	0.0263123	0.0429025	0.0109969	0.347471	2.08155	0	0	0.0063748	0.00947857	0
NS polar	PRJNA588686	Arc_Ant_N45	SRS6014527	PRJNA588686	SAMN13674978	Illumina HiSeq 2500	SRR10912887,SRR10912886	NA	100	82.05	168.01	0.22	-	water	prok and euk enriched	-	-	-	0	0.367475	0	0.406842	21.4246	0.00439316	0.152504	0	0	0.140946	0	0	0	0	0	1.3059	3.90974e-05	2.98629	2.47772	0.556635	0.495929	1.03206	0.150834	0.320063	1.51242	12.6205	0	0	0.0426562	0.00930419	0
NS polar	PRJNA588686	Arc_Ant_N46	SRS6014527	PRJNA588686	SAMN13674978	Illumina HiSeq 2500	SRR10912885,SRR10912884	NA	1000	82.05	168.01	0.22	-	water	prok and euk enriched	-	-	-	0	0.897673	0	0.453187	34.3606	0.0259459	0.0832229	0	0	0	0.0514804	0	0	0	0	1.36593	0	8.04917	5.1624	0.49114	0.905314	0.858142	0.0676459	0.300392	4.58291	24.7055	0	0	0.0249131	0.010627	0
NS polar	PRJNA588686	Arc_Ant_N47	SRS6014527	PRJNA588686	SAMN13674978	Illumina HiSeq 2500	SRR10912883,SRR10912882	NA	2280	82.05	168.01	0.22	-	water	prok and euk enriched	-	-	-	0	0.00572538	0	0.00567382	3.10782	0.00462919	0.00382231	0	0	0	0	0	0	0	0	0.335202	0.000104409	1.49092	0.660179	0.480251	0.035108	0.314149	0.0507454	0.0120441	1.00126	1.32614	0	0	0.00053245	0.0175761	0
NS polar	PRJNA588686	Arc_Ant_N25	SRS6014527	PRJNA588686	SAMN13674978	Illumina HiSeq 2500	SRR10912809,SRR10912808	NA	0	80.03	179.55	0.22	-	water	prok and euk enriched	-	-	-	0	7.98459	0	1045.81	3700.47	0	0	0	0	0	0	0.144145	0.0528243	0	0.0693359	0.726269	0.00203998	4.53161	25.5865	0.99294	647.818	0.385376	0	1.98109	47.6104	3.23736	0	0	0.119314	0.0432383	0
NS polar	PRJNA588686	Arc_Ant_N26	SRS6014527	PRJNA588686	SAMN13674978	Illumina HiSeq 2500	SRR10912806,SRR10912805	NA	500	80.03	179.55	0.22	-	water	prok and euk enriched	-	-	-	0	22.8835	0	397.363	3455.67	0	0	0	0	0.544408	0	0	0	0	0	3.3808	0.000553719	4.5124	15.5311	0.202138	207.51	0.236825	0.449755	0.0415613	33.8624	4.75167	0	0	0.0211783	0.0545872	0
NS polar	PRJNA588686	Arc_Ant_N27	SRS6014527	PRJNA588686	SAMN13674978	Illumina HiSeq 2500	SRR10912804,SRR10912803	NA	1500	80.03	179.55	0.22	-	water	prok and euk enriched	-	-	-	0.00687383	35.3938	0	3212.97	4632.4	0	0	0	0	0.0380368	0.383707	0	0.0896743	0.0587111	0	9.99974	0.000464249	8.75256	54.7336	0.762645	843.132	0.537697	1.06366	1.15773	98.5964	4.87888	0	0.0588121	0.134025	0.0243705	0
NS polar	PRJNA588686	Arc_Ant_N43	SRS6014527	PRJNA588686	SAMN13674978	Illumina HiSeq 2500	SRR10912891,SRR10912890	NA	300	80	161.52	0.22	-	water	prok and euk enriched	-	-	-	0	2.21149	0	0.0632691	3.78279	0.0653063	0	0	0	0.00375242	0	0.0139428	0	0	0.0167675	0.63675	4.57992e-05	0.567903	0.587623	0.275868	0.383933	0.167721	0	0.0322861	0.154603	0.429024	0.0037513	0	0.000583898	0.0205159	0
NS polar	PRJNA588686	Arc_Ant_N40	SRS6014527	PRJNA588686	SAMN13674978	Illumina HiSeq 2500	SRR10912898,SRR10912897	NA	1000	80	161.52	0.22	-	water	prok and euk enriched	-	-	-	0	0.410136	0	0.0349146	0.844343	0.00561258	0	0	0.0129875	0	0	0	0	0	0.0102383	0.559786	0.000117144	0.256165	0.10678	0.311567	0.00251453	0.0159165	0	0	0	0.122046	0	0	0.00601494	0.0160034	0
NS polar	PRJNA588686	Arc_Ant_N41	SRS6014527	PRJNA588686	SAMN13674978	Illumina HiSeq 2500	SRR10912896,SRR10912895	NA	3236	80	161.52	0.22	-	water	prok and euk enriched	-	-	-	0	0.773571	0	0.0644173	1.94995	0.137046	0.0222621	0	0	0.0463928	0.0206267	0	0	0	0.00931995	3.86692	0	0.589016	0.318041	0.126843	0.0562091	0.10754	0	0.0786398	0	0.401631	0	0	0.0145326	0.00934626	0
NS polar	PRJNA588686	Arc_Ant_N05	SRS6014527	PRJNA588686	SAMN13674978	Illumina HiSeq 2500	SRR10912900,SRR10912899	NA	0	78.95	12	0.22	-	water	prok and euk enriched	-	-	-	0.00995814	0	0	0.0268807	0.897571	0.0158846	0	0	0.0341137	0	0	0	0	0.049031	0	7.57945	0.000615395	0	0.319246	0.19256	0.0302667	0	0	0	0	0.0250297	0.0782165	0	0.0378167	0.00561617	0
NS polar	PRJNA588686	Arc_Ant_N02	SRS6014527	PRJNA588686	SAMN13674978	Illumina HiSeq 2500	SRR10912848,SRR10912847	NA	0	75.77	142.96	0.22	-	water	prok and euk enriched	-	-	-	0	0.0270293	0.00265432	0.247838	4.37331	0.00709817	0	0	0	0	0	0	0	0	0	8.81022	0.000158229	0.291616	0.6215	0.303251	0.356326	0	0.0683782	0.136094	0	0.503646	0	0	0.0203181	0.0119054	0
NS polar	PRJNA588686	Arc_Ant_N20	SRS6014527	PRJNA588686	SAMN13674978	Illumina HiSeq 2500	SRR10912828,SRR10912827	NA	0	75	-151.19	0.22	-	water	prok and euk enriched	-	-	-	0.071331	0	0	12.0588	119.795	0	0.00490886	0	0.0738359	0	0	0	0	0.367049	0	2.37255	0.000570843	0.171568	0.796249	0.312584	1.07574	0	0	0.246576	0	0.312758	0	0	0.0635399	0.0592663	0
NS polar	PRJNA588686	Arc_Ant_N21	SRS6014527	PRJNA588686	SAMN13674978	Illumina HiSeq 2500	SRR10912826,SRR10912825	NA	300	75	-151.19	0.22	-	water	prok and euk enriched	-	-	-	1.60822	0	0	81.6	1110.22	0	0.0075875	0	0	0.192778	0	0.0935192	0	4.63771	0	9.16117	0.0023529	0.727103	8.35365	0.966306	8.89367	0	0.244699	0.421152	0.813631	3.34799	0	0	0.0564252	0.027023	0
NS polar	PRJNA588686	Arc_Ant_N42	SRS6014527	PRJNA588686	SAMN13674978	Illumina HiSeq 2500	SRR10912894,SRR10912893	NA	0	74.99	-159.86	0.22	-	water	prok and euk enriched	-	-	-	0	1.004	0	0.120807	3.26057	0.0412882	0.0289171	0	0	0.0500062	0	0	0	0	0.0163375	11.9569	2.03446e-05	0.348341	0.284243	0.189386	0.128645	0.00488828	0.0392438	0	0.0430237	0.388956	0	0	0.00129688	0.00957681	0.023215
NS polar	PRJNA588686	Arc_Ant_N15	SRS6014527	PRJNA588686	SAMN13674978	Illumina HiSeq 2500	SRR10912846,SRR10912845	NA	0	74.33	2.34	0.22	-	water	prok and euk enriched	-	-	-	0	0.0495391	0	847.643	1408.05	0	0	0	0	0.594278	0	0	0	0	0	59.6815	0	7.52075	33.8189	0.209041	122.221	0.820748	0	0.508424	8.79858	0.821346	0	0	0.0880738	0.0369096	0
NS polar	PRJNA588686	Arc_Ant_N13	SRS6014527	PRJNA588686	SAMN13674978	Illumina HiSeq 2500	SRR10912844,SRR10912843	NA	300	74.33	2.34	0.22	-	water	prok and euk enriched	-	-	-	0	0.227253	0	54.7927	130.404	0	0.0204167	0	0	0.326502	0	0	0	0	0	22.6582	0.000296778	0.582464	5.18234	1.73345	8.07184	0	0	0	1.71397	0.22532	0	0	0.0596409	0.0754726	0
NS polar	PRJNA588686	Arc_Ant_N12	SRS6014527	PRJNA588686	SAMN13674978	Illumina HiSeq 2500	SRR10912842,SRR10912841	NA	1000	74.33	2.34	0.22	-	water	prok and euk enriched	-	-	-	0	0	0.000550243	13.6207	2.88235	0	0	0	0	0	0	0	0	0	0	7.54722	0.000179526	0.401956	21.4509	0.216272	1.75657	0	0	1.66654	0.310596	0.0647362	0	0	0.000915519	0.0128168	0
NS polar	PRJNA588686	Arc_Ant_N14	SRS6014527	PRJNA588686	SAMN13674978	Illumina HiSeq 2500	SRR10912839,SRR10912838	NA	3300	74.33	2.34	0.22	-	water	prok and euk enriched	-	-	-	0	0.160418	0	156.562	361.675	0	0	0	0	0.109774	0.184563	0	0	0	0	49.2286	0.000334956	4.43088	10.3995	0.427972	39.3768	0.0186981	0.215372	0.263009	4.58235	0.858282	0	0	0.0515183	0.0436702	0
NS polar	PRJNA588686	Arc_Ant_N07	SRS6014527	PRJNA588686	SAMN13674978	Illumina HiSeq 2500	SRR10912902,SRR10912901	NA	0	72.23	-72.46	0.22	-	water	prok and euk enriched	-	-	-	479.464	0.0124361	0	426.434	12841.4	0.0156261	0	0	0	0	0	0	1.94132	1792.24	0.35631	3.43594	0.0454273	4.11984	43.798	0.127565	47.7527	0	0.74751	6.99346	1.27706	13.5152	0	0	0.589093	0.0782665	0
NS polar	PRJNA588686	Arc_Ant_N19	SRS6014527	PRJNA588686	SAMN13674978	Illumina HiSeq 2500	SRR10912837,SRR10912836	NA	0	70.2	4.01	0.22	-	water	prok and euk enriched	-	-	-	0	0.00764529	0	347.557	962.141	0	0.0338746	0	0	0.233801	0	0	0	0	0	2.71402	0.000658522	6.19789	22.7539	0.600992	55.1281	0	0.21171	1.48783	8.25343	2.50012	0	0.0278077	0.00979482	0.013541	0
NS polar	PRJNA588686	Arc_Ant_N18	SRS6014527	PRJNA588686	SAMN13674978	Illumina HiSeq 2500	SRR10912835,SRR10912834	NA	300	70.2	4.01	0.22	-	water	prok and euk enriched	-	-	-	0	0.207734	0.518227	103.743	292.961	0	0.00530167	0	0	0.071192	0	0	0	0	0	22.3216	0.000260675	2.26737	12.1369	0.570964	13.0103	0	0.16761	0.162727	1.58575	0.521806	0	0	0.0244778	0.0242549	0
NS polar	PRJNA588686	Arc_Ant_N16	SRS6014527	PRJNA588686	SAMN13674978	Illumina HiSeq 2500	SRR10912833,SRR10912832	NA	1000	70.2	4.01	0.22	-	water	prok and euk enriched	-	-	-	0	0	0	2.72397	1.6746	0.000411357	0	0	0	0	0	0	0	0.00312885	0	0.303012	0.00215177	0.156785	4.6663	0.242262	0.796135	0	0	0.270476	0.0059593	0.00572548	0	0	0.000256385	0.0150608	0
NS polar	PRJNA588686	Arc_Ant_N17	SRS6014527	PRJNA588686	SAMN13674978	Illumina HiSeq 2500	SRR10912831,SRR10912830	NA	3000	70.2	4.01	0.22	-	water	prok and euk enriched	-	-	-	0.00218034	0	0.319781	31.4155	96.0539	0	0	0	0	0.0790744	0	0	0	0	0.0123012	3.01575	0.000402134	0.463346	3.02711	0.176161	2.99652	0	0	0.126995	0.804344	0.206083	0	0	0.036085	0.0434886	0
Baltic Sea	PRJEB22997	ERS2026540	ERS2026540	PRJEB22997	SAMEA104408598	Illumina HiSeq 2500	ERR2206757	2014-06-12	1.769	65.446	23.2973	0.2	-	water	prok and euk enriched	10.684	389.88	2.442	0	0	0	0.0113751	0	0	0.0103407	0	0	0	0.0841165	0.208012	0	0	0	0.44062	0.000997087	0.0866674	0.0874876	0.0237386	0.539006	0.0242521	0.0418117	0.1045	0.170196	0	0	0	0.0217144	0.00292114	0
Baltic Sea	PRJEB22997	ERS2026541	ERS2026541	PRJEB22997	SAMEA104408599	Illumina HiSeq 2500	ERR2206758	2014-06-12	42.3	65.446	23.2973	0.2	-	water	prok and euk enriched	1.7	414.89	3.04	0	0	0	0.0348962	0.0125653	0.0614848	0.0601225	0	0	0	0	0.121458	0	0	0	0.336901	0.00124167	0.136493	0.267108	0.128633	1.63456	0	0.165745	0.0758597	0.125386	0.147753	0	0	0.054706	0.0196506	0
Baltic Sea	PRJEB22997	ERS2026542	ERS2026542	PRJEB22997	SAMEA104408600	Illumina HiSeq 2500	ERR2206759	2014-06-12	78.745	65.446	23.2973	0.2	-	water	prok and euk enriched	1.643	401.05	3.146	0	0	0	0.0592635	0.0380998	0	0.0557926	0	0	0.0159121	0.0647961	0.130031	0	0	0	0.212996	0.000605037	0.144973	0.644546	0.0631063	0.80891	0	0.166727	0.425877	0.193297	0.0597805	0	0	0.187656	0.0130359	0
Baltic Sea	PRJEB22997	ERS2026555	ERS2026555	PRJEB22997	SAMEA104408613	Illumina HiSeq 2500	ERR2206775	2014-06-10	2.362	61.7829	19.2952	0.2	-	water	prok and euk enriched	9.999	391.22	5.456	0	0	0	0.0502818	0.0160987	0.153731	0.0725087	0	0.214994	0.0131426	0.540697	3.10724	0	0	0.0211855	1.21362	0.0497958	0.227076	1.60292	0.113772	11.0244	0.057022	0	0.704244	0.0463776	0.0520617	0	0	0.471011	0.0157008	0
Baltic Sea	PRJEB22997	ERS2026556	ERS2026556	PRJEB22997	SAMEA104408614	Illumina HiSeq 2500	ERR2206776	2014-06-10	33.872	61.7829	19.2952	0.2	-	water	prok and euk enriched	5.01	393.45	5.462	0.00200183	0	0	0.0219656	0	0	0.189621	0	0.0642145	0	0.186087	0.685893	0	0	0.0126554	0.394103	0.00649531	0.100487	0.135779	0.15858	4.04445	0	0	0.115626	0.427402	0.0637716	0	0	0.328721	0.015676	0
Baltic Sea	PRJEB22997	ERS2026557	ERS2026557	PRJEB22997	SAMEA104408615	Illumina HiSeq 2500	ERR2206777	2014-06-10	55.767	61.7829	19.2952	0.2	-	water	prok and euk enriched	2.548	364.87	5.566	0	0	0.00191151	0.0233151	0.0224889	0.0479227	0.135966	0	0.0789247	0.0187221	0.0381193	0.194645	0	0	0	3.16122	0.000644084	0.25778	0.276444	0.204189	2.45101	0.0222312	0.13078	0.138818	0.0875518	0	0.0140538	0	0.194989	0.0180967	0
Baltic Sea	PRJEB22997	ERS2026558	ERS2026558	PRJEB22997	SAMEA104408616	Illumina HiSeq 2500	ERR2206772	2014-06-16	1.909	58.5849	18.2327	0.2	-	water	prok and euk enriched	11.752	345.22	6.742	0	0	0	0.0704865	0.028234	0.0270558	1.99655	0	0.0706575	0.029838	0.10266	0.915447	0	0	0.074071	1.48589	0.0247642	0.335636	5.35989	0	15.4198	0	0.114836	0.368852	0	0.0299673	0	0	0.420413	0.00828422	0
Baltic Sea	PRJEB22997	ERS2026559	ERS2026559	PRJEB22997	SAMEA104408617	Illumina HiSeq 2500	ERR2206773	2014-06-16	60.549	58.5849	18.2327	0.2	-	water	prok and euk enriched	3.484	338.08	7.248	0	0	0	0.424166	0.00772604	0.00250669	0.346313	0	0.11601	0.00612372	7.6063	0.221102	0	0	0.0914528	0.249972	0.000597932	0.197673	3.29451	0.163709	5.59407	0.208398	0	1.06216	0	0.0209638	0	0	0.083927	0.00225657	0
Baltic Sea	PRJEB22997	ERS2026560	ERS2026560	PRJEB22997	SAMEA104408618	Illumina HiSeq 2500	ERR2206774	2014-06-16	76.534	58.5849	18.2327	0.2	-	water	prok and euk enriched	4.772	17.42	9.221	0	0.0141945	0.0235668	0.102624	0.0198326	0.356333	0.0449676	0	0	0.300395	1.16979	1.0957	0	0	0	0.94402	0.00191278	0.132053	0.412217	0.110253	0.979738	0	0	0.149122	0	0.0110454	1.37834	0	0.101724	0.0438302	0.139989
Baltic Sea	PRJEB22997	ERS2026534	ERS2026534	PRJEB22997	SAMEA104408592	Illumina HiSeq 2500	ERR2206751	2014-06-05	1.762	58.1323	10	0.2	-	water	prok and euk enriched	15.083	288.5	28.05	0.421764	0	0	0.11633	0	0.0639515	0.181823	0	0	0.00700257	0.105196	0.042221	0.0278885	5.37148	0.0333862	2.30178	0.00327426	0.081523	2.35435	0.15368	1.02916	0	0	0.0573818	0	0	0	0	0.0519679	0.0191292	0
Baltic Sea	PRJEB22997	ERS2026535	ERS2026535	PRJEB22997	SAMEA104408593	Illumina HiSeq 2500	ERR2206752	2014-06-05	80.121	58.1323	10	0.2	-	water	prok and euk enriched	6.764	281.36	34.914	0.000597585	0	0.76225	0.079357	0	0	0.00280095	0	0.0156612	0.0628288	0.0226923	0.2211	0	0	0	1.80592	0.00012108	0.0493336	0.164426	0.375709	0.362223	0	0	0.060939	0	0.00664224	0	0	0.0100585	0.0357422	0
Baltic Sea	PRJEB22997	ERS2026536	ERS2026536	PRJEB22997	SAMEA104408594	Illumina HiSeq 2500	ERR2206753	2014-06-05	241.725	58.1323	10	0.2	-	water	prok and euk enriched	6.977	273.77	35.081	0.000628118	0	1.30967	0.0658174	0	0.0149672	0.00906908	0	0	0.0726737	0	0.223594	0.0410911	0.0134389	0	2.80351	9.26784e-05	0.0356308	0.100359	0.190309	0.88495	0	0	0.0590057	0	0	0	0	0.0142356	0.0383435	0
NS polar	PRJNA588686	Arc_Ant_N28	SRS6014527	PRJNA588686	SAMN13674978	Illumina HiSeq 2500	SRR10912802,SRR10912801	NA	0	58.1	176.4	0.22	-	water	prok and euk enriched	-	-	-	0	53.1551	0	49.8261	1075.23	0	0	0	0	0	0	0	0	0	0	0.318977	0.0096821	2.03413	10.4659	0.294542	114.366	0	0	0.745579	21.2386	2.65818	0	0	0	0.0884744	0
NS polar	PRJNA588686	Arc_Ant_N29	SRS6014527	PRJNA588686	SAMN13674978	Illumina HiSeq 2500	SRR10912800,SRR10912799	NA	1000	58.1	176.4	0.22	-	water	prok and euk enriched	-	-	-	0	73.9811	0	119.994	1818.55	0	0	0	0	0.0715368	0	0	0.208897	0	0.140201	24.7914	0.0187722	5.0822	25.9236	0.159369	250.685	0.0243701	1.26294	0.783256	39.3354	1.61744	0	0.0105991	0.0504486	0.103891	0.0181369
NS polar	PRJNA588686	Arc_Ant_N30	SRS6014527	PRJNA588686	SAMN13674978	Illumina HiSeq 2500	SRR10912798,SRR10912797	NA	3200	58.1	176.4	0.22	-	water	prok and euk enriched	-	-	-	0.0246932	354.562	0	495.539	7672.81	0	0	0	7.54652	1.22251	0.527464	0	1.01637	0.192622	0.407436	5.25292	0.00133831	9.98349	37.694	0.523454	1755.84	0.85409	1.39267	0.248483	177.649	13.2712	0	0	0.046546	0.0136993	0.162616
Baltic Sea	PRJEB22997	ERS2026638	ERS2026638	PRJEB22997	SAMEA104408696	Illumina HiSeq 2500	ERR2206798	2014-10-18	100	57.3228	20.0606	0.2	-	water	prok and euk enriched	5.182	41.53	10.5491	0	0	0	0.0503322	0	0.0830966	0.0520764	0	0.0628909	0.14607	5.51312	0.285179	0	0	0.0123946	9.35282	0.000162075	0.0585473	0.18675	0.155311	0.612723	0	0.100822	0.123429	0.0853309	0.0749823	0.0720989	0	0.0649196	0.0252163	0
Baltic Sea	PRJEB22997	ERS2026637	ERS2026637	PRJEB22997	SAMEA104408695	Illumina HiSeq 2500	ERR2206797	2014-10-18	139	57.3228	20.0606	0.2	-	water	prok and euk enriched	5.7844	0	11.7173	0	0	0	0	0	0	0.0123061	0	0	0.0312664	0	0.186903	0	0	0	14.3653	0.000477017	0.0278347	0.0612951	0	0.0245129	0	0	0	0.063332	0	0.166408	0	0.0802764	0.0407608	0.0823321
Baltic Sea	PRJEB22997	ERS2026537	ERS2026537	PRJEB22997	SAMEA104408595	Illumina HiSeq 2500	ERR2206754	2014-06-09	1.42	57.3057	20.0766	0.2	-	water	prok and euk enriched	11.261	380.95	6.744	0.00124157	0	0	0.170874	0	0	0.0499559	0	0.568681	0	0	0.590477	0	0	0	6.97738	0.121731	0.577521	3.77368	0.100313	1.68053	0	0	1.0963	0	0.092482	0	0	0.0775215	0.0202002	0
Baltic Sea	PRJEB22997	ERS2026538	ERS2026538	PRJEB22997	SAMEA104408596	Illumina HiSeq 2500	ERR2206755	2014-06-09	65.384	57.3057	20.0766	0.2	-	water	prok and euk enriched	3.106	317.98	7.226	0	0	0	0.104735	0	0.00821798	0.16806	0	0.135136	0.00782049	0.234967	0.515159	0	0	0.0479389	0.95319	0.00188059	0.205341	1.71082	0.15256	2.59328	0.0425082	0.00999881	0.439253	0.138846	0.00991515	0	0	0.223807	0.0104566	0
Baltic Sea	PRJEB22997	ERS2026539	ERS2026539	PRJEB22997	SAMEA104408597	Illumina HiSeq 2500	ERR2206756	2014-06-09	116.507	57.3057	20.0766	0.2	-	water	prok and euk enriched	5.42	9.38	10.862	0	0.0127514	0	0.190021	0	0.0137769	0.0876389	0	0	4.51111	0.160395	13.3248	0	0	0	0.329086	0.000462129	0.140514	1.42226	0.337405	3.30342	0.0954467	0.0990474	0.442879	0	0.0996601	0.24299	0	0.0490978	0.0564125	0
Baltic Sea	PRJEB22997	ERS2026561	ERS2026561	PRJEB22997	SAMEA104408619	Illumina HiSeq 2500	ERR2206778	2014-06-17	2.961	57.1162	17.6642	0.2	-	water	prok and euk enriched	12.367	339.42	7.05	0	0	0	0.0911777	0	0	1.55669	0	0.266194	0.0140514	0.289277	0.305637	0	0.0108444	0	2.47027	0.0612258	0.362745	8.15143	0.281733	4.88556	0	0	0.62096	0	0	0	0	0.664057	0.0177819	0
Baltic Sea	PRJEB22997	ERS2026562	ERS2026562	PRJEB22997	SAMEA104408620	Illumina HiSeq 2500	ERR2206779	2014-06-17	55.857	57.1162	17.6642	0.2	-	water	prok and euk enriched	4.14	343.44	7.304	0	0	0	0.346676	0.0036503	0.00102217	0.617958	0	0	0.500406	2.76807	2.04145	0	0	0.00764299	0.347134	0.00194887	0.38124	5.47077	0.218906	4.82433	0	0	1.50457	0.0908848	0.175897	0	0	0.0954767	0.0147847	0.010548
Baltic Sea	PRJEB22997	ERS2026563	ERS2026563	PRJEB22997	SAMEA104408621	Illumina HiSeq 2500	ERR2206780	2014-06-17	85.673	57.1162	17.6642	0.2	-	water	prok and euk enriched	4.718	27.69	8.902	0	0	0	0.21932	0	0.0324672	0.481812	0	0	0.336063	3.42903	1.2077	0	0	0.108371	0.327063	0.0014037	0.169672	3.77523	0.742135	3.32917	0.0178742	0	1.43422	0.0885558	0.108845	0.180601	0	0.200627	0.0166062	0
Baltic Sea	PRJEB22997	ERS2026543	ERS2026543	PRJEB22997	SAMEA104408601	Illumina HiSeq 2500	ERR2206760	2014-06-06	2.863	56.867	11.4339	0.2	-	water	prok and euk enriched	14.556	303.69	14.526	0.789704	0	0	0.109053	0	0.101501	0.383188	0	0.0983183	0.0311391	0.498604	0.0285881	0	8.60195	0.0484414	2.24186	0.0100716	0.136376	1.97404	0.346858	8.0259	0	0	0.625693	0	0.144275	0	0	0.271589	0.0284349	0
Baltic Sea	PRJEB22997	ERS2026544	ERS2026544	PRJEB22997	SAMEA104408602	Illumina HiSeq 2500	ERR2206761	2014-06-06	11.444	56.867	11.4339	0.2	-	water	prok and euk enriched	13.316	308.15	17.613	0.101798	0	0	0.0689211	0	0.115296	0.461596	0	0.0421419	0.064573	3.84687	0.13813	0	1.06196	0.0415266	1.45225	0.00407261	0.211966	1.07182	0.475753	5.54313	0	0	0.476769	0	0.0309201	0	0	0.299123	0.0330273	0
Baltic Sea	PRJEB22997	ERS2026545	ERS2026545	PRJEB22997	SAMEA104408603	Illumina HiSeq 2500	ERR2206762	2014-06-06	20.763	56.867	11.4339	0.2	-	water	prok and euk enriched	6.728	190.7	31.943	0.00154208	0	0	0.00759834	0.0303019	0.0607963	0.318365	0	0.040414	0.0597325	5.32877	0.295292	0	0	0	0.568296	0.00390562	0.147739	0.203171	1.45428	2.16381	0	0.10045	0.0901023	0.0389617	0.177914	0.0246571	0	0.0784682	0.0718593	0
NS polar	PRJNA588686	Arc_Ant_N35	SRS6014527	PRJNA588686	SAMN13674978	Illumina HiSeq 2500	SRR10912795,SRR10912794	NA	5	56.33	-46.99	0.22	-	water	prok and euk enriched	-	-	-	0	0	0	6.61883	31.1171	0	0.0027204	0	0	0	0	0	0.00231669	0	0	0.00529159	4.45858e-05	0.0707481	7.0815	0.21973	0.727941	0	0	1.04978	0.15501	0.135051	0	0	0	0.0262137	0
NS polar	PRJNA588686	Arc_Ant_N36	SRS6014527	PRJNA588686	SAMN13674978	Illumina HiSeq 2500	SRR10912793,SRR10912792	NA	300	56.33	-46.99	0.22	-	water	prok and euk enriched	-	-	-	0	0.338388	0	254.464	4467.86	0	0.0180408	0	0	0	0	0	0.0302589	0	0	9.22609	0.000699313	2.67587	19.4397	1.24453	19.6114	0.319027	0.0969705	2.68147	3.64665	2.08181	0	0	0.170467	0.0264644	0
NS polar	PRJNA588686	Arc_Ant_N37	SRS6014527	PRJNA588686	SAMN13674978	Illumina HiSeq 2500	SRR10912791,SRR10912790	NA	1000	56.33	-46.99	0.22	-	water	prok and euk enriched	-	-	-	0	0.236498	0	542.586	929.151	0	0	0	0	0	0	0	0	0	0	52.168	0.000168209	1.61848	105.765	1.28952	31.1395	0.0404163	0	20.0002	7.45188	0.313507	0	0	0.0430963	0.0160437	0
Baltic Sea	PRJEB22997	ERS2026552	ERS2026552	PRJEB22997	SAMEA104408610	Illumina HiSeq 2500	ERR2206769	2014-06-08	2.999	55.5659	16.3665	0.2	-	water	prok and euk enriched	14.02	342.54	7.577	0	0	0	0.0571331	0.0475667	0	1.29408	0	0.215482	0	0	0	0	0.00481944	0	2.36895	0.0414402	0.433273	8.09732	0.30408	8.9151	0	0.288966	1.23484	0.0686527	0	0	0	0.187833	0.0362078	0
Baltic Sea	PRJEB22997	ERS2026553	ERS2026553	PRJEB22997	SAMEA104408611	Illumina HiSeq 2500	ERR2206770	2014-06-08	30.27	55.5659	16.3665	0.2	-	water	prok and euk enriched	8.437	339.86	7.661	0	0	0	0.0940826	0.00977881	0.00951813	1.86968	0	0.0734164	0.0106217	14.8566	0.34332	0	0	0.129914	0.774974	0.0182578	0.218701	7.36902	0.103603	10.6659	0	0.510519	0.285633	0.0270959	0	0	0	0.348087	0.0226469	0
Baltic Sea	PRJEB22997	ERS2026554	ERS2026554	PRJEB22997	SAMEA104408612	Illumina HiSeq 2500	ERR2206771	2014-06-08	66.629	55.5659	16.3665	0.2	-	water	prok and euk enriched	6.827	16.52	15.73	0	0	0.020569	0.0228791	0	0.236462	0.0515101	0	0	0.849138	0.310778	1.79084	0	0	0	3.43184	0.000380011	0.206101	0.555113	0.264839	0.986196	0.00706313	0.199916	0.0385687	0	0	0.144424	0	0.0468555	0.0307821	0
Baltic Sea	PRJEB22997	ERS2026549	ERS2026549	PRJEB22997	SAMEA104408607	Illumina HiSeq 2500	ERR2206766	2014-06-04	2.794	54.6979	12.7047	0.2	-	water	prok and euk enriched	12.895	333.16	8.325	0.263288	0	0	0.174157	0.00751016	0	1.26166	0	0.394689	0.0119052	0.0603824	0.185657	0	2.8797	0	3.57605	0.0666877	0.299368	6.18135	0.0397836	5.59149	0	0.133357	0.308157	0.093821	0.417533	0	0	0.275647	0.0270203	0
Baltic Sea	PRJEB22997	ERS2026550	ERS2026550	PRJEB22997	SAMEA104408608	Illumina HiSeq 2500	ERR2206767	2014-06-04	12.707	54.6979	12.7047	0.2	-	water	prok and euk enriched	9.577	268.41	14.969	0.00446658	0	0	0.238488	0	0	2.09654	0	0.183335	0.0482694	68.0048	0.412186	0	0	0.152216	3.05949	0.0230722	0.254301	3.26983	0.0431193	12.103	0	0.151895	0.022907	0	0.104622	0	0	0.459062	0.0133678	0
Baltic Sea	PRJEB22997	ERS2026551	ERS2026551	PRJEB22997	SAMEA104408609	Illumina HiSeq 2500	ERR2206768	2014-06-04	19.302	54.6979	12.7047	0.2	-	water	prok and euk enriched	9.026	240.72	16.415	0.00139851	0	0	0.00826509	0.028685	0	0.780448	0	0	0.0646232	64.1257	0.462038	0	0	0	0.649247	0.0189228	0.101079	1.08312	0.215951	5.52189	0	0	0.23473	0	0	0	0	0.138395	0.0236418	0
Baltic Sea	PRJEB22997	ERS2026546	ERS2026546	PRJEB22997	SAMEA104408604	Illumina HiSeq 2500	ERR2206763	2014-06-07	1.749	54.2821	11.568	0.2	-	water	prok and euk enriched	14.955	316.64	10.28	0.254767	0	0	0.0343186	0	0	1.77319	0	0	0.0127856	0	0.0256964	0	2.86567	0	0.477138	0.0108748	0.179043	2.6149	0.218241	5.80223	0	0.219655	0.310513	0.0326161	0.244925	0	0	0.386574	0.0348257	0
Baltic Sea	PRJEB22997	ERS2026547	ERS2026547	PRJEB22997	SAMEA104408605	Illumina HiSeq 2500	ERR2206764	2014-06-07	16.251	54.2821	11.568	0.2	-	water	prok and euk enriched	12.168	283.14	14.676	0	0	0	0.20558	0.0179067	0	2.45667	0	0.143294	0.0578978	10.794	0.0833316	0	0	0.00941347	1.68973	0.0225261	0.132507	4.45806	0.202211	16.4511	0	0	0.32946	0	0.186432	0	0	0.496162	0.0348493	0
Baltic Sea	PRJEB22997	ERS2026548	ERS2026548	PRJEB22997	SAMEA104408606	Illumina HiSeq 2500	ERR2206765	2014-06-07	22.648	54.2821	11.568	0.2	-	water	prok and euk enriched	8.292	194.72	20.323	0	0	0	0.0507129	0	0	0.772942	0	0	0.107319	110.523	0.703829	0	0	0.174055	4.70275	0.00298355	0.123097	0.248103	0.478168	2.82529	0	0	0.347081	0	0.0966107	0	0	0.265536	0.0266837	0
NS polar	PRJNA588686	Arc_Ant_N38	SRS6014527	PRJNA588686	SAMN13674978	Illumina HiSeq 2500	SRR10912789,SRR10912788	NA	0	52.76	169.45	0.22	-	water	prok and euk enriched	-	-	-	0.00307715	9.56596	0	19.5367	1300.62	0	0	0	0	0.0622912	0	0	7.48716	0.202817	0	0.0355293	0.00101236	2.57379	1.30928	0.316772	7.18827	0	0	0.0818357	16.0183	0.85832	0	0	0.0296781	0.0765537	0.0342053
GEOTRACES	PRJNA385854	SRS2329505	SRS2329505	PRJNA385854	SAMN07136483	NextSeq 550	SRR5788236	2010-05-10	10	49.7225	-42.4467	0.2	-	water	prok and euk enriched	10.512	284.6	34.709	0	0	0	0	0	0	0	0	0	0	0	0	0	0	0.0128626	0.498754	0.00327982	0.0064664	0.0854225	0.0460505	0	0	0	0	0	0	0	0	0.0145773	0.0103009	0
GEOTRACES	PRJNA385854	SRS2329506	SRS2329506	PRJNA385854	SAMN07136484	NextSeq 550	SRR5788235	2010-05-10	50	49.7225	-42.4467	0.2	-	water	prok and euk enriched	11.374	252.7	35.197	0	0	0	0	0	0	0	0	0.0492624	0	0	0	0	0	0.00485432	0.746966	0.00165039	0.0048808	0.0136895	0.0173793	0	0	0	0	0	0	0	0	0.0216012	0.0171051	0
GEOTRACES	PRJNA385854	SRS2329503	SRS2329503	PRJNA385854	SAMN07136485	NextSeq 550	SRR5788238	2010-05-10	75	49.7225	-42.4467	0.2	-	water	prok and euk enriched	11.424	249.4	35.296	0	0	0	0	0	0	0	0	0.0208902	0	0	0	0	0	0	1.00964	0.000753701	0	0.00879627	0.0147398	0	0	0	0	0	0	0	0	0.0151988	0.0158261	0
GEOTRACES	PRJNA385854	SRS2329504	SRS2329504	PRJNA385854	SAMN07136486	NextSeq 550	SRR5788237	2010-05-10	101	49.7225	-42.4467	0.2	-	water	prok and euk enriched	10.667	239.1	35.249	0	0	0.101843	0	0	0.00236017	0	0	0	0	0	0	0	0	0	0.9353	5.12282e-05	0	0	0.0280517	0	0	0	0	0	0	0	0	0.00261246	0.00907642	0
GEOTRACES	PRJNA385854	SRS2329509	SRS2329509	PRJNA385854	SAMN07136487	NextSeq 550	SRR5788232	2010-05-10	152	49.7225	-42.4467	0.2	-	water	prok and euk enriched	9.877	228	35.141	0	0	0.24626	0	0	0	0	0	0	0	0	0	0	0	0	1.25337	4.56005e-05	0	0.000819525	0.012485	0	0	0	0.0166277	0	0	0	0	0.000872049	0.0117498	0
GEOTRACES	PRJNA385854	SRS2329510	SRS2329510	PRJNA385854	SAMN07136488	NextSeq 550	SRR5788231	2010-05-10	199	49.7225	-42.4467	0.2	-	water	prok and euk enriched	9.11	181.8	35.052	0	0	0	0	0	0	0	0	0	0	0	0	0.037685	0	0	0.275478	2.17865e-05	0	0.000783085	0.0119299	0	0	0	0	0	0	0	0	0.00249982	0.00421283	0
GEOTRACES	PRJNA385854	SRS2329629	SRS2329629	PRJNA385854	SAMN07136632	NextSeq 550	SRR5788109	2010-05-11	9	47.8007	-39.399	0.2	-	water	prok and euk enriched	15.003	264.8	35.683	0	0	1.02533	0	0	0	0	0	0.122691	0	0	0	0	0	0.0835071	1.27724	0.00300375	0	0	0	0.0304227	0	0	0.115292	0	0	0	0	0.0446645	0.0206552	0
GEOTRACES	PRJNA385854	SRS2329460	SRS2329460	PRJNA385854	SAMN07136633	NextSeq 550	SRR5788284	2010-05-11	50	47.8007	-39.399	0.2	-	water	prok and euk enriched	15.009	226.9	35.991	0	0	0	0	0	0	0	0	0.0544219	0	0	0	0	0	0	0.984235	0.000560998	0	0.00252054	0.0191995	0	0	0	0.0511402	0	0	0	0	0.0193505	0.00883479	0
GEOTRACES	PRJNA385854	SRS2329457	SRS2329457	PRJNA385854	SAMN07136634	NextSeq 550	SRR5788283	2010-05-11	75	47.8007	-39.399	0.2	-	water	prok and euk enriched	15.057	223.3	36.065	0	0	0	0	0	0.0211296	0	0	0.0472925	0	0	0	0	0	0	1.58091	0.000426567	0	0.00219034	0	0	0	0	0	0	0	0	0	0.00349608	0.0134355	0
GEOTRACES	PRJNA385854	SRS2329455	SRS2329455	PRJNA385854	SAMN07136635	NextSeq 550	SRR5788286	2010-05-11	101	47.8007	-39.399	0.2	-	water	prok and euk enriched	14.688	220.8	36.02	0	0	0	0	0	0	0	0	0	0	0	0	0	0	0	0.616178	2.53657e-05	0	0	0	0	0	0	0.0369971	0	0	0	0	0	0.00284066	0
GEOTRACES	PRJNA385854	SRS2329456	SRS2329456	PRJNA385854	SAMN07136636	NextSeq 550	SRR5788285	2010-05-11	152	47.8007	-39.399	0.2	-	water	prok and euk enriched	14.486	220.6	35.996	0	0	0	0	0	0	0	0	0	0	0	0	0	0	0.00791472	0.337589	0.000216897	0	0.000779607	0.0118769	0	0	0	0.063271	0	0	0	0	0.00221219	0.00909069	0
GEOTRACES	PRJNA385854	SRS2329453	SRS2329453	PRJNA385854	SAMN07136637	NextSeq 550	SRR5788288	2010-05-11	201	47.8007	-39.399	0.2	-	water	prok and euk enriched	14.053	212.6	35.897	0	0	0	0	0	0	0	0	0	0	0	0	0	0	0	2.56157	0	0	0	0	0	0	0	0.0502446	0	0	0	0	0	0.0010609	0
GEOTRACES	PRJNA385854	SRS2329507	SRS2329507	PRJNA385854	SAMN07136489	NextSeq 550	SRR5788234	2010-05-12	10	46.312	-39.658	0.2	-	water	prok and euk enriched	15.31	259.9	35.938	0	0	0	0	0	0	0	0	0.10943	0.0147222	0	0	0	0	0.00718884	0.238484	0.00216208	0	0.00506823	0	0	0	0	0.102831	0	0	0	0	0.00964525	0.00690852	0
GEOTRACES	PRJNA385854	SRS2329508	SRS2329508	PRJNA385854	SAMN07136490	NextSeq 550	SRR5788233	2010-05-12	49	46.312	-39.658	0.2	-	water	prok and euk enriched	15.043	225.5	36.056	0	0	0	0	0	0	0	0	0.0899658	0	0	0.0678532	0	0	0	0.272277	0.000734188	0	0	0.0423189	0	0	0	0.169081	0	0	0	0	0.000492644	0.0135231	0
GEOTRACES	PRJNA385854	SRS2329511	SRS2329511	PRJNA385854	SAMN07136491	NextSeq 550	SRR5788230	2010-05-12	73	46.312	-39.658	0.2	-	water	prok and euk enriched	14.888	222.5	36.031	0	0	0	0	0	0	0	0	0.0603614	0	0	0	0	0	0	0.0285856	0.000855558	0	0	0.021295	0	0	0	0.226886	0	0	0	0	0.00847624	0.0144263	0
GEOTRACES	PRJNA385854	SRS2329513	SRS2329513	PRJNA385854	SAMN07136492	NextSeq 550	SRR5788229	2010-05-12	100	46.312	-39.658	0.2	-	water	prok and euk enriched	14.859	222.7	36.031	0	0	0	0	0	0	0	0	0	0	0	0	0	0	0	0.10623	0.000171698	0	0	0.0313397	0	0	0	0.146084	0	0	0	0	0.0010945	0.013345	0
GEOTRACES	PRJNA385854	SRS2329787	SRS2329787	PRJNA385854	SAMN07136493	NextSeq 550	SRR5788436	2010-05-12	153	46.312	-39.658	0.2	-	water	prok and euk enriched	14.426	212.9	35.942	0	0	0	0.00272638	0	0	0	0	0	0	0	0	0	0	0	0.00822539	5.06755e-05	0	0.00182146	0.0832472	0	0	0	0.0739127	0	0	0	0	0.0130145	0.0127689	0
GEOTRACES	PRJNA385854	SRS2329786	SRS2329786	PRJNA385854	SAMN07136494	NextSeq 550	SRR5788435	2010-05-12	198	46.312	-39.658	0.2	-	water	prok and euk enriched	14.188	210.8	35.902	0	0	0	0	0	0	0	0	0	0	0	0	0	0	0	0.381482	4.15945e-05	0	0	0.0113882	0	0	0	0.0303338	0	0	0	0	0.000265146	0.0108089	0
NW Pacific	PRJDB5777	DRS094313	DRS094313	PRJDB5777	SAMD00080429	Illumina HiSeq 2500	DRR092728	2014-07-19	0	41.8736	146.319	0.22	-	water	prok and euk enriched	-	-	-	0	0	0	0	0	0	0	0	0.231022	0	0	0	0.050706	0	0.0142327	0.0055372	9.30556e-05	0	0.0652858	0	0.107444	0	0	0	0	0	0	0	0.0155369	0.00227962	0
NW Pacific	PRJDB5777	DRS094314	DRS094314	PRJDB5777	SAMD00080433	Illumina HiSeq 2500	DRR092729	2014-07-19	200	41.8736	146.319	0.22	-	water	prok and euk enriched	-	-	-	0	0	0	0	0	0	0.00796231	0	0	0.0188005	0	0	0	0	0	0.00602374	0	0	0	0	0.298063	0	0	0	0	0	0	0	0.0287342	0	0
NW Pacific	PRJDB5777	DRS094315	DRS094315	PRJDB5777	SAMD00080437	Illumina HiSeq 2500	DRR092730	2014-07-19	1000	41.8736	146.319	0.22	-	water	prok and euk enriched	-	-	-	0	0	0	0	0	0	0	0	0	0.0854186	0.0569962	0.085102	0	0	0	0.00136842	0	0	0	0	0.0752348	0	0	0	0	0	0	0	0.0543964	0.00045607	0
NW Pacific	PRJDB5777	DRS094316	DRS094316	PRJDB5777	SAMD00080439	Illumina HiSeq 2500	DRR092731	2014-07-19	2400	41.8736	146.319	0.22	-	water	prok and euk enriched	-	-	-	0	0	0	0	0	0	0	0	0	0.0415626	0	0.216968	0	0	0	1.54035	0	0	0	0	0.195239	0	0	0	0	0	0	0	0.120268	0.000591767	0
NW Pacific	PRJDB5777	DRS094317	DRS094317	PRJDB5777	SAMD00080441	Illumina HiSeq 2500	DRR092732	2014-07-19	4500	41.8736	146.319	0.22	-	water	prok and euk enriched	-	-	-	0	0	0	0	0	0	0	0	0	0.00790318	0	0	0	0	0	0	0	0	0	0	0.0835312	0	0	0	0	0	0	0	0.048316	0	0
NW Pacific	PRJDB5777	DRS094318	DRS094318	PRJDB5777	SAMD00080443	Illumina HiSeq 2500	DRR092733	2014-07-19	6500	41.8736	146.319	0.22	-	water	prok and euk enriched	-	-	-	0	0	0	0	0	0	0	0	0	0.0196093	0	0.0520976	0	0	0	0.502424	0	0	0	0	0.144165	0	0	0	0	0.0113568	0	0	0.00666006	0.000558392	0
GEOTRACES	PRJNA385854	SRS2329651	SRS2329651	PRJNA385854	SAMN07136591	NextSeq 550	SRR5788089	2011-11-08	30	39.6922	-69.8629	0.2	-	water	prok and euk enriched	19.386	226.7	34.978	0	0	0	0	0	0	0	0	0.04796	0.00885343	0.240573	0.204012	0.0122004	0	0.08238	7.69933	0.00126687	0.00475176	0.00343351	0	0	0	0	0.022534	0.0661875	0.0151646	0	0	0.0436359	0.0121112	0
GEOTRACES	PRJNA385854	SRS2329650	SRS2329650	PRJNA385854	SAMN07136592	NextSeq 550	SRR5788090	2011-11-08	57	39.6922	-69.8629	0.2	-	water	prok and euk enriched	18.637	189.6	35.432	0	0	0	0	0	0	0	0	0	0	0.405266	0.314402	0.0314322	0	0	1.35868	0.000286752	0	0	0.0570984	0	0.0212855	0	0.019011	0	0	0	0	0.00199409	0.0102641	0
GEOTRACES	PRJNA385854	SRS2329520	SRS2329520	PRJNA385854	SAMN07136593	NextSeq 550	SRR5788221	2011-11-08	89	39.6922	-69.8629	0.2	-	water	prok and euk enriched	15.814	144.3	36.035	0	0	0	0	0	0	0	0	0.0193401	0.0149111	0.199788	0.299941	0	0	0	1.74718	7.47615e-05	0	0	0	0	0	0	0.0386595	0	0	0	0	0.00127086	0.00857045	0
GEOTRACES	PRJNA385854	SRS2329521	SRS2329521	PRJNA385854	SAMN07136594	NextSeq 550	SRR5788220	2011-11-08	109	39.6922	-69.8629	0.2	-	water	prok and euk enriched	14.399	144.8	35.856	0	0	0	0.002769	0	0	0	0	0	0.0545337	0.153998	0.0678836	0.00480704	0	0	1.88673	0.000154403	0	0	0.0140914	0	0	0	0	0	0	0	0	0.000984251	0.00846556	0
GEOTRACES	PRJNA385854	SRS2329518	SRS2329518	PRJNA385854	SAMN07136595	NextSeq 550	SRR5788223	2011-11-08	135	39.6922	-69.8629	0.2	-	water	prok and euk enriched	13.526	151.2	35.734	0	0	0	0.00756959	0	0	0	0	0	0.0783121	0.240441	0.111073	0	0	0	0.574227	0	0	0.0784183	0.0128405	0	0	0	0	0	0	0	0	0.00209272	0.00689343	0
GEOTRACES	PRJNA385854	SRS2329519	SRS2329519	PRJNA385854	SAMN07136596	NextSeq 550	SRR5788222	2011-11-08	185	39.6922	-69.8629	0.2	-	water	prok and euk enriched	11.805	134.4	35.495	0	0	0	0	0	0	0	0	0	0.00628674	0.465688	0.186897	0	0	0	2.90135	0	0	0	0	0	0	0	0	0	0	0	0	0.00190388	0.00764434	0
GEOTRACES	PRJNA385854	SRS2329523	SRS2329523	PRJNA385854	SAMN07136597	NextSeq 550	SRR5788217	2011-11-08	285	39.6922	-69.8629	0.2	-	water	prok and euk enriched	10.032	141.4	35.293	0	0	0	0	0	0	0	0	0	0.102471	0.170275	0.294167	0.00245998	0	0	2.61322	4.08129e-05	0	0	0.0335226	0	0	0	0	0	0	0	0	0.00156098	0.00607146	0
GEOTRACES	PRJNA385854	SRS2329728	SRS2329728	PRJNA385854	SAMN07136542	NextSeq 550	SRR5788013	2011-11-10	28	38.655	-69.1313	0.2	-	water	prok and euk enriched	24.514	204.4	36.166	0	0	0	0	0	0	0	0	0.0280106	1.22432	62.8967	46.0599	0	0	0	0.662551	0.00205728	0	0	0	0	0	0	0	0	0	0	0	0.000460149	0.00688501	0
GEOTRACES	PRJNA385854	SRS2329676	SRS2329676	PRJNA385854	SAMN07136543	NextSeq 550	SRR5788065	2011-11-10	61	38.655	-69.1313	0.2	-	water	prok and euk enriched	24.153	202.8	36.339	0	0	0	0	0	0	0	0	0	0	0.478967	0.356958	0	0	0	0.471406	0.000426435	0.0140525	0	0	0	0	0	0.0139732	0	0.0448467	0	0	0.001165	0.0125785	0
GEOTRACES	PRJNA385854	SRS2329675	SRS2329675	PRJNA385854	SAMN07136544	NextSeq 550	SRR5788066	2011-11-10	86	38.655	-69.1313	0.2	-	water	prok and euk enriched	23.587	165.7	36.679	0	0	0	0	0	0	0	0	0	0	0	0.0412954	0	0	0	2.76676	0.000577676	0	0	0	0	0	0	0.0120458	0	0	0	0	0.000669532	0.0044576	0
GEOTRACES	PRJNA385854	SRS2329679	SRS2329679	PRJNA385854	SAMN07136545	NextSeq 550	SRR5788063	2011-11-10	108	38.655	-69.1313	0.2	-	water	prok and euk enriched	21.66	151.1	36.749	0	0	0	0.00221813	0	0	0	0	0	0.0069652	0.478426	0.297296	0	0	0	1.2026	0.000344394	0	0.0111826	0	0	0	0	0	0	0	0	0	0.00471156	0.00640893	0
GEOTRACES	PRJNA385854	SRS2329677	SRS2329677	PRJNA385854	SAMN07136546	NextSeq 550	SRR5788064	2011-11-10	135	38.655	-69.1313	0.2	-	water	prok and euk enriched	20.289	161.6	36.762	0	0	0	0	0	0	0	0	0	0.0129669	0.454447	0.33835	0	0	0	79.2366	0	0.000530778	0	0	0	0	0	0	0.129604	0.0652195	0	0	0.000549016	0.00443685	0
GEOTRACES	PRJNA385854	SRS2329671	SRS2329671	PRJNA385854	SAMN07136547	NextSeq 550	SRR5788069	2011-11-10	186	38.655	-69.1313	0.2	-	water	prok and euk enriched	18.946	187.8	36.642	0	0	0	0	0	0	0	0	0	0	0.276945	0.127929	0	0	0	2.31106	3.08686e-05	0	0	0	0	0	0	0	0	0	0	0	0.00118064	0.00416001	0
GEOTRACES	PRJNA385854	SRS2329669	SRS2329669	PRJNA385854	SAMN07136548	NextSeq 550	SRR5788070	2011-11-10	234	38.655	-69.1313	0.2	-	water	prok and euk enriched	18.224	193.3	36.564	0	0	0	0.000598367	0	0	0	0	0	0.068574	0.421531	0.130174	0	0	0	3.76733	1.5619e-05	0	0	0.0085527	0	0	0	0	0.0735678	0	0	0	0.00320519	0.00479717	0
GEOTRACES	PRJNA385854	SRS2329674	SRS2329674	PRJNA385854	SAMN07136549	NextSeq 550	SRR5788067	2011-11-10	288	38.655	-69.1313	0.2	-	water	prok and euk enriched	17.589	185.9	36.454	0	0	0	0	0	0	0	0	0	0	0.165828	0.0463	0	0	0	5.70867	0	0	0.0598317	0.00914788	0	0	0	0	0	0	0	0	0.00106493	0.00412224	0
GEOTRACES	PRJNA385854	SRS2329525	SRS2329525	PRJNA385854	SAMN07136598	NextSeq 550	SRR5788216	2011-11-12	39	38.3243	-68.8755	0.2	-	water	prok and euk enriched	23.536	208	36.126	0	0	0	0.00165842	0	0	0	0.110351	10.4257	3.32901	50.9254	75.8791	0	0	0	4.02763	0.00232395	0.0103589	0.150465	0	0	0	0	0	0	0.132237	0	0	0.00343516	0.0172089	0.0600608
GEOTRACES	PRJNA385854	SRS2329522	SRS2329522	PRJNA385854	SAMN07136599	NextSeq 550	SRR5788219	2011-11-12	65	38.3243	-68.8755	0.2	-	water	prok and euk enriched	23.545	207.7	36.128	0	0	0	0	0	0	0	0	5.969	0.0437884	0.320339	0.307212	0	0	0	3.19641	0.00563883	0.00841898	0	0	0	0	0	0.0524821	0	0.161208	0	0	0.00279185	0.0314209	0
GEOTRACES	PRJNA385854	SRS2329524	SRS2329524	PRJNA385854	SAMN07136600	NextSeq 550	SRR5788218	2011-11-12	90	38.3243	-68.8755	0.2	-	water	prok and euk enriched	23.571	207.8	36.138	0	0	0	0	0	0	0	0	0	0.116756	2.46789	3.23614	0	0	0	0.880701	0.00291458	0	0	0	0	0	0	0	0	0.0953606	0	0	0.00371583	0.0302195	0
GEOTRACES	PRJNA385854	SRS2329512	SRS2329512	PRJNA385854	SAMN07136601	NextSeq 550	SRR5788227	2011-11-12	111	38.3243	-68.8755	0.2	-	water	prok and euk enriched	23.745	205.8	36.361	0	0	0	0	0	0	0	0	0	0	0.0696832	0.132374	0	0	0	0.580693	0.000776076	0.00918054	0	0.0326897	0	0	0	0.0273863	0	0.131843	0	0	0.00190274	0.0165048	0
GEOTRACES	PRJNA385854	SRS2329515	SRS2329515	PRJNA385854	SAMN07136602	NextSeq 550	SRR5788226	2011-11-12	135	38.3243	-68.8755	0.2	-	water	prok and euk enriched	22.725	192.3	36.75	0	0	0	0	0	0	0	0	0	0	0.189012	0.0946268	0	0	0	6.03678	0.000204403	0	0.0230883	0	0	0	0	0.00426223	0	0	0	0	0.00452396	0.00899183	0
GEOTRACES	PRJNA385854	SRS2329421	SRS2329421	PRJNA385854	SAMN07136603	NextSeq 550	SRR5788320	2011-11-12	184	38.3243	-68.8755	0.2	-	water	prok and euk enriched	20.158	185.9	36.693	0	0	0	0	0	0	0	0	0	0	0.102618	0.0366923	0	0	0	7.26377	3.13734e-05	0	0	0	0	0	0	0	0	0	0	0	0.000999957	0.00489985	0
GEOTRACES	PRJNA385854	SRS2329419	SRS2329419	PRJNA385854	SAMN07136604	NextSeq 550	SRR5788321	2011-11-12	236	38.3243	-68.8755	0.2	-	water	prok and euk enriched	18.795	193.1	36.617	0	0	0	0	0	0	0	0	0	0.0063149	0.00890187	0.0325839	0	0	0	3.83585	1.63604e-05	0	0	0	0	0	0	0	0.0647626	0	0	0	0.0020858	0.00702976	0
GEOTRACES	PRJNA385854	SRS2329420	SRS2329420	PRJNA385854	SAMN07136605	NextSeq 550	SRR5788322	2011-11-12	285	38.3243	-68.8755	0.2	-	water	prok and euk enriched	18.353	197.2	36.584	0	0	0	0	0	0	0	0	0	0.0288855	0.20849	0.152919	0	0	0	3.88443	6.22168e-05	0	0.0102386	0	0.00054754	0	0	0.0200493	0	0	0	0	0.000991511	0.00601541	0
GEOTRACES	PRJNA385854	SRS2329418	SRS2329418	PRJNA385854	SAMN07136606	NextSeq 550	SRR5788323	2011-11-15	39	37.6073	-68.3895	0.2	-	water	prok and euk enriched	23.395	207.7	35.997	0	0	0	0	0	0	0	0	0.0292905	0	0.088135	0.0729167	0	0	0	4.83998	0.00139645	0	0.00419388	0.0413338	0	0	0	0.106991	0.0652063	0.0370458	0	0	0.00288706	0.0134725	0
GEOTRACES	PRJNA385854	SRS2329430	SRS2329430	PRJNA385854	SAMN07136607	NextSeq 550	SRR5788316	2011-11-15	64	37.6073	-68.3895	0.2	-	water	prok and euk enriched	23.418	207.5	36.034	0	0	0	0	0	0	0	0	0.0731215	0	0.0471173	0.19584	0	0	0	2.73325	0.00244972	0.0144894	0	0.0257966	0	0	0	0	0	0	0	0	0.00240244	0.0201138	0
GEOTRACES	PRJNA385854	SRS2329424	SRS2329424	PRJNA385854	SAMN07136608	NextSeq 550	SRR5788317	2011-11-15	89	37.6073	-68.3895	0.2	-	water	prok and euk enriched	23.463	208.1	36.071	0	0	0	0	0	0	0	0	0	0.0284944	0.0545557	0.124602	0	0	0	5.68551	0.00158734	0.0106132	0	0.0188956	0	0	0.0589368	0.00791505	0	0.0677416	0	0	0.00219969	0.00966103	0
GEOTRACES	PRJNA385854	SRS2329423	SRS2329423	PRJNA385854	SAMN07136609	NextSeq 550	SRR5788318	2011-11-15	111	37.6073	-68.3895	0.2	-	water	prok and euk enriched	23.458	207.4	36.084	0	0	0	0	0	0	0	0	0.113751	0	0.525004	0.435097	0	0	0	5.36775	0.00230852	0.0450808	0	0	0	0	0	0.053446	0	0.0179837	0	0	0.000467168	0.0233393	0
GEOTRACES	PRJNA385854	SRS2329422	SRS2329422	PRJNA385854	SAMN07136610	NextSeq 550	SRR5788319	2011-11-15	139	37.6073	-68.3895	0.2	-	water	prok and euk enriched	20.507	175	36.156	0	0	0	0	0	0	0.00656615	0	0	0	0.354204	0.276534	0.00327044	0	0	2.21757	4.25486e-05	0	0	0	0	0	0	0	0	0	0	0	0.00162737	0.00649626	0
GEOTRACES	PRJNA385854	SRS2329426	SRS2329426	PRJNA385854	SAMN07136611	NextSeq 550	SRR5788314	2011-11-15	160	37.6073	-68.3895	0.2	-	water	prok and euk enriched	19.819	166.2	36.369	0	0	0	0	0	0	0.0189937	0	0	0.0282965	0.36239	0.484693	0	0	0	2.87306	9.5791e-05	0	0.0126109	0.0209814	0	0	0	0	0	0	0	0	0.001954	0.0115502	0
GEOTRACES	PRJNA385854	SRS2329427	SRS2329427	PRJNA385854	SAMN07136612	NextSeq 550	SRR5788315	2011-11-15	232	37.6073	-68.3895	0.2	-	water	prok and euk enriched	16.073	152.3	36.05	0	0	0	0	0	0	0	0	0	0	0.305942	0.355637	0	0	0.0160826	5.34019	5.66053e-05	0	0.00386861	0.0206641	0.0108929	0	0	0	0	0	0	0	0.00168389	0.0082216	0
GEOTRACES	PRJNA385854	SRS2329770	SRS2329770	PRJNA385854	SAMN07136613	NextSeq 550	SRR5788452	2011-11-15	284	37.6073	-68.3895	0.2	-	water	prok and euk enriched	14.783	155.3	35.943	0	0	0	0	0	0	0	0	0	0.0406811	0.572128	0.354754	0.00781164	0	0	9.68453	1.84863e-05	0	0.00608434	0	0.00119666	0	0	0.0065164	0	0	0	0	0.0014141	0.00624364	0
GEOTRACES	PRJNA385854	SRS2329794	SRS2329794	PRJNA385854	SAMN07136501	NextSeq 550	SRR5788428	2010-05-18	10	37.5673	-50.6855	0.2	-	water	prok and euk enriched	17.759	222.6	36.409	0	0	0	0	0	0	0	0	0.0466592	0	0	0.0447517	0	0	0	1.87036	0.000390794	0	0.0136039	0.0164609	0	0	0	0.0657684	0	0	0	0	0.00501911	0.0100995	0
GEOTRACES	PRJNA385854	SRS2329793	SRS2329793	PRJNA385854	SAMN07136502	NextSeq 550	SRR5788427	2010-05-18	52	37.5673	-50.6855	0.2	-	water	prok and euk enriched	17.695	221.8	36.403	0	0	0	0	0	0	0	0	0	0	0	0	0	0	0	1.74328	0.00038987	0	0.00100095	0.030498	0	0	0	0.121852	0	0	0	0	0.000355035	0.0081864	0
GEOTRACES	PRJNA385854	SRS2329848	SRS2329848	PRJNA385854	SAMN07136503	NextSeq 550	SRR5788371	2010-05-18	75	37.5673	-50.6855	0.2	-	water	prok and euk enriched	17.648	220.4	36.4	0	0	0	0	0	0	0	0	0.0193311	0	0	0	0	0	0	2.81855	0.000199271	0	0	0	0	0	0	0.108992	0	0	0	0	0.00415886	0.00889151	0
GEOTRACES	PRJNA385854	SRS2329849	SRS2329849	PRJNA385854	SAMN07136504	NextSeq 550	SRR5788372	2010-05-18	103	37.5673	-50.6855	0.2	-	water	prok and euk enriched	17.24	215.8	36.384	0	0	0	0	0	0	0	0	0.0208283	0	0	0	0	0	0	0.434325	0.000107352	0	0	0	0	0	0	0.0391446	0	0	0	0	0.000342161	0.0150277	0
GEOTRACES	PRJNA385854	SRS2329850	SRS2329850	PRJNA385854	SAMN07136505	NextSeq 550	SRR5788369	2010-05-18	151	37.5673	-50.6855	0.2	-	water	prok and euk enriched	16.73	186.7	36.328	0	0	0	0	0	0	0	0	0	0	0	0	0	0	0	2.39973	1.9703e-05	0	0	0.0647343	0	0	0	0.0143689	0	0	0	0	0.00429447	0.00482674	0
GEOTRACES	PRJNA385854	SRS2329851	SRS2329851	PRJNA385854	SAMN07136506	NextSeq 550	SRR5788370	2010-05-18	201	37.5673	-50.6855	0.2	-	water	prok and euk enriched	16.75	206.5	36.368	0	0	0	0	0	0.0212452	0	0	0	0	0	0	0	0	0	1.82836	6.31422e-05	0	0	0.115252	0	0	0	0	0	0	0	0	0.000536671	0.00675906	0
GEOTRACES	PRJNA385854	SRS2329785	SRS2329785	PRJNA385854	SAMN07136495	NextSeq 550	SRR5788434	2010-05-20	8	36.2067	-53.2681	0.2	-	water	prok and euk enriched	18.574	223.1	36.542	0	0	0	0	0	0	0	0	0	0	0	0	0	0	0	0.623053	0.00667528	0	0.00537504	0	0	0	0	0.246933	0	0	0	0	0.00246678	0.0287781	0
GEOTRACES	PRJNA385854	SRS2329789	SRS2329789	PRJNA385854	SAMN07136496	NextSeq 550	SRR5788433	2010-05-20	50	36.2067	-53.2681	0.2	-	water	prok and euk enriched	18.327	214.2	36.538	0	0	0	0	0	0	0	0	0	0	0	0.0484295	0	0	0	0.36302	0.000697429	0.0041251	0.0029807	0.0146885	0	0	0	0.156498	0	0	0	0	0.00136794	0.019526	0
GEOTRACES	PRJNA385854	SRS2329788	SRS2329788	PRJNA385854	SAMN07136497	NextSeq 550	SRR5788432	2010-05-20	74	36.2067	-53.2681	0.2	-	water	prok and euk enriched	18.069	205.2	36.538	0	0	0	0	0	0	0	0	0.0177774	0.168266	0.546185	0.809772	0	0	0	2.661	0.000114535	0	0.00254541	0.0125434	0	0	0	0	0	0	0	0	0.00233634	0.0120656	0
GEOTRACES	PRJNA385854	SRS2329790	SRS2329790	PRJNA385854	SAMN07136498	NextSeq 550	SRR5788431	2010-05-20	102	36.2067	-53.2681	0.2	-	water	prok and euk enriched	17.853	206	36.532	0	0	0	0	0	0	0	0	0	0	0	0	0	0	0	0.556917	6.08093e-05	0	0.00298094	0	0	0	0	0.0591289	0	0	0	0	0.000516842	0.00562203	0
GEOTRACES	PRJNA385854	SRS2329792	SRS2329792	PRJNA385854	SAMN07136499	NextSeq 550	SRR5788430	2010-05-20	151	36.2067	-53.2681	0.2	-	water	prok and euk enriched	17.691	205.8	36.513	0	0	0	0	0	0	0	0	0	0	0	0	0	0	0	1.62645	2.05249e-05	0	0.00228072	0.0112391	0	0	0	0.0149683	0.0127103	0	0	0	0.0010467	0.00876322	0
GEOTRACES	PRJNA385854	SRS2329791	SRS2329791	PRJNA385854	SAMN07136500	NextSeq 550	SRR5788429	2010-05-20	199	36.2067	-53.2681	0.2	-	water	prok and euk enriched	17.558	207.4	36.511	0	0	0	0	0	0	0	0	0	0	0	0	0	0	0	1.42428	0	0	0.00273259	0	0	0	0	0.0717356	0	0.0241378	0	0	0.00125407	0.00710075	0
NW Pacific	PRJDB5777	DRS049193	DRS049193	PRJDB5777	SAMD00080416	Illumina MiSeq	DRR092715	2012-12-05	0	36.105	142.726	0.22	-	water	prok and euk enriched	-	-	-	0	0	0	0	0	0	0	0	1.6823	0.43377	0	0	0	0	0	1.85688	0.000304343	0	0	0	0	0	0	0	0	0	0	0	0	0.00213018	0
NW Pacific	PRJDB5777	DRS049198	DRS049198	PRJDB5777	SAMD00080421	Illumina MiSeq	DRR092720	2012-12-05	7000	36.105	142.726	0.22	-	water	prok and euk enriched	-	-	-	0	0	0	0	0	0	0	0	0	0	0	0	0	0	0	13.2802	0	0	0	0	0	0	0	0	0	0	0	0	0	0	0
NW Pacific	PRJDB5777	DRS049194	DRS049194	PRJDB5777	SAMD00080417	Illumina MiSeq	DRR092716	2012-12-02	200	36.064	142.728	0.22	-	water	prok and euk enriched	-	-	-	0	0	0	0	0	0	0	0	0	0	0	0	0	0	0	0.920981	0	0	0	0	0	0	0	0	0	0	0	0	0	0	0
NW Pacific	PRJDB5777	DRS049195	DRS049195	PRJDB5777	SAMD00080418	Illumina MiSeq	DRR092717	2012-12-02	550	36.064	142.728	0.22	-	water	prok and euk enriched	-	-	-	0	0	0	0	0	0	0	0	0	0	0	0	0	0	0	0.561365	0	0	0	0	0.0533648	0	0	0	0	0	0	0	0	0	0
NW Pacific	PRJDB5777	DRS049196	DRS049196	PRJDB5777	SAMD00080419	Illumina MiSeq	DRR092718	2012-12-02	1000	36.064	142.728	0.22	-	water	prok and euk enriched	-	-	-	0	0	0	0	0	0	0	0	0	0	0	0	0	0	0	0	0	0	0	0	0	0	0	0	0	0	0	0	0	0	0
NW Pacific	PRJDB5777	DRS049197	DRS049197	PRJDB5777	SAMD00080420	Illumina MiSeq	DRR092719	2012-12-02	3500	36.064	142.728	0.22	-	water	prok and euk enriched	-	-	-	0	0	0	0	0	0	0	0	0	0	0	0	0	0	0	0.918996	0	0	0	0	0	0	0	0	0	0	0	0	0	0	0
GEOTRACES	PRJNA385854	SRS2329601	SRS2329601	PRJNA385854	SAMN07136528	NextSeq 550	SRR5788141	2011-11-16	31	35.4162	-66.5408	0.2	-	water	prok and euk enriched	23.075	210.4	36.352	0	0	0	0	0	0	0	2.44886	19.6349	0.126012	1.08974	1.34503	0	0	1.90228	1.45263	0.00382423	0	0	0	0	0	0	0.124918	0	0.0253628	0	0	0.00131772	0.0269936	0
GEOTRACES	PRJNA385854	SRS2329598	SRS2329598	PRJNA385854	SAMN07136529	NextSeq 550	SRR5788142	2011-11-16	68	35.4162	-66.5408	0.2	-	water	prok and euk enriched	23.074	210.4	36.351	0	0	0	0	0	0	0	0	0.032624	0	0	0	0	0	0	5.77311	0.0024802	0.0193938	0.00151097	0	0	0	0	0.0805978	0	0	0	0	0.00969837	0.0167711	0
GEOTRACES	PRJNA385854	SRS2329597	SRS2329597	PRJNA385854	SAMN07136530	NextSeq 550	SRR5788143	2011-11-16	111	35.4162	-66.5408	0.2	-	water	prok and euk enriched	21.144	189.1	36.74	0	0	0	0	0	0	0	0	0	0	0.182486	0.249561	0	0	0	0.76011	0.000161703	0	0	0	0	0	0	0.0442223	0	0	0	0	0.00257696	0.00518184	0
GEOTRACES	PRJNA385854	SRS2329603	SRS2329603	PRJNA385854	SAMN07136531	NextSeq 550	SRR5788138	2011-11-16	135	35.4162	-66.5408	0.2	-	water	prok and euk enriched	20.021	193.9	36.719	0	0	0	0	0	0	0	0	0	0.00875668	0.188457	0.0950799	0	0	0	0.650953	4.20879e-05	0	0	0	0	0	0	0	0	0	0	0	0.00431845	0.00412419	0
GEOTRACES	PRJNA385854	SRS2329600	SRS2329600	PRJNA385854	SAMN07136532	NextSeq 550	SRR5788139	2011-11-16	186	35.4162	-66.5408	0.2	-	water	prok and euk enriched	18.68	192.7	36.615	0	0	0	0	0	0	0	0	0	0	0.0226875	0.0738786	0	0	0	6.96692	1.3295e-05	0	0.00511788	0.0218403	0	0	0	0	0	0	0	0	0.000338998	0.00399031	0
GEOTRACES	PRJNA385854	SRS2329733	SRS2329733	PRJNA385854	SAMN07136533	NextSeq 550	SRR5788008	2011-11-16	237	35.4162	-66.5408	0.2	-	water	prok and euk enriched	18.322	201.4	36.594	0	0	0	0.00095937	0	0	0	0	0	0	0.0271077	0.147908	0	0	0	1.72485	1.94836e-05	0	0.00903929	0.0106689	0.00292754	0	0	0	0	0	0	0	0.00424665	0.00542245	0
GEOTRACES	PRJNA385854	SRS2329734	SRS2329734	PRJNA385854	SAMN07136534	NextSeq 550	SRR5788007	2011-11-16	291	35.4162	-66.5408	0.2	-	water	prok and euk enriched	18.133	209	36.59	0	0	0	0	0	0	0	0	0	0	0	0.145328	0	0	0	2.76362	2.00645e-05	0	0	0	0	0	0	0	0.0132855	0	0	0	0.00153483	0.00519616	0
GEOTRACES	PRJNA385854	SRS2329854	SRS2329854	PRJNA385854	SAMN07136507	NextSeq 550	SRR5788367	2010-05-21	10	34.3277	-55.4316	0.2	-	water	prok and euk enriched	18.858	227.4	36.526	0	0	0	0	0	0	0	0	0	0	0	0	0	0	0	1.7977	0.00319249	0.00701357	0	0	0.0263294	0	0	0	0	0	0	0	0.00232579	0.0204298	0
GEOTRACES	PRJNA385854	SRS2329852	SRS2329852	PRJNA385854	SAMN07136508	NextSeq 550	SRR5788368	2010-05-21	50	34.3277	-55.4316	0.2	-	water	prok and euk enriched	18.167	218	36.52	0	0	0	0	0	0	0	0	0	0	0	0	0	0	0	2.26679	0.000173316	0	0	0	0	0	0	0	0	0	0	0	0.000552406	0.00500397	0
GEOTRACES	PRJNA385854	SRS2329855	SRS2329855	PRJNA385854	SAMN07136509	NextSeq 550	SRR5788365	2010-05-21	77	34.3277	-55.4316	0.2	-	water	prok and euk enriched	17.855	213.3	36.51	0	0	0	0	0	0	0	0	0	0	0	0	0	0	0	1.49027	0.000241338	0	0.00297971	0	0	0	0	0.0586671	0	0	0	0	0.0023931	0.0129504	0
GEOTRACES	PRJNA385854	SRS2329853	SRS2329853	PRJNA385854	SAMN07136510	NextSeq 550	SRR5788366	2010-05-21	103	34.3277	-55.4316	0.2	-	water	prok and euk enriched	17.557	207.6	36.501	0	0	0	0	0	0	0	0	0	0	0	0	0	0	0	3.48598	2.19014e-05	0	0	0.0119928	0	0	0	0.0479163	0	0	0	0	0.000837667	0.00766467	0
GEOTRACES	PRJNA385854	SRS2329847	SRS2329847	PRJNA385854	SAMN07136511	NextSeq 550	SRR5788373	2010-05-21	152	34.3277	-55.4316	0.2	-	water	prok and euk enriched	17.436	212.2	36.486	0	0	0	0	0	0	0	0	0.0161872	0	0	0	0	0	0	1.62275	8.34312e-05	0	0.00231771	0	0	0	0	0.0152111	0	0	0	0	0.000265918	0.0116247	0
GEOTRACES	PRJNA385854	SRS2329846	SRS2329846	PRJNA385854	SAMN07136512	NextSeq 550	SRR5788374	2010-05-21	199	34.3277	-55.4316	0.2	-	water	prok and euk enriched	17.398	209.2	36.493	0	0	0	0	0	0	0.00380164	0	0	0	0	0.0457279	0	0	0	2.53622	0	0.0120141	0.00289371	0	0	0	0	0.0189913	0	0	0	0	0.00232403	0.0161541	0
GEOTRACES	PRJNA385854	SRS2329833	SRS2329833	PRJNA385854	SAMN07136761	NextSeq 550	SRR5788387	2010-05-22	9	33.4334	-58.0503	0.2	-	water	prok and euk enriched	20.566	212.3	36.648	0	0	0	0	0	0	0	0	0.0215106	0	0	0.649586	0	0	0.00423932	0.0451201	0.000942388	0.0127873	0.0040762	0	0	0	0	0.040427	0	0	0	0	0.00710137	0.010476	0
GEOTRACES	PRJNA385854	SRS2329485	SRS2329485	PRJNA385854	SAMN07136762	NextSeq 550	SRR5788256	2010-05-22	51	33.4334	-58.0503	0.2	-	water	prok and euk enriched	18.93	214	36.609	0	0	0	0	0	0	0	0	1.56831	0	0	0.286241	0	0	0	0.200256	0.00386142	0	0	0	0	0	0	0.171709	0	0	0	0	0.0187266	0.0203122	0
GEOTRACES	PRJNA385854	SRS2329741	SRS2329741	PRJNA385854	SAMN07136763	NextSeq 550	SRR5788000	2010-05-22	76	33.4334	-58.0503	0.2	-	water	prok and euk enriched	18.643	214.2	36.597	0	0	0	0	0	0	0	0	0	0	0	0.2109	0	0	0	0.543615	0.000585487	0	0	0	0	0	0	0.106745	0	0	0	0	0.00186611	0.0186117	0
GEOTRACES	PRJNA385854	SRS2329742	SRS2329742	PRJNA385854	SAMN07136764	NextSeq 550	SRR5787999	2010-05-22	151	33.4334	-58.0503	0.2	-	water	prok and euk enriched	18.314	203.9	36.585	0	0	0	0	0	0	0	0	0	0	0	0	0	0	0	0.667801	4.29227e-05	0	0.0526127	0.0940151	0	0	0	0.0156512	0	0	0	0	0.00246252	0.0167323	0
GEOTRACES	PRJNA385854	SRS2329740	SRS2329740	PRJNA385854	SAMN07136765	NextSeq 550	SRR5788002	2010-05-22	201	33.4334	-58.0503	0.2	-	water	prok and euk enriched	18.116	202.7	36.566	0	0	0	0	0	0	0	0	0	0	0	0	0	0	0	1.12424	3.07647e-05	0	0.00110579	0.0505386	0	0	0	0.0673077	0	0	0	0	0.00117666	0.0166643	0
Malaspina	Acinas_et_al_2019	MP2969	SRS1589008	PRJNA330149	SAMN05422195	Illumina HiSeq 2000	SRR3960577	2011-10-07	4002	32.0788	-17.2662	0.2	20	water	prok and euk enriched	2.0997	221.57	34.9058	0	0	0	0.336608	0.023172	0	0.0420949	0	0	0	0	0	0.0196478	0	0	4.99791	4.18318e-05	0.241339	204.27	0.902439	10.8895	0	0	23.0659	0.153066	0.102512	0	0	0.011733	0.0270607	0
GEOTRACES	PRJNA385854	SRS2329517	SRS2329517	PRJNA385854	SAMN07136560	NextSeq 550	SRR5788224	2011-11-19	41	31.7535	-64.175	0.2	-	water	prok and euk enriched	24.134	209.1	36.546	0	0	0	0.00216917	0	0	0	0.536097	0.197574	0	0.296717	0.534837	0	0	0	5.92245	0.00299561	0.0135492	0	0	0	0	0	0.156349	0	0.0216203	0	0	0.0118484	0.0125269	0
GEOTRACES	PRJNA385854	SRS2329425	SRS2329425	PRJNA385854	SAMN07136561	NextSeq 550	SRR5788313	2011-11-19	75	31.7535	-64.175	0.2	-	water	prok and euk enriched	24.189	209.1	36.603	0	0	0	0	0	0	0	0	1.37023	0	0.234139	0.584287	0	0	0	7.12421	0.00162737	0.00532471	0.011396	0	0.0199893	0	0	0.0803272	0	0	0	0	0.00176574	0.0166317	0
GEOTRACES	PRJNA385854	SRS2329429	SRS2329429	PRJNA385854	SAMN07136562	NextSeq 550	SRR5788312	2011-11-19	89	31.7535	-64.175	0.2	-	water	prok and euk enriched	22.116	219.8	36.664	0	0	0	0	0	0	0	0	0.043894	0.0300439	0.0886465	0.0954112	0	0	0	5.92471	0.000791827	0	0	0.0464562	0	0	0	0	0	0.0277579	0	0	0.00288431	0.0114803	0
GEOTRACES	PRJNA385854	SRS2329748	SRS2329748	PRJNA385854	SAMN07136563	NextSeq 550	SRR5787993	2011-11-19	109	31.7535	-64.175	0.2	-	water	prok and euk enriched	20.552	189.7	36.722	0	0	0	0	0	0	0	0	0	0	0.649364	0.260186	0	0	0	3.03504	0.000592049	0	0	0	0	0	0	0	0	0	0	0	0.0043132	0.00503189	0
GEOTRACES	PRJNA385854	SRS2329745	SRS2329745	PRJNA385854	SAMN07136564	NextSeq 550	SRR5787994	2011-11-19	182	31.7535	-64.175	0.2	-	water	prok and euk enriched	18.481	203.9	36.591	0	0	0	0.0013986	0	0	0	0	0	0.0247815	0.0582631	0	0	0	0	1.75547	0.000284038	0	0	0	0	0	0	0	0	0	0	0	0.00217274	0.00429958	0
GEOTRACES	PRJNA385854	SRS2329492	SRS2329492	PRJNA385854	SAMN07136565	NextSeq 550	SRR5788249	2011-11-19	233	31.7535	-64.175	0.2	-	water	prok and euk enriched	18.246	205.4	36.591	0	0	0	0	0	0	0	0	0	0	0	0	0	0	0	1.77572	2.00917e-05	0	0.00661272	0.0110019	0	0	0	0	0	0	0	0	0.000512302	0.00467644	0
GEOTRACES	PRJNA385854	SRS2329491	SRS2329491	PRJNA385854	SAMN07136566	NextSeq 550	SRR5788250	2011-11-19	281	31.7535	-64.175	0.2	-	water	prok and euk enriched	18.072	206.4	36.576	0	0	0.000303719	0	0	0	0	0	0	0	0.0987759	0.129965	0	0	0	1.33018	0	0	0	0	0	0	0	0	0.0616641	0	0	0	0.00151603	0.00194203	0
GEOTRACES	PRJNA385854	SRS2329489	SRS2329489	PRJNA385854	SAMN07136567	NextSeq 550	SRR5788251	2011-11-19	414	31.7535	-64.175	0.2	-	water	prok and euk enriched	17.509	203.6	36.481	0	0	0	0.00116212	0	0	0	0	0	0	0	0	0	0	0	2.08456	0	0	0.0579909	0.0129237	0.00423135	0	0	0.0781446	0	0	0	0	0.000601791	0.00483255	0
GEOTRACES	PRJNA385854	SRS2329454	SRS2329454	PRJNA385854	SAMN07136638	NextSeq 550	SRR5788287	2010-06-13	10	31.6667	-64.167	0.2	-	water	prok and euk enriched	23.793	198.8	36.688	0	0	0	0	0	0	0	0	7.01935	0	0	0.660229	0	0	0	2.34172	0	0	0.00422219	0	0	0	0	0.0109891	0	0	0	0	0	0.0067066	0
GEOTRACES	PRJNA385854	SRS2329451	SRS2329451	PRJNA385854	SAMN07136639	NextSeq 550	SRR5788290	2010-06-13	75	31.6667	-64.167	0.2	-	water	prok and euk enriched	18.713	219	36.617	0	0	0	0	0	0	0	0	0.0709769	0	0	0	0	0	0	0.11642	0.00338389	0	0.0456589	0	0	0	0	0	0	0	0	0	0.00116599	0.00768153	0
GEOTRACES	PRJNA385854	SRS2329452	SRS2329452	PRJNA385854	SAMN07136640	NextSeq 550	SRR5788289	2010-06-13	100	31.6667	-64.167	0.2	-	water	prok and euk enriched	18.469	205.3	36.606	0	0	0	0.00182742	0	0	0	0	0.0184335	0	0	0	0	0	0	8.69659	0.000403788	0	0.100625	0.0260126	0.00153753	0	0	0.0346438	0	0	0	0	0.00030282	0.0048212	0
GEOTRACES	PRJNA385854	SRS2329459	SRS2329459	PRJNA385854	SAMN07136641	NextSeq 550	SRR5788282	2010-06-13	150	31.6667	-64.167	0.2	-	water	prok and euk enriched	18.271	201.7	36.589	0	0	0	0.00244107	0	0	0	0	0	0	0	0	0	0	0	3.83922	0	0	0.0405444	0	0.00505857	0	0	0.0133602	0	0	0	0	0.000700687	0.00541807	0
GEOTRACES	PRJNA385854	SRS2329458	SRS2329458	PRJNA385854	SAMN07136642	NextSeq 550	SRR5788281	2010-06-13	202	31.6667	-64.167	0.2	-	water	prok and euk enriched	18.131	198.4	36.574	0	0	0	0.00780264	0	0	0	0	0	0	0	0.0518221	0	0	0	0.737539	0	0	0.0934673	0	0.00800423	0	0	0.0350633	0	0	0	0	0.00180192	0.00899193	0
GEOTRACES	PRJNA385855	SRS2298999	SRS2298999	PRJNA385855	SAMN07137076	NextSeq 550	SRR5720342	2004-12-08	1	31.66	-64.16	0.2	-	water	prok and euk enriched	23.023	211.31	36.761	0	0	0	0	0	0	0	0	1.25931	0	0.0668862	0.210017	0	0	0	1.74986	0.00256389	0.0235392	0.0739853	0.0209544	0.0441838	0.0208203	0	0.0886834	0	0.0375611	0	0	0.0048787	0.0254131	0
GEOTRACES	PRJNA385855	SRS2299004	SRS2299004	PRJNA385855	SAMN07137070	NextSeq 550	SRR5720338	2004-01-27	1	31.66	-64.16	0.2	-	water	prok and euk enriched	20.321	219.71	36.694	0	0	0	0	0	0	0	0	0.169215	0	0	0.0703733	0	0	0	5.70904	0.00517844	0.0167653	0.0414694	0	0.0341174	0	0	0.231431	0	0	0	0	0.000694952	0.0270886	0
GEOTRACES	PRJNA385855	SRS2299005	SRS2299005	PRJNA385855	SAMN07137073	NextSeq 550	SRR5720337	2004-03-23	1	31.66	-64.16	0.2	-	water	prok and euk enriched	20.062	226.04	36.689	0	0	0	0.00292443	0	0	0	0.0879277	10.4633	0	0	0	0	0	0	4.11771	0.00826366	0.011574	0.273167	0.156036	0	0	0.0973375	0.415619	0.0197658	0	0	0	0.00145316	0.0256306	0
GEOTRACES	PRJNA385855	SRS2299009	SRS2299009	PRJNA385855	SAMN07137067	NextSeq 550	SRR5720332	2003-10-07	1	31.66	-64.16	0.2	-	water	prok and euk enriched	26.358	203.64	36.39	0	0	0	0	0	0	0	0	2.59955	0	0	0.315392	0	0	0.0050946	11.0241	0.00203187	0.0204896	0.00227641	0.0182396	0.0576894	0	0	0.0529835	0	0.0163474	0	0	0.00980806	0.0200501	0
GEOTRACES	PRJNA385855	SRS2299020	SRS2299020	PRJNA385855	SAMN07137121	NextSeq 550	SRR5720322	2004-02-24	1	31.66	-64.16	0.2	-	water	prok and euk enriched	20.042	221.56	36.731	0	0	0	0	0	0	0	0	0	0	0	0	0	0	0	24.6602	0.000125153	0	0	0	0.00722523	0	0	0.0273813	0	0	0	0	0	0.00175196	0
GEOTRACES	PRJNA385855	SRS2299021	SRS2299021	PRJNA385855	SAMN07137118	NextSeq 550	SRR5720321	2004-08-17	1	31.66	-64.16	0.2	-	water	prok and euk enriched	28.207	201.29	36.825	0	0	0	0	0	0.00243712	0	0.0792359	7.24011	0.161881	1.209	0.835771	0	0	0	12.2548	0.000137544	0	0.00197753	0	0.158811	0	0	0.0126195	0	0	0	0	0.000350711	0.00192541	0
GEOTRACES	PRJNA385855	SRS2299035	SRS2299035	PRJNA385855	SAMN07137097	NextSeq 550	SRR5720307	2004-10-13	1	31.66	-64.16	0.2	-	water	prok and euk enriched	25.808	205.75	36.624	0	0	0	0	0	0	0	0.959219	3.41422	0	0	0	0	0	0	5.10977	0.000785795	0	0.00550294	0	0.0432045	0	0	0.0348203	0	0	0	0	0.000954112	0.00985469	0
GEOTRACES	PRJNA385855	SRS2299059	SRS2299059	PRJNA385855	SAMN07137103	NextSeq 550	SRR5720283	2003-05-20	1	31.66	-64.16	0.2	-	water	prok and euk enriched	22.712	218.28	36.675	0	0	0	0	0	0	0	0.142746	41.0462	0	0	0.0528109	0	0	0	4.72294	0.000248681	0	0	0	0.287133	0	0	0	0	0	0	0	0	0.00870293	0
GEOTRACES	PRJNA385855	SRS2299064	SRS2299064	PRJNA385855	SAMN07137100	NextSeq 550	SRR5720278	2004-11-12	1	31.66	-64.16	0.2	-	water	prok and euk enriched	23.312	211.24	36.67	0	0	0	0	0	0.0406262	0	0.0269164	5.1715	0	0	0.153088	0	0	0	0.339379	0.00186212	0.0060928	0.00284814	0.021695	0.0228728	0.0577434	0	0.151925	0	0	0	0	0.00151534	0.01442	0
GEOTRACES	PRJNA385855	SRS2299066	SRS2299066	PRJNA385855	SAMN07137106	NextSeq 550	SRR5720276	2003-11-04	1	31.66	-64.16	0.2	-	water	prok and euk enriched	25.264	206.53	36.38	0	0	0	0.00208724	0	0	0	0.0283549	11.7519	0	0	0.249241	0	0	0	0.144882	0.00332345	0.0251355	0.106228	0	0.0665678	0.0764961	0	0.0397329	0	0.0142579	0	0	0.00416764	0.0217363	0
GEOTRACES	PRJNA385855	SRS2299080	SRS2299080	PRJNA385855	SAMN07137109	NextSeq 550	SRR5720262	2003-12-02	1	31.66	-64.16	0.2	-	water	prok and euk enriched	24.23	211.91	36.802	0	0	0	0	0	0	0	0	0.0808453	0	0.307257	0.275071	0	0	0	2.07281	0.00138897	0.0373798	0.155289	0.0190143	0.0200466	0	0	0.0972332	0	0.0511254	0	0	0.00309891	0.0182283	0
GEOTRACES	PRJNA385855	SRS2299086	SRS2299086	PRJNA385855	SAMN07137091	NextSeq 550	SRR5720256	2004-04-21	1	31.66	-64.16	0.2	-	water	prok and euk enriched	20.012	227.04	36.706	0	0	0	0	0	0	0	0	4.07012	0	0	0	0	0	0	10.0022	0.00158085	0.00765641	0	0	0.0182528	0	0	0.367619	0	0	0	0	0.00201544	0.0175386	0
GEOTRACES	PRJNA385855	SRS2299091	SRS2299091	PRJNA385855	SAMN07137094	NextSeq 550	SRR5720251	2004-09-14	1	31.66	-64.16	0.2	-	water	prok and euk enriched	28.321	201.22	36.629	0	0	0	0.00806228	0	0	0	0.0325475	9.19271	0.29931	11.5958	9.03444	0	0	0	21.0632	0.000906055	0.0126669	0.0798037	0	0.0634031	0	0	0.0625665	0	0	0	0	0.00280034	0.00614955	0
GEOTRACES	PRJNA385855	SRS2299104	SRS2299104	PRJNA385855	SAMN07137082	NextSeq 550	SRR5720238	2003-03-22	1	31.66	-64.16	0.2	-	water	prok and euk enriched	19.791	227.46	36.659	0	0	0	0.0106416	0	0	0	0	0.0600139	0	0	0	0	0	0	2.19841	0.00189459	0.011892	0.182163	0	0	0	0	0.33837	0	0	0	0	0	0.0133295	0
GEOTRACES	PRJNA385855	SRS2299109	SRS2299109	PRJNA385855	SAMN07137079	NextSeq 550	SRR5720233	2003-02-21	1	31.66	-64.16	0.2	-	water	prok and euk enriched	20.657	225.05	36.732	0	0	0	0	0	0	0	0	0	0	0	0	0	0	0	3.84648	0.0035886	0.0169804	0.0123182	0.0604632	0.0165911	0	0	0	0	0	0	0	0.00140773	0.0212074	0
GEOTRACES	PRJNA385855	SRS2299015	SRS2299015	PRJNA385855	SAMN07137064	NextSeq 550	SRR5720327	2003-04-22	10	31.66	-64.16	0.2	-	water	prok and euk enriched	21.569	221.81	36.574	0	0	0	0	0	0	0	0.0794235	31.6646	0	0	0	0	0	0	1.14601	0.00037249	0.00309594	0.00382533	0	0	0	0	0.0366168	0	0	0	0	0.00135683	0.00372451	0
GEOTRACES	PRJNA385855	SRS2299056	SRS2299056	PRJNA385855	SAMN07137088	NextSeq 550	SRR5720286	2003-08-12	10	31.66	-64.16	0.2	-	water	prok and euk enriched	28.849	199.39	36.615	0	0	0	0	0	0	0	0	6.37635	0.610784	0.257065	1.38005	0	0	0	2.48943	0.000172402	0	0.0745721	0	0	0.0312669	0	0	0	0	0	0	0.000732658	0.00482676	0
GEOTRACES	PRJNA385855	SRS2299082	SRS2299082	PRJNA385855	SAMN07137115	NextSeq 550	SRR5720260	2004-06-15	10	31.66	-64.16	0.2	-	water	prok and euk enriched	24.364	212.08	36.628	0	0	0	0	0	0	0	0.0155504	18.1707	0	0	0	0	0	0	10.0356	0.000312094	0	0	0	0.0900876	0	0	0.0151314	0	0	0	0	0	0.0025485	0
GEOTRACES	PRJNA385855	SRS2299085	SRS2299085	PRJNA385855	SAMN07137112	NextSeq 550	SRR5720257	2004-05-18	10	31.66	-64.16	0.2	-	water	prok and euk enriched	22.963	218.26	36.904	0	0	0	0	0	0	0	0	10.7272	0	0.676971	0.589352	0	0	0	1.34227	0.00010994	0	0	0	0.0952044	0	0	0.0781647	0	0	0	0	0	0.006156	0
GEOTRACES	PRJNA385855	SRS2299107	SRS2299107	PRJNA385855	SAMN07137085	NextSeq 550	SRR5720235	2003-07-15	10	31.66	-64.16	0.2	-	water	prok and euk enriched	27.709	NA	36.455	0	0	0	0	0	0	0	0.0184268	9.57755	0	0	0	0	0	0	2.3045	0.000189147	0.015268	0	0	0.0363988	0	0	0	0	0	0	0	0.000803817	0.00176518	0
GEOTRACES	PRJNA385855	SRS2864725	SRS2864725	PRJNA385855	SAMN08390924	NextSeq 550	SRR6507279	2009-07-14	10	31.66	-64.16	0.2	-	water	prok and euk enriched	27.035	204.55	36.27	0	0	0	0	0	0	0	0.0285565	3.68403	0	0.551816	0.427313	0	0	0	1.2653	0.000287512	0	0.00369667	0	0.0711357	0	0	0.0571516	0	0	0	0	0.000523645	0.00344977	0
GEOTRACES	PRJNA385855	SRS2299003	SRS2299003	PRJNA385855	SAMN07137071	NextSeq 550	SRR5720339	2004-01-27	40	31.66	-64.16	0.2	-	water	prok and euk enriched	20.316	219.82	36.694	0	0	0	0	0	0	0	0	0.0899204	0	0	0	0	0	0	4.16229	0.0061409	0	0.00366897	0.0317231	0.0334453	0	0	0.462503	0	0	0	0	0.0118885	0.0291951	0
GEOTRACES	PRJNA385855	SRS2299023	SRS2299023	PRJNA385855	SAMN07137122	NextSeq 550	SRR5720319	2004-02-24	40	31.66	-64.16	0.2	-	water	prok and euk enriched	19.984	221.16	36.73	0	0	0	0	0	0	0	0	0	0	0	0	0	0	0	21.4197	0.000194186	0	0	0.00708886	0.0074737	0	0	0.018882	0	0	0	0	0	0.00235587	0
GEOTRACES	PRJNA385855	SRS2299093	SRS2299093	PRJNA385855	SAMN07137092	NextSeq 550	SRR5720249	2004-04-21	40	31.66	-64.16	0.2	-	water	prok and euk enriched	19.753	227.83	36.712	0	0	0	0	0	0	0	0	0.0246211	0	0	0	0	0	0	12.4417	0.0023794	0	0.0104417	0	0	0	0	0.331187	0	0	0	0	0.000808938	0.0154609	0
GEOTRACES	PRJNA385855	SRS2299110	SRS2299110	PRJNA385855	SAMN07137080	NextSeq 550	SRR5720232	2003-02-21	40	31.66	-64.16	0.2	-	water	prok and euk enriched	20.217	222.52	36.687	0	0	0	0	0	0	0	0	0	0	0	0	0	0	0	4.73103	0.00028777	0	0	0	0.0276888	0	0	0.0699544	0	0	0	0	0	0.00369266	0
GEOTRACES	PRJNA385855	SRS2299008	SRS2299008	PRJNA385855	SAMN07137074	NextSeq 550	SRR5720334	2004-03-23	60	31.66	-64.16	0.2	-	water	prok and euk enriched	19.87	224.33	36.672	0	0	0	0	0	0	0	0	0.0457632	0	0	0	0	0	0	4.37298	0.00489431	0.0181364	0.302276	0.0322897	0.175218	0	0	0.897936	0	0	0	0	0.00984544	0.0378172	0
GEOTRACES	PRJNA385855	SRS2299002	SRS2299002	PRJNA385855	SAMN07137068	NextSeq 550	SRR5720340	2003-10-07	80	31.66	-64.16	0.2	-	water	prok and euk enriched	21.616	205.01	36.694	0	0	0	0	0	0	0	0	0.0216462	0	0	0	0	0	0	14.8977	0.00231503	0	0.00622322	0.0152732	0.0161023	0	0	0.0470794	0	0.0136887	0	0	0.00679052	0.011495	0
GEOTRACES	PRJNA385855	SRS2299016	SRS2299016	PRJNA385855	SAMN07137065	NextSeq 550	SRR5720326	2003-04-22	80	31.66	-64.16	0.2	-	water	prok and euk enriched	19.424	222.31	36.625	0	0	0	0	0	0	0	0	0.0372558	0	0	0	0	0	0	5.00564	0.00374444	0.0190075	0.0419907	0	0.0698546	0	0	0.1862	0	0	0	0	0.00183608	0.0156669	0
GEOTRACES	PRJNA385855	SRS2299065	SRS2299065	PRJNA385855	SAMN07137101	NextSeq 550	SRR5720277	2004-11-12	80	31.66	-64.16	0.2	-	water	prok and euk enriched	21.437	218.83	36.689	0	0	0	0.00321861	0	0	0	6.17632	0.924077	32.3385	59.9825	122.275	0	0	0	0.603267	0.00206556	0	0.0148666	0.018243	0	0	0	0	0	0	0	0	0.0136734	0.00877402	0
GEOTRACES	PRJNA385855	SRS2299067	SRS2299067	PRJNA385855	SAMN07137107	NextSeq 550	SRR5720275	2003-11-04	80	31.66	-64.16	0.2	-	water	prok and euk enriched	23.631	202.49	36.619	0	0	0	0	0	0	0	0	0	0.860414	1.26585	2.74199	0	0	0	1.50562	0.00444587	0.00707069	0	0.0392658	0.0671096	0.0208463	0	0.101636	0	0	0	0	0.0138009	0.0080304	0
GEOTRACES	PRJNA385855	SRS2299084	SRS2299084	PRJNA385855	SAMN07137113	NextSeq 550	SRR5720258	2004-05-18	80	31.66	-64.16	0.2	-	water	prok and euk enriched	19.748	213.93	36.688	0	0	0	0	0	0	0	0	0	0	0	0	0	0	0	5.39912	0.000305279	0	0	0.0371479	0.0195823	0	0	0.0572541	0	0	0	0	0	0.00189931	0
GEOTRACES	PRJNA385855	SRS2299105	SRS2299105	PRJNA385855	SAMN07137083	NextSeq 550	SRR5720237	2003-03-22	80	31.66	-64.16	0.2	-	water	prok and euk enriched	19.66	224.5	36.645	0	0	0	0	0	0	0	0	0	0	0	0	0	0	0	0.98843	0.00083977	0	0.00747518	0.0383203	0.00610749	0	0	0.240728	0	0	0	0	0	0.0142669	0
GEOTRACES	PRJNA385855	SRS2299001	SRS2299001	PRJNA385855	SAMN07137077	NextSeq 550	SRR5720343	2004-12-08	100	31.66	-64.16	0.2	-	water	prok and euk enriched	21.839	211.44	36.719	0	0	0	0	0	0	0	0	0.213404	0	0	0	0	0	0	1.62036	0.00362973	0.0253722	0.0541988	0	0.00970858	0.127071	0	0.0252291	0	0.0539814	0	0	0.00911492	0.0311794	0
GEOTRACES	PRJNA385855	SRS2299057	SRS2299057	PRJNA385855	SAMN07137089	NextSeq 550	SRR5720285	2003-08-12	100	31.66	-64.16	0.2	-	water	prok and euk enriched	20.215	212.33	36.614	0	0	0	0	0	0	0	0	1.34233	0	0	0	0	0	0	6.633	0.00208986	0	0	0	0	0	0	0.101605	0	0	0	0	0.00670362	0.0109706	0
GEOTRACES	PRJNA385855	SRS2299060	SRS2299060	PRJNA385855	SAMN07137104	NextSeq 550	SRR5720282	2003-05-20	100	31.66	-64.16	0.2	-	water	prok and euk enriched	19.838	215.16	36.651	0	0	0	0	0	0	0	0	0.05834	0	0	0	0	0	0	0.180395	0.00398419	0	0.295763	0.123491	0.00973227	0.0736842	0	0.260287	0	0	0	0	0.00670875	0.0181568	0
GEOTRACES	PRJNA385855	SRS2299062	SRS2299062	PRJNA385855	SAMN07137098	NextSeq 550	SRR5720280	2004-10-13	100	31.66	-64.16	0.2	-	water	prok and euk enriched	19.663	209.15	36.643	0	0	0	0	0	0	0	0	0.0624132	0	0	0.0706091	0	0	0	1.44187	0.00570995	0	0	0.0880752	0	0.055015	0	0.293248	0	0	0	0	0.0598618	0.0290606	0
GEOTRACES	PRJNA385855	SRS2299079	SRS2299079	PRJNA385855	SAMN07137110	NextSeq 550	SRR5720263	2003-12-02	100	31.66	-64.16	0.2	-	water	prok and euk enriched	21.564	218.19	36.699	0	0	0	0	0	0	0	0	0.477512	0	0.461261	0	0	0	0	1.35511	0.00969085	0.0473107	0	0.0842309	0	0	0	0.338221	0	0	0	0	0.00980553	0.0705295	0
GEOTRACES	PRJNA385855	SRS2299089	SRS2299089	PRJNA385855	SAMN07137116	NextSeq 550	SRR5720253	2004-06-15	100	31.66	-64.16	0.2	-	water	prok and euk enriched	19.655	220.36	36.683	0	0	0	0	0	0	0	0	0	0	0	0	0	0	0	9.03807	8.55504e-05	0	0.0419455	0.00936919	0.00987783	0	0	0.237081	0	0	0	0	0	0.00299395	0
GEOTRACES	PRJNA385855	SRS2299090	SRS2299090	PRJNA385855	SAMN07137095	NextSeq 550	SRR5720252	2004-09-14	100	31.66	-64.16	0.2	-	water	prok and euk enriched	19.422	210.73	36.632	0	0	0	0	0	0	0	0	0.158845	0	0	0	0	0	0	6.1701	0.00480993	0.153983	0.015639	0.0560391	0.0590814	0	0	0.0373166	0	0	0	0	0.0019571	0.0139678	0
GEOTRACES	PRJNA385855	SRS2864988	SRS2864988	PRJNA385855	SAMN08390925	NextSeq 550	SRR6507280	2009-11-07	100	31.66	-64.16	0.2	-	water	prok and euk enriched	23.183	195.17	36.682	0	0	0	0	0	0	0	0	0	0	0	0.17968	0	0	0	2.97826	0.000103727	0	0	0	0.019961	0	0	0	0	0	0	0	0	0.00169403	0
GEOTRACES	PRJNA385855	SRS2299022	SRS2299022	PRJNA385855	SAMN07137119	NextSeq 550	SRR5720320	2004-08-17	120	31.66	-64.16	0.2	-	water	prok and euk enriched	20.974	218.52	36.765	0	0	0	0.00135935	0	0	0	0.0124089	2.05486	0.158173	0.235638	0.410625	0	0	0	21.1185	0.00190486	0.0151761	0.0507584	0	0	0	0	0.0201328	0	0.0135487	0	0	0.00070392	0.0140335	0
GEOTRACES	PRJNA385855	SRS2299112	SRS2299112	PRJNA385855	SAMN07137086	NextSeq 550	SRR5720230	2003-07-15	120	31.66	-64.16	0.2	-	water	prok and euk enriched	18.781	NA	36.554	0	0	0	0.000988447	0	0	0	0	0.0422773	0	0	0	0	0	0	5.4179	0.00539312	0.00837746	0.106792	0.0298301	0.0628991	0.0205331	0	0.298832	0	0	0	0	0.00416712	0.0270717	0
GEOTRACES	PRJNA385855	SRS2299087	SRS2299087	PRJNA385855	SAMN07137090	NextSeq 550	SRR5720255	2003-08-12	160	31.66	-64.16	0.2	-	water	prok and euk enriched	19.158	205.13	36.621	0	0	0	0	0	0	0	0	0.0915372	432.55	42.5516	79.4957	0	0	0	2.58537	0.00171027	0	0	0.0322935	0	0	0	0.0860174	0	0	0	0	0.00526311	0.0114039	0
GEOTRACES	PRJNA385855	SRS2298998	SRS2298998	PRJNA385855	SAMN07137096	NextSeq 550	SRR5720344	2004-09-14	180	31.66	-64.16	0.2	-	water	prok and euk enriched	18.567	206.49	36.587	0	0	0	0.00285627	0	0	0	0	0	0.0494016	1.8283	0.174853	0	0	0	1.41075	0.000174022	0	0.159221	0	0.0334883	0	0	0.079132	0	0	0	0	0.00443725	0.017307	0
GEOTRACES	PRJNA385855	SRS2299000	SRS2299000	PRJNA385855	SAMN07137069	NextSeq 550	SRR5720341	2003-10-07	180	31.66	-64.16	0.2	-	water	prok and euk enriched	18.904	204.29	36.608	0	0	0	0.014304	0	0	0	0	0	0	0.122559	0	0	0	0	6.54191	0	0	0.876549	0.0530238	0.0492708	0	0	0.112525	0	0	0	0	0.00864169	0.0266048	0
GEOTRACES	PRJNA385855	SRS2299006	SRS2299006	PRJNA385855	SAMN07137072	NextSeq 550	SRR5720336	2004-01-27	180	31.66	-64.16	0.2	-	water	prok and euk enriched	18.972	195.85	36.617	0	0	0	0	0	0	0	0	0	0	0	0	0	0	0	3.38747	1.82173e-05	0.0028015	0.0226258	0	0.0222133	0	0	0	0	0	0	0	0.00443514	0.00640779	0
GEOTRACES	PRJNA385855	SRS2299007	SRS2299007	PRJNA385855	SAMN07137075	NextSeq 550	SRR5720335	2004-03-23	180	31.66	-64.16	0.2	-	water	prok and euk enriched	19.682	221.26	36.669	0	0	0	0	0	0	0	0	0.12588	0	0	0.20391	0	0	0	14.0404	0.00421724	0	0.141181	0.266457	0.52464	0.0471541	0	0.828027	0	0	0	0	0.0707069	0.0999057	0
GEOTRACES	PRJNA385855	SRS2299010	SRS2299010	PRJNA385855	SAMN07137066	NextSeq 550	SRR5720333	2003-04-22	180	31.66	-64.16	0.2	-	water	prok and euk enriched	18.894	217.3	36.596	0	0	0	0	0	0	0	0	0	0	0	0	0	0	0	4.07097	3.71319e-05	0	0.0122211	0.0304992	0.0107183	0	0	0.040619	0.0122933	0	0	0	0.000473398	0.0115675	0
GEOTRACES	PRJNA385855	SRS2299019	SRS2299019	PRJNA385855	SAMN07137120	NextSeq 550	SRR5720323	2004-08-17	180	31.66	-64.16	0.2	-	water	prok and euk enriched	19.576	209.32	36.672	0	0	0	0	0	0	0	0	0	0	0	0.0100801	0	0	0	14.3172	3.50007e-05	0	0	0	0.00673543	0	0	0.00850838	0	0	0	0	0	0.000979917	0
GEOTRACES	PRJNA385855	SRS2299024	SRS2299024	PRJNA385855	SAMN07137123	NextSeq 550	SRR5720318	2004-02-24	180	31.66	-64.16	0.2	-	water	prok and euk enriched	19.529	207.98	36.674	0	0	0	0	0	0	0	0	0	0	0	0	0	0	0	16.1492	0	0	0	0	0.0138121	0	0	0.00872392	0	0	0	0	0	0.00114097	0
GEOTRACES	PRJNA385855	SRS2299058	SRS2299058	PRJNA385855	SAMN07137102	NextSeq 550	SRR5720284	2004-11-12	180	31.66	-64.16	0.2	-	water	prok and euk enriched	19.005	202.49	36.618	0	0	0	0.00638857	0	0	0	0	0	0	0	0	0	0	0	1.83512	0.000892718	0	0.00839905	0.0181051	0.029024	0	0	0	0	0	0	0	0.00210766	0.0105591	0
GEOTRACES	PRJNA385855	SRS2299061	SRS2299061	PRJNA385855	SAMN07137105	NextSeq 550	SRR5720281	2003-05-20	180	31.66	-64.16	0.2	-	water	prok and euk enriched	19.059	213.54	36.607	0	0	0	0	0	0	0	0	0	0	0	0	0	0	0	3.65971	0.00115721	0.0560462	1.16869	0.126734	0	0	0	0.0548483	0	0	0	0	0.00885203	0.0496135	0
GEOTRACES	PRJNA385855	SRS2299063	SRS2299063	PRJNA385855	SAMN07137099	NextSeq 550	SRR5720279	2004-10-13	180	31.66	-64.16	0.2	-	water	prok and euk enriched	18.632	204.9	36.596	0	0	0	0	0	0	0	0	0	0	0	0	0	0	0	0.7789	3.63799e-05	0	0.00811703	0	0	0	0	0	0	0	0	0	0.00630601	0.00308795	0
GEOTRACES	PRJNA385855	SRS2299078	SRS2299078	PRJNA385855	SAMN07137111	NextSeq 550	SRR5720264	2003-12-02	180	31.66	-64.16	0.2	-	water	prok and euk enriched	18.778	203.08	36.599	0	0	0	0	0	0	0	0	0	0	0	0	0	0	0	1.93266	1.7519e-05	0.00269412	0.0230639	0.0287793	0.015794	0	0	0.0301557	0	0	0	0	0.00337173	0.00269764	0
GEOTRACES	PRJNA385855	SRS2299081	SRS2299081	PRJNA385855	SAMN07137108	NextSeq 550	SRR5720261	2003-11-04	180	31.66	-64.16	0.2	-	water	prok and euk enriched	19.437	201.21	36.639	0	0	0	0	0	0	0	0	0	0	0	0	0	0	0	18.0409	0.00034897	0	1.33658	0.382181	0	0.273824	0	0	0	0	0	0	0.00889812	0.0794028	0
GEOTRACES	PRJNA385855	SRS2299083	SRS2299083	PRJNA385855	SAMN07137114	NextSeq 550	SRR5720259	2004-05-18	180	31.66	-64.16	0.2	-	water	prok and euk enriched	18.82	215.51	36.617	0	0	0	0.00197701	0	0	0	0	0	0	0	0	0	0	0	14.4396	2.56853e-05	0	0.000858553	0.00703241	0.030189	0	0	0.0187316	0	0	0	0	0.00263545	0.00469707	0
GEOTRACES	PRJNA385855	SRS2299088	SRS2299088	PRJNA385855	SAMN07137117	NextSeq 550	SRR5720254	2004-06-15	180	31.66	-64.16	0.2	-	water	prok and euk enriched	18.924	213.38	36.629	0	0	0	0	0	0	0	0	0	0	0	0	0	0	0	13.1943	0	0	0	0	0	0	0	0.0085461	0.0257965	0	0	0	0.00225539	0.00239948	0
GEOTRACES	PRJNA385855	SRS2299092	SRS2299092	PRJNA385855	SAMN07137093	NextSeq 550	SRR5720250	2004-04-21	180	31.66	-64.16	0.2	-	water	prok and euk enriched	19.349	219.51	36.678	0	0	0	0	0	0	0	0	0.0236908	0	0	0	0	0	0	6.18401	0.000231818	0	0	0	0.0240947	0	0	0.144907	0	0	0	0	0.000844419	0.00880815	0
GEOTRACES	PRJNA385855	SRS2299106	SRS2299106	PRJNA385855	SAMN07137084	NextSeq 550	SRR5720236	2003-03-22	180	31.66	-64.16	0.2	-	water	prok and euk enriched	19.037	219.37	36.616	0	0	0	0.00106152	0	0.000780848	0	0	0	0	0	0	0	0	0	2.58873	0	0	0.0384299	0	0.00279102	0	0	0.104214	0	0	0	0	0.00137424	0.00622491	0
GEOTRACES	PRJNA385855	SRS2299108	SRS2299108	PRJNA385855	SAMN07137078	NextSeq 550	SRR5720234	2004-12-08	180	31.66	-64.16	0.2	-	water	prok and euk enriched	19.299	199.35	36.651	0	0	0	0.00123372	0	0.0211735	0	0	0	0	0	0	0	0	0	0.538678	0.000100447	0.0121621	0.0153903	0	0.00522751	0.0225784	0	0	0.0166274	0	0	0	0.00160075	0.00663725	0
GEOTRACES	PRJNA385855	SRS2299111	SRS2299111	PRJNA385855	SAMN07137081	NextSeq 550	SRR5720231	2003-02-21	180	31.66	-64.16	0.2	-	water	prok and euk enriched	19.504	214.41	36.639	0	0	0	0	0	0	0.0266055	0	0	0	0	0	0	0	0	8.17215	0.00412522	0.499483	2.60234	0.564725	0	0	0	1.88126	0	0	0	0	0.0328705	0.304578	0
GEOTRACES	PRJNA385855	SRS2299113	SRS2299113	PRJNA385855	SAMN07137087	NextSeq 550	SRR5720229	2003-07-15	180	31.66	-64.16	0.2	-	water	prok and euk enriched	18.636	NA	36.575	0	0	0	0	0	0	0	0	0	0.668319	2.42633	4.09185	0	0	0	7.39386	0.000344841	0	0.22162	0	0	0	0	0.0539726	0	0	0	0	0.0187904	0.0273068	0
Malaspina	Acinas_et_al_2019	MP2914	SRS1589009	PRJNA330129	SAMN05422121	Illumina HiSeq 2000	SRR3960578	2011-08-07	4003	29.97	-23.69	0.2	20	water	prok and euk enriched	2.1123	223.527	34.9071	0	0	0	2.31825	0.0464415	0.0421004	0.13077	0	0	0.0361926	0	0	0.103302	0	0.114865	0.55144	0.000268525	0.516408	111.58	1.79365	12.5536	0.00749487	0.311532	20.4292	0.0860876	0.189418	0	0	0.0159761	0.0348603	0
NW Pacific	PRJDB5777	DRS049199	DRS049199	PRJDB5777	SAMD00080406	Illumina MiSeq	DRR092705	2011-12-11	0	29.15	142.801	0.22	-	water	prok and euk enriched	-	-	-	0	0	0	0	0	0	0	0	0	2.46962	2.34191	5.80931	0.8432	0.197091	0.110917	0.514806	0.000167974	0	0	0	0	0	0	0	0	0.164875	0	0	0	0	0
NW Pacific	PRJDB5777	DRS049200	DRS049200	PRJDB5777	SAMD00080407	Illumina MiSeq	DRR092706	2011-12-13	306	29.15	142.801	0.22	-	water	prok and euk enriched	-	-	-	0	0	0	0	0	0	0	0	0	0	0.143069	0	0.0214233	0	0	1.57285	0	0	0	0	0	0	0	0	0	0	0	0	0	0	0
NW Pacific	PRJDB5777	DRS049201	DRS049201	PRJDB5777	SAMD00080408	Illumina MiSeq	DRR092707	2011-12-13	505	29.15	142.801	0.22	-	water	prok and euk enriched	-	-	-	0	0	0	0	0	0	0	0	0	0	0	0	0	0	0	0	0	0	0	0	0	0	0	0	0	0	0	0	0	0	0
NW Pacific	PRJDB5777	DRS049202	DRS049202	PRJDB5777	SAMD00080409	Illumina MiSeq	DRR092708	2011-12-13	754	29.15	142.801	0.22	-	water	prok and euk enriched	-	-	-	0	0	0	0.0299114	0	0	0	0	0	0	0	0	0	0	0	0	0	0	0	0	0	0	0	0	0	0	0	0	0	0	0
NW Pacific	PRJDB5777	DRS049203	DRS049203	PRJDB5777	SAMD00080410	Illumina MiSeq	DRR092709	2011-12-13	1206	29.15	142.801	0.22	-	water	prok and euk enriched	-	-	-	0	0	0	0	0	0	0	0	0	0	0	0	0	0	0	0.864107	0	0	0	0	0	0	0	0	0	0	0	0	0	0	0
NW Pacific	PRJDB5777	DRS049204	DRS049204	PRJDB5777	SAMD00080411	Illumina MiSeq	DRR092710	2011-12-11	2015	29.15	142.801	0.22	-	water	prok and euk enriched	-	-	-	0	0	0	0	0	0	0	0	0	0	0	0	0	0	0	0	0	0	0	0	0	0	0	0	1.21444	0	0	0	0	0	0
NW Pacific	PRJDB5777	DRS049205	DRS049205	PRJDB5777	SAMD00080412	Illumina MiSeq	DRR092711	2011-12-11	3507	29.15	142.801	0.22	-	water	prok and euk enriched	-	-	-	0	0	0	0.0921894	0	0	0	0	0	0	0	0	0	0	0	0	0	0.113346	0	0	0.81548	0	0	0	0	0	0	0	0	0	0
NW Pacific	PRJDB5777	DRS049206	DRS049206	PRJDB5777	SAMD00080413	Illumina MiSeq	DRR092712	2011-12-11	5010	29.15	142.801	0.22	-	water	prok and euk enriched	-	-	-	0	0	0	0	0	0	0	0	0	0	0	0	0	0	0	0.392291	0	0	0	0	0	0	0	0	0	0	0	0	0	0	0
NW Pacific	PRJDB5777	DRS049207	DRS049207	PRJDB5777	SAMD00080414	Illumina MiSeq	DRR092713	2011-12-11	7512	29.15	142.801	0.22	-	water	prok and euk enriched	-	-	-	0	0	0	0.0035162	0	0	0	0	0	0.248412	0	0	0.0824593	0	0	1.22042	0	0	0.430901	0	1.49448	0	0	0	0	0	0	0	0	0	0
NW Pacific	PRJDB5777	DRS049208	DRS049208	PRJDB5777	SAMD00080415	Illumina MiSeq	DRR092714	2011-12-11	9697	29.15	142.801	0.22	-	water	prok and euk enriched	-	-	-	0	0	0	0.0534835	0	0	0	0	0	0	0	0	0	0	0	7.23287	0	0.242646	0	0	0.512745	0	0	0	0	0	0	0	0	0	0
GEOTRACES	PRJNA385854	SRS2329844	SRS2329844	PRJNA385854	SAMN07136643	NextSeq 550	SRR5788375	2010-06-16	8	28.0905	-67.5015	0.2	-	water	prok and euk enriched	26.876	201.4	36.759	0	0	0	0	0	0	0	0	2.11566	1.12797	19.521	14.4325	0	0	0	10.2622	0.000637354	0.0163357	0.0222536	0	0.00494194	0.0722443	0	0	0	0	0	0	0.0057557	0.00743502	0
GEOTRACES	PRJNA385854	SRS2329845	SRS2329845	PRJNA385854	SAMN07136644	NextSeq 550	SRR5788376	2010-06-16	76	28.0905	-67.5015	0.2	-	water	prok and euk enriched	22.375	214.1	36.835	0	0	0	0.000467808	0	0	0	0.260025	0.0424696	0	0.0341843	0.140453	0	0	0	21.3487	0.000912062	0.00561037	0.0120074	0	0	0.00992471	0	0.0164633	0	0.0358095	0	0	0.000232559	0.00561771	0
GEOTRACES	PRJNA385854	SRS2329840	SRS2329840	PRJNA385854	SAMN07136645	NextSeq 550	SRR5788377	2010-06-16	87	28.0905	-67.5015	0.2	-	water	prok and euk enriched	22.002	215.6	36.821	0	0	0	0.00948747	0	0	0	0	0	0	0.0785319	0.16981	0	0	0.138634	3.04171	0.00123441	0.0135594	0.0212575	0	0.0509029	0	0	0.0624875	0	0.086546	0	0	0.0028103	0.0188228	0
GEOTRACES	PRJNA385854	SRS2329843	SRS2329843	PRJNA385854	SAMN07136646	NextSeq 550	SRR5788378	2010-06-16	150	28.0905	-67.5015	0.2	-	water	prok and euk enriched	20.297	199.4	36.738	0	0	0	0.0315281	0	0	0	0	0	0.0280564	0	0	0	0	0	3.34233	0.00229375	0	0.00509761	0	0.0365606	0	0	0	0	0	0	0	0.0182432	0.0107592	0
GEOTRACES	PRJNA385854	SRS2329841	SRS2329841	PRJNA385854	SAMN07136647	NextSeq 550	SRR5788379	2010-06-16	200	28.0905	-67.5015	0.2	-	water	prok and euk enriched	19.329	191.9	36.67	0	0	0	0.00339103	0	0	0	0	0	0	0.0879263	0.0578188	0	0	0	2.39216	6.2033e-05	0	0.0408335	0.0113227	0.00555695	0	0	0.0104143	0	0	0	0	0.00477052	0.00967962	0
GEOTRACES	PRJNA385854	SRS2329653	SRS2329653	PRJNA385854	SAMN07136583	NextSeq 550	SRR5788087	2011-11-26	40	27.583	-49.633	0.2	-	water	prok and euk enriched	25.357	204.9	36.912	0	0	0	0.00993976	0	0	0	2.04284	0	0	0.765544	1.28325	0	0	0	7.41753	0.00108464	0.0180324	0.0110669	0	0	0	0	0.0663631	0	0	0	0	0.00298989	0.0162093	0
GEOTRACES	PRJNA385854	SRS2329652	SRS2329652	PRJNA385854	SAMN07136584	NextSeq 550	SRR5788088	2011-11-26	69	27.583	-49.633	0.2	-	water	prok and euk enriched	23.437	231.7	37.025	0	0	0	0.00215315	0	0	0	0	0	0	0.272255	0.382506	0	0	0	2.54434	0.00319214	0	0	0.0239446	0.0252446	0	0	0.0637792	0	0	0	0	0.00167247	0.0194739	0
GEOTRACES	PRJNA385854	SRS2329655	SRS2329655	PRJNA385854	SAMN07136585	NextSeq 550	SRR5788085	2011-11-26	99	27.583	-49.633	0.2	-	water	prok and euk enriched	21.882	216.4	37.042	0	0	0	0.00343623	0	0	0.0176313	0	1.05679	0.822076	21.7818	12.7682	0	0	0	6.57311	0.00298771	0.00546973	0.0234127	0	0.00230239	0	0	0.0518776	0	0	0	0	0.00272076	0.0236502	0
GEOTRACES	PRJNA385854	SRS2329654	SRS2329654	PRJNA385854	SAMN07136586	NextSeq 550	SRR5788086	2011-11-26	113	27.583	-49.633	0.2	-	water	prok and euk enriched	21.166	209	36.948	0	0	0	0	0	0	0	0	0.0250278	0	0.262039	0.459075	0	0	0	5.65522	0.00141897	0	0.0988242	0.0529775	0	0	0	0.0470372	0	0	0	0	0.000822299	0.013769	0
GEOTRACES	PRJNA385854	SRS2329656	SRS2329656	PRJNA385854	SAMN07136587	NextSeq 550	SRR5788083	2011-11-26	133	27.583	-49.633	0.2	-	water	prok and euk enriched	20.306	206.6	36.831	0	0	0	0	0	0	0.0467574	0	0.047028	0.485635	3.81092	5.56541	0	0	0	4.50125	0.00112105	0	0.143508	0.0331821	0.0195416	0	0	0.125528	0	0	0	0	0.00699018	0.0167282	0
GEOTRACES	PRJNA385854	SRS2329657	SRS2329657	PRJNA385854	SAMN07136588	NextSeq 550	SRR5788084	2011-11-26	183	27.583	-49.633	0.2	-	water	prok and euk enriched	18.911	189.5	36.676	0	0	0	0.00455878	0	0	0.00721223	0	0	0	0.567643	0.470178	0	0	0	3.2208	0.000186941	0	0.0152134	0.0127957	0.0132652	0	0	0.0193882	0.0154726	0	0	0	0.00238332	0.00795324	0
GEOTRACES	PRJNA385854	SRS2329661	SRS2329661	PRJNA385854	SAMN07136589	NextSeq 550	SRR5788081	2011-11-26	233	27.583	-49.633	0.2	-	water	prok and euk enriched	18.143	193.3	36.571	0	0	0	0.00578066	0	0	0	0	0	5.77843	175.641	147.831	0	0	0	17.193	0	0	0.0388244	0.0321606	0.0111489	0	0	0.0110148	0	0	0	0	0.00677499	0.0109459	0
GEOTRACES	PRJNA385854	SRS2329658	SRS2329658	PRJNA385854	SAMN07136590	NextSeq 550	SRR5788082	2011-11-26	285	27.583	-49.633	0.2	-	water	prok and euk enriched	17.668	197.9	36.491	0	0	0	0.00471731	0.00251134	0	0	0	0	0	0.100333	0.14794	0	0	0	4.90543	0	0	0.075589	0.0426151	0	0	0	0.112672	0	0	0	0	0.000248047	0.00740665	0
GEOTRACES	PRJNA385854	SRS2329490	SRS2329490	PRJNA385854	SAMN07136568	NextSeq 550	SRR5788252	2011-11-30	39	26.1369	-44.8262	0.2	-	water	prok and euk enriched	25.137	205.3	37.395	0	0	0	0	0	0	0	0	0.418295	0.104933	6.16791	3.57944	0	0	0	4.21605	0.00115588	0.045578	0.0278066	0	0	0	0	0.0467003	0	0	0	0	0.00340071	0.00614594	0
GEOTRACES	PRJNA385854	SRS2329488	SRS2329488	PRJNA385854	SAMN07136569	NextSeq 550	SRR5788253	2011-11-30	60	26.1369	-44.8262	0.2	-	water	prok and euk enriched	25.14	205.9	37.394	0	0	0	0.00514234	0	0	0.0162709	0	0.0204564	0.00630632	0.512485	0.363941	0	0	0	6.09547	0.000500818	0.00810706	0.000947432	0.0288673	0.00170626	0	0	0.0298357	0.0571825	0	0	0	0.00100815	0.00823336	0
GEOTRACES	PRJNA385854	SRS2329487	SRS2329487	PRJNA385854	SAMN07136570	NextSeq 550	SRR5788254	2011-11-30	89	26.1369	-44.8262	0.2	-	water	prok and euk enriched	23.157	221	37.232	0	0	0	0.0534642	0	0	0	0	0.0874214	0.158489	0.65137	0.618319	0	0	0	5.94259	0.0013893	0.0230973	0	0	0.0024306	0	0	0.0446085	0	0	0	0	0	0.00630751	0
GEOTRACES	PRJNA385854	SRS2329716	SRS2329716	PRJNA385854	SAMN07136571	NextSeq 550	SRR5788025	2011-11-30	110	26.1369	-44.8262	0.2	-	water	prok and euk enriched	21.995	214.4	37.107	0	0	0	0	0	0	0	0	0.0774345	0	0.575514	0.0503712	0	0	0	2.27114	0.00214521	0	0.166834	0	0	0	0	0.0363825	0	0	0	0	0.00127207	0.011742	0
GEOTRACES	PRJNA385854	SRS2329516	SRS2329516	PRJNA385854	SAMN07136572	NextSeq 550	SRR5788225	2011-11-30	135	26.1369	-44.8262	0.2	-	water	prok and euk enriched	20.682	198.1	36.972	0	0	0	0.00235006	0	0	0	0	0.0188781	0.0262986	0.477631	0.8199	0	0	0	4.90275	0.000340552	0.00374079	0	0	0.00157462	0	0	0	0	0	0	0	0.000930372	0.00272413	0
GEOTRACES	PRJNA385854	SRS2329809	SRS2329809	PRJNA385854	SAMN07136573	NextSeq 550	SRR5788414	2011-11-30	185	26.1369	-44.8262	0.2	-	water	prok and euk enriched	18.979	184.8	36.719	0	0	0	0.00117751	0	0	0	0	0	0	0.466119	0.474404	0	0	0	1.16769	0	0	0.0166009	0	0.00039746	0	0	0.0625942	0	0	0	0	0.000914636	0.00284544	0
GEOTRACES	PRJNA385854	SRS2329807	SRS2329807	PRJNA385854	SAMN07136574	NextSeq 550	SRR5788413	2011-11-30	234	26.1369	-44.8262	0.2	-	water	prok and euk enriched	17.948	190.1	36.553	0	0	0	0.00585268	0	0	0	0	0	0	0.240997	0.464211	0	0	0	1.40379	0	0	0.013859	0	0	0	0	0	0	0	0	0	0.000767396	0.00391546	0
GEOTRACES	PRJNA385854	SRS2329808	SRS2329808	PRJNA385854	SAMN07136575	NextSeq 550	SRR5788412	2011-11-30	284	26.1369	-44.8262	0.2	-	water	prok and euk enriched	17.261	194.7	36.43	0	0	0	0.000883962	0	0	0	0	0	0	0.415095	0.338656	0	0	0	2.81412	0	0	0.0348811	0	0.0049059	0	0	0.184316	0	0	0	0	0.000457748	0.00175913	0
GEOTRACES	PRJNA385854	SRS2329776	SRS2329776	PRJNA385854	SAMN07136622	NextSeq 550	SRR5788447	2010-06-17	11	24.7143	-67.0726	0.2	-	water	prok and euk enriched	26.76	203.6	36.492	0	0	0	0	0	0	0	0	2.81258	0.0695961	2.15905	1.75078	0	0	0	6.06432	0	0.00868212	0	0.0154575	0	0	0	0.0129497	0	0	0	0	0	0.00158063	0
GEOTRACES	PRJNA385854	SRS2329628	SRS2329628	PRJNA385854	SAMN07136623	NextSeq 550	SRR5788112	2010-06-17	77	24.7143	-67.0726	0.2	-	water	prok and euk enriched	22.846	213.4	36.914	0	0	0	0	0	0	0	0	0	0.0148436	0.185993	0.128681	0	0	0	3.84458	0.000171062	0	0	0	0	0	0	0.0303079	0	0	0	0	0	0.00194563	0
GEOTRACES	PRJNA385854	SRS2329626	SRS2329626	PRJNA385854	SAMN07136624	NextSeq 550	SRR5788113	2010-06-17	119	24.7143	-67.0726	0.2	-	water	prok and euk enriched	21.297	204.9	36.835	0	0	0	0.0106942	0	0	0	0	0.0429534	0.508532	0.22269	0.798628	0	0	0	0.490167	0.00431708	0	0	0	0.0319525	0	0	0	0	0.0543262	0	0	0.0134747	0.0134142	0
GEOTRACES	PRJNA385854	SRS2329630	SRS2329630	PRJNA385854	SAMN07136625	NextSeq 550	SRR5788110	2010-06-17	152	24.7143	-67.0726	0.2	-	water	prok and euk enriched	20.038	212.4	36.708	0	0	0	0.00139841	0	0	0	0	0	0	0	0.0626573	0	0	0	0.870273	0.000397599	0	0.046859	0.0155513	0	0	0	0	0	0.0278761	0	0	0.00325866	0.0105353	0
GEOTRACES	PRJNA385854	SRS2329631	SRS2329631	PRJNA385854	SAMN07136626	NextSeq 550	SRR5788111	2010-06-17	202	24.7143	-67.0726	0.2	-	water	prok and euk enriched	18.96	198.3	36.623	0	0	0	0.00485438	0	0	0	0	0	0.0227434	0.114946	0.120477	0	0	0	4.97583	0	0	0.0130883	0.0176728	0	0	0	0	0.0611322	0	0	0	0.00144013	0.00327548	0
Hawaii bloom	PRJNA358725	SRS1879452	SRS1879452	PRJNA358725	SAMN06183613	NextSeq 500	SRR5131934	2015-07-29	15	24.6	-156.51	0.2	-	water	prok and euk enriched	26.993	210.8	35.368	0	0	0	0	0	0	0	108.333	24.3253	774.264	94.0108	234.494	0.794369	0	3329.99	8.26585	1.39102	0	0.0716622	0	0	0	0	0.119077	0	0	0	0	0.00145236	0.0177917	0
Hawaii bloom	PRJNA358725	SRS1879491	SRS1879491	PRJNA358725	SAMN06183614	NextSeq 500	SRR5131973	2015-07-29	15	24.6	-156.5	0.2	-	water	prok and euk enriched	26.879	NA	35.378	0	0	0	0	0	0	0	102.729	19.9932	435.9	48.5651	122.112	1.65183	0.00807811	3874.09	14.3036	1.88193	0.0175958	0	0.0313272	0.0249564	0	0	0.369076	0	0	0	0	0.0124695	0.0200214	0
Hawaii bloom	PRJNA358725	SRS1879432	SRS1879432	PRJNA358725	SAMN06183615	NextSeq 500	SRR5131914	2015-07-29	15	24.59	-156.44	0.2	-	water	prok and euk enriched	26.805	212.2	35.388	0	0	0	0	0	0	0	153.548	37.085	103.074	39.5138	91.3907	1.61971	0	3833.3	8.54134	1.40009	0.0225884	0.00789902	0.0624787	0.0622518	0.0310395	0	0.0962951	0	0	0	0	0.00363665	0.0214135	0
Hawaii bloom	PRJNA358725	SRS1879468	SRS1879468	PRJNA358725	SAMN06183612	NextSeq 500	SRR5131951	2015-07-28	15	24.59	-156.52	0.2	-	water	prok and euk enriched	26.844	211.4	35.387	0.00543335	0	0	0	0	0	0	133.805	28.7483	737.3	73.5523	185.156	1.60763	0	5051.13	6.20968	1.55278	0	0.00207686	0	0.100072	0	0	0.152921	0	0	0	0	0.00368327	0.0181991	0
Hawaii bloom	PRJNA358725	SRS1879423	SRS1879423	PRJNA358725	SAMN06183620	NextSeq 500	SRR5131905	2015-07-30	15	24.58	-156.38	0.2	-	water	prok and euk enriched	26.977	210.4	35.375	0	0	0	0	0	0	0	118.582	29.7859	488.089	64.9616	168.669	0.930909	0	4926.83	7.81902	1.36066	0.0215714	0	0	0.058511	0	0	0.114449	0	0	0	0	0.00178834	0.0142361	0
Hawaii bloom	PRJNA358725	SRS1879448	SRS1879448	PRJNA358725	SAMN06183621	NextSeq 500	SRR5131930	2015-07-30	15	24.58	-156.36	0.2	-	water	prok and euk enriched	26.92	210.4	35.375	0	0	0	0	0	0	0	89.9486	27.3461	373.386	19.8997	62.2806	0.710799	0	2888.58	5.66279	0.730881	0.0089719	0.0477163	0.0958403	0.0958347	0	0	0.095202	0	0	0	0	0.00952608	0.0218985	0
Hawaii bloom	PRJNA358725	SRS1879451	SRS1879451	PRJNA358725	SAMN06183622	NextSeq 500	SRR5131933	2015-07-30	15	24.58	-156.36	0.2	-	water	prok and euk enriched	26.868	210.1	35.378	0	0	0	0	0	0	0	70.8977	18.9303	355.634	32.4333	76.778	0.85829	0	1609.12	2.85402	0.331544	0.0105302	0.114469	0.0374956	0.00166333	0	0	0.165517	0	0	0	0	0.00611093	0.0274403	0
Hawaii bloom	PRJNA358725	SRS1879454	SRS1879454	PRJNA358725	SAMN06183618	NextSeq 500	SRR5131936	2015-07-29	15	24.58	-156.41	0.2	-	water	prok and euk enriched	26.949	211.2	35.368	0	0	0	0	0	0	0	115.713	19.2361	518.436	57.3806	137.191	1.74883	0.00252132	6445.18	4.58188	1.54931	0	0.0444609	0	0.140929	0	0	0.18183	0	0	0	0	0.0103853	0.0182015	0
Hawaii bloom	PRJNA358725	SRS1879475	SRS1879475	PRJNA358725	SAMN06183616	NextSeq 500	SRR5131956	2015-07-29	15	24.58	-156.42	0.2	-	water	prok and euk enriched	26.896	210.9	35.385	0.000760439	0	0	0	0	0	0	103.339	29.8658	514.574	135.111	299.117	1.13225	0	4023.57	7.11777	1.36929	0	0.0363996	0	0.124088	0.0305236	0	0.173373	0	0	0	0	0.0258861	0.0198796	0
Hawaii bloom	PRJNA358725	SRS1879486	SRS1879486	PRJNA358725	SAMN06183619	NextSeq 500	SRR5131968	2015-07-30	15	24.58	-156.39	0.2	-	water	prok and euk enriched	26.93	211.1	35.375	0	0	0	0	0	0	0	120.974	25.3038	219.726	104.803	233.538	0.915608	0	3798.72	14.482	0.804977	0	0.174739	0.0307655	0.0324357	0	0	0.237481	0	0	0.0232926	0	0.00286519	0.0192691	0.052896
Hawaii bloom	PRJNA358725	SRS1879478	SRS1879478	PRJNA358725	SAMN06183617	NextSeq 500	SRR5131960	2015-07-29	15	24.57	-156.43	0.2	-	water	prok and euk enriched	26.762	212.2	35.391	0.000608611	0	0	0	0	0	0	65.7295	18.7353	743.708	68.1668	174.823	1.28341	0.00661107	2194.29	2.34215	0.628018	0	0	0	0.0697567	0	0	0.200201	0	0.0155304	0	0	0.00218805	0.0188195	0
Hawaii bloom	PRJNA358725	SRS1879438	SRS1879438	PRJNA358725	SAMN06183611	NextSeq 500	SRR5131920	2015-07-28	15	24.56	-156.56	0.2	-	water	prok and euk enriched	26.806	209.8	35.372	0	0	0	0	0	0	0	140.8	31.3238	1606.14	72.8079	228.946	1.3893	0	7760.91	15.4249	2.66618	0.0093112	0.00721623	0.0663099	0.0927953	0	0	0.197605	0	0	0.0251016	0	0.012425	0.0172173	0
Hawaii bloom	PRJNA358725	SRS1879439	SRS1879439	PRJNA358725	SAMN06183610	NextSeq 500	SRR5131921	2015-07-28	15	24.55	-156.58	0.2	-	water	prok and euk enriched	26.772	209.9	35.378	0.00337183	0	0	0	0	0	0	112.78	34.4617	819.673	195.981	470.545	1.37878	0	8161.24	8.43515	4.43508	0.0234382	0	0	0.0197318	0	0	0.140334	0	0	0	0	0.032248	0.020603	0
Hawaii bloom	PRJNA358725	SRS1879467	SRS1879467	PRJNA358725	SAMN06183609	NextSeq 500	SRR5131949	2015-07-28	15	24.55	-156.58	0.2	-	water	prok and euk enriched	26.81	210.3	35.385	0	0	0	0.00551064	0	0	0	132.745	22.2334	466.565	46.4193	124.811	1.54979	0	4868.48	14.4641	3.82096	0	0.043885	0.15617	0.00738463	0	0	0.121593	0	0.0154847	0	0	0.014614	0.0183649	0
Hawaii bloom	PRJNA358725	SRS1879442	SRS1879442	PRJNA358725	SAMN06183607	NextSeq 500	SRR5131924	2015-07-28	15	24.54	-156.64	0.2	-	water	prok and euk enriched	26.949	211.3	35.387	0.00180424	0	0	0	0	0	0	121.251	36.4177	769.635	166.168	349.351	2.7883	0.0261496	6193.94	10.8397	4.24094	0.00869355	0	0	0.0979084	0	0	0.0890762	0	0	0	0	0.00504507	0.0150358	0
Hawaii bloom	PRJNA358725	SRS1879447	SRS1879447	PRJNA358725	SAMN06183623	NextSeq 500	SRR5131929	2015-08-01	15	24.54	-156.31	0.2	-	water	prok and euk enriched	26.996	210.5	35.388	0	0	0	0.0126129	0	0	0	94.438	22.3065	316.027	58.755	134.069	0.700368	0	2146.44	5.4486	0.199126	0	0.0896135	0.0357446	0.0376851	0	0	0.103833	0	0	0	0	0.00416112	0.0191894	0
Hawaii bloom	PRJNA358725	SRS1879495	SRS1879495	PRJNA358725	SAMN06183608	NextSeq 500	SRR5131977	2015-07-28	15	24.54	-156.63	0.2	-	water	prok and euk enriched	26.91	210.1	35.377	0.0064632	0	0	0	0	0	0	115.611	28.5865	1334.6	177.827	415.662	1.699	0	4085.68	15.7604	2.72656	0	0	0	0.0574771	0	0	0.081656	0	0	0	0	0.00525769	0.0235729	0
Hawaii bloom	PRJNA358725	SRS1879477	SRS1879477	PRJNA358725	SAMN06183606	NextSeq 500	SRR5131959	2015-07-28	15	24.53	-156.65	0.2	-	water	prok and euk enriched	26.908	210.8	35.385	0	0	0	0	0	0	0	119.766	24.7336	611.169	36.9369	103.184	1.1913	0.0512131	4974.19	8.01965	3.2174	0.00939477	0.0201068	0	0.0392231	0	0	0.206535	0	0	0	0	0.0140943	0.0327652	0
Hawaii bloom	PRJNA358725	SRS1879420	SRS1879420	PRJNA358725	SAMN06183627	NextSeq 500	SRR5131902	2015-08-01	15	24.5	-156.3	0.2	-	water	prok and euk enriched	26.861	210.1	35.391	0.00151338	0	0	0	0	0	0	77.2301	17.1804	362.128	196.284	429.732	1.27958	0.0182745	5335.66	0.939402	0.0531689	0	0.00620319	0.0305685	0.032228	0	0	0.126376	0	0	0	0	0.00071171	0.0235431	0
Hawaii bloom	PRJNA358725	SRS1879431	SRS1879431	PRJNA358725	SAMN06183626	NextSeq 500	SRR5131913	2015-08-01	15	24.5	-156.3	0.2	-	water	prok and euk enriched	26.864	209.9	35.394	0	0	0	0.00742333	0	0	0	101.732	20.5273	497.175	88.9756	207.45	1.69149	0	6101.65	3.98009	0.140874	0.0106094	0.000985372	0.0755547	0.0178633	0	0	0.0503121	0	0	0	0	0.0017591	0.0222122	0
Hawaii bloom	PRJNA358725	SRS1879455	SRS1879455	PRJNA358725	SAMN06183605	NextSeq 500	SRR5131937	2015-07-27	15	24.5	-156.69	0.2	-	water	prok and euk enriched	26.684	210.4	35.379	0	0	0	0.00551405	0	0	0	158.771	28.5077	462.921	86.9627	204.06	2.78984	0.00274624	8217.57	42.3035	4.25051	0.0263315	0.0126844	0.0312534	0.0659002	0.0310535	0	0.19616	0.0427676	0	0	0	0.00218297	0.0191753	0
Hawaii bloom	PRJNA358725	SRS1879456	SRS1879456	PRJNA358725	SAMN06183624	NextSeq 500	SRR5131938	2015-08-01	15	24.5	-156.31	0.2	-	water	prok and euk enriched	26.912	210.4	35.388	0	0	0	0	0	0	0	50.5347	12.2214	262.087	27.5075	68.8495	0.876583	0	4002.3	5.01621	0.234966	0	0.0312077	0.0708813	0	0	0	0.200014	0	0	0	0	0.0124565	0.0203853	0
Hawaii bloom	PRJNA358725	SRS1879494	SRS1879494	PRJNA358725	SAMN06183625	NextSeq 500	SRR5131976	2015-08-01	15	24.5	-156.31	0.2	-	water	prok and euk enriched	26.879	210.2	35.388	0	0	0	0.00350714	0	0	0	76.6411	19.4623	348.699	106.9	217.031	0.633776	0.00965058	2908.7	6.80734	0.204901	0	0	0.0748506	0.00884841	0	0	0.26208	0	0	0	0	0.00609948	0.0176998	0
Hawaii bloom	PRJNA358725	SRS1879434	SRS1879434	PRJNA358725	SAMN06183629	NextSeq 500	SRR5131916	2015-08-02	15	24.48	-156.3	0.2	-	water	prok and euk enriched	26.948	210.6	35.395	0	0	0	0	0	0	0	92.0605	17.6023	193.381	30.4258	68.4518	0.798779	0.00201048	616.31	2.69022	0.109847	0	0.0279111	0	0.0334342	0	0	0.182224	0.089217	0	0	0	0.000738347	0.0186462	0
Hawaii bloom	PRJNA358725	SRS1879485	SRS1879485	PRJNA358725	SAMN06183628	NextSeq 500	SRR5131967	2015-08-01	15	24.48	-156.3	0.2	-	water	prok and euk enriched	26.93	209.7	35.392	0	0	0	0	0	0	0	96.3827	19.5222	439.85	70.1697	148.933	1.00906	0.00641842	2719.91	3.13328	0.0999656	0.0139116	0.00844847	0	0	0	0	0.0917548	0	0	0	0	0.0125213	0.0237235	0
Hawaii bloom	PRJNA358725	SRS1879500	SRS1879500	PRJNA358725	SAMN06183604	NextSeq 500	SRR5131982	2015-07-27	15	24.48	-156.72	0.2	-	water	prok and euk enriched	26.68	210.2	35.381	0	0	0	0.00280302	0	0	0	104.692	21.136	258.949	49.9171	120.96	1.84419	0.006365	5002.22	10.9165	3.70877	0.0175084	0.00632558	0	0.0110622	0	0	0.179116	0	0	0	0	0.00217726	0.0274923	0
Hawaii bloom	PRJNA358725	SRS1879457	SRS1879457	PRJNA358725	SAMN06183630	NextSeq 500	SRR5131939	2015-08-02	15	24.47	-156.29	0.2	-	water	prok and euk enriched	26.886	210.7	35.395	0.000855039	0	0	0.00284351	0	0	0	126.19	18.096	236.742	35.6189	81.7395	0.896471	0	1876.32	3.16992	0.228432	0.00888067	0.0131914	0.000675032	0.0666772	0	0	0.178462	0	0	0	0	0.00441742	0.0173804	0
Hawaii bloom	PRJNA358725	SRS1879418	SRS1879418	PRJNA358725	SAMN06183603	NextSeq 500	SRR5131900	2015-07-27	15	24.46	-156.74	0.2	-	water	prok and euk enriched	26.716	210.5	35.379	0.000608555	0	0	0	0	0	0	96.3142	22.5124	306.666	57.5304	141.928	3.11918	0.0169771	7086.97	11.3107	4.84378	0	0.00635636	0.0626465	0.00740572	0	0	0.102299	0	0	0	0	0.0124679	0.0230726	0
Hawaii bloom	PRJNA358725	SRS1879419	SRS1879419	PRJNA358725	SAMN06183602	NextSeq 500	SRR5131901	2015-07-27	15	24.42	-156.76	0.2	-	water	prok and euk enriched	26.766	210.4	35.373	0.00634237	0	0	0.00553031	0	0	0	176.082	31.4155	671.97	98.4033	236.892	3.59794	0.0350752	7015.51	10.3962	5.74697	0	0	0	0.0660945	0.0311451	0	0.0656506	0	0	0	0	0.00291921	0.019483	0
Hawaii bloom	PRJNA358725	SRS1879463	SRS1879463	PRJNA358725	SAMN06183631	NextSeq 500	SRR5131944	2015-08-02	15	24.42	-156.31	0.2	-	water	prok and euk enriched	26.848	210.4	35.395	0	0	0	0.00723089	0	0	0	72.5499	18.0213	121.475	86.7325	189.974	1.49332	0	1753.18	6.60523	0.230596	0.00971526	0.0045415	0	0.0364717	0	0	0.178143	0	0	0	0	0.00483256	0.0188489	0
Hawaii bloom	PRJNA358725	SRS1879421	SRS1879421	PRJNA358725	SAMN06183632	NextSeq 500	SRR5131903	2015-08-02	15	24.41	-156.31	0.2	-	water	prok and euk enriched	26.795	210.6	35.394	0	0	0	0.00545311	0	0	0	85.6359	12.812	230.659	110.531	237.809	1.48365	0	4623.91	0.680327	0.119306	0	0.0122244	0	0.032586	0	0	0.120323	0	0	0	0	0.00287846	0.0154077	0
Hawaii bloom	PRJNA358725	SRS1879497	SRS1879497	PRJNA358725	SAMN06183633	NextSeq 500	SRR5131979	2015-08-02	15	24.41	-156.31	0.2	-	water	prok and euk enriched	26.8	210.5	35.395	0	0	0	0.00555277	0	0	0	89.4029	18.9066	186.747	66.7561	157.893	2.35644	0	6139.42	1.79688	0.124846	0	0	0.0314729	0	0	0	0.0937898	0	0	0	0	0.0021983	0.0164939	0
Hawaii bloom	PRJNA358725	SRS1879416	SRS1879416	PRJNA358725	SAMN06183634	NextSeq 500	SRR5131898	2015-08-02	15	24.4	-156.36	0.2	-	water	prok and euk enriched	26.828	211.1	35.395	0	0	0	0	0	0	0	94.2395	16.6607	125.415	101.375	210.475	2.10246	0	1196.52	1.91451	0.191063	0	0	0	0.105483	0	0	0.0854154	0	0	0	0	0.00155297	0.0136413	0
Hawaii bloom	PRJNA358725	SRS1879469	SRS1879469	PRJNA358725	SAMN06183635	NextSeq 500	SRR5131950	2015-08-03	15	24.4	-156.35	0.2	-	water	prok and euk enriched	26.881	210.8	35.398	0	0	0	0	0	0	0	76.3593	15.7835	246.683	73.112	150.277	0.927843	0	1795.16	4.79446	0.0949774	0.0182516	0.0234982	0	0.106618	0	0	0.164005	0	0	0	0	0.00226968	0.0195215	0
Hawaii bloom	PRJNA358725	SRS1879424	SRS1879424	PRJNA358725	SAMN06183601	NextSeq 500	SRR5131906	2015-07-27	15	24.39	-156.77	0.2	-	water	prok and euk enriched	26.776	210.8	35.38	0	0	0	0	0	0	0	109.045	26.4524	274.307	68.23	156.344	3.59385	0.00249149	5428.63	11.8804	3.88641	0	0.00205255	0.0312696	0.050293	0	0	0.131625	0	0	0.0236742	0	0.00364017	0.0163873	0
Hawaii bloom	PRJNA358725	SRS1879471	SRS1879471	PRJNA358725	SAMN06183600	NextSeq 500	SRR5131953	2015-07-26	15	24.39	-156.77	0.2	-	water	prok and euk enriched	26.824	210.5	35.385	0.00233302	0	0	0	0	0.00207806	0	163.654	23.8639	273.5	66.8936	164.986	4.77807	0.0200323	9505.55	11.3344	6.44075	0.0138934	0.00412436	0.0314162	0.0086206	0	0	0.0836807	0	0	0	0	0.0103106	0.0164642	0
Hawaii bloom	PRJNA358725	SRS1879473	SRS1879473	PRJNA358725	SAMN06183599	NextSeq 500	SRR5131954	2015-07-26	15	24.37	-156.8	0.2	-	water	prok and euk enriched	26.631	210.2	35.391	0.00163596	0	0	0	0	0	0	126.216	35.5207	609.912	43.2745	130.63	3.84635	0.0252942	11431.6	13.1131	9.28795	0	0	0	0.0348384	0.0328331	0	0.101859	0	0	0	0	0.0053855	0.0160503	0
Hawaii bloom	PRJNA358725	SRS1879489	SRS1879489	PRJNA358725	SAMN06183636	NextSeq 500	SRR5131972	2015-08-03	15	24.36	-156.34	0.2	-	water	prok and euk enriched	26.822	211.1	35.396	0	0	0	0.00613377	0	0	0	92.5224	12.7396	119.188	44.596	101.546	0.921435	0	1123.06	5.81605	0.0678906	0.00976364	0.00756687	0	0.0733067	0	0	0.0608644	0	0	0	0	0.00323775	0.0184983	0
Hawaii bloom	PRJNA358725	SRS1879437	SRS1879437	PRJNA358725	SAMN06183637	NextSeq 500	SRR5131919	2015-08-03	15	24.35	-156.35	0.2	-	water	prok and euk enriched	26.773	210.8	35.394	0	0	0	0	0	0	0	146.694	20.0091	189.254	64.1449	150.433	1.87373	0	2381.84	3.50282	0.209011	0	0	0	0.0364695	0	0	0.179006	0	0	0	0	0.00217254	0.0147103	0
Hawaii bloom	PRJNA358725	SRS1879445	SRS1879445	PRJNA358725	SAMN06183598	NextSeq 500	SRR5131927	2015-07-26	15	24.35	-156.8	0.2	-	water	prok and euk enriched	26.59	210.1	35.385	0	0	0	0	0	0	0	109.805	24.6083	273.448	44.2922	105.747	5.57814	0.00632303	8364.35	10.1892	5.92265	0	0.00207593	0	0.0347455	0	0	0.0553667	0	0	0	0	0.00515427	0.0246588	0
Hawaii bloom	PRJNA358725	SRS1879493	SRS1879493	PRJNA358725	SAMN06183638	NextSeq 500	SRR5131975	2015-08-03	15	24.35	-156.31	0.2	-	water	prok and euk enriched	26.763	NA	35.398	0	0	0	0	0	0	0	86.8956	16.4939	256.719	33.1349	78.6938	3.37565	0	3599.77	1.73572	0.0526891	0	0.0129152	0.0633937	0	0	0	0.0912091	0	0	0	0	0.00442789	0.0121546	0
Hawaii bloom	PRJNA358725	SRS1879460	SRS1879460	PRJNA358725	SAMN06183639	NextSeq 500	SRR5131943	2015-08-03	15	24.29	-156.41	0.2	-	water	prok and euk enriched	26.738	210.7	35.398	0	0	0	0	0	0	0	86.2033	18.2435	375.957	83.0029	192.565	2.47843	0.00275885	5343.18	3.33956	0.128366	0	0.0305401	0.0627938	0.00371156	0	0	0.127111	0	0	0	0	0.0103042	0.0144475	0
Hawaii bloom	PRJNA358725	SRS1879476	SRS1879476	PRJNA358725	SAMN06183640	NextSeq 500	SRR5131958	2015-08-03	15	24.29	-156.41	0.2	-	water	prok and euk enriched	26.801	211.1	35.399	0	0	0	0	0	0	0	89.6209	12.8414	367.611	38.8929	98.0993	1.79673	0	2591.54	1.50743	0.107506	0.0096792	0	0.0344653	0.0363364	0.0342449	0	0.19451	0	0	0	0	0.0137186	0.0176216	0
Hawaii bloom	PRJNA358725	SRS1879446	SRS1879446	PRJNA358725	SAMN06183641	NextSeq 500	SRR5131928	2015-08-04	15	24.28	-156.39	0.2	-	water	prok and euk enriched	26.793	211.2	35.401	0.000618039	0	0	0.00148986	0	0	0	95.7301	14.7587	155.168	41.3127	84.2954	2.61907	0	1423.91	3.36548	0.117972	0	0.0212085	0	0.0335384	0	0	0.0947986	0	0	0.0240844	0	0.00222195	0.0150448	0
GEOTRACES	PRJNA385854	SRS2329735	SRS2329735	PRJNA385854	SAMN07136535	NextSeq 550	SRR5788006	2011-12-01	38	24.1497	-40.2179	0.2	-	water	prok and euk enriched	25.242	205.9	37.629	0	0	0	0	0	0	0	0	0.0245745	0.0822494	7.09247	5.11966	0	0	1.16655	6.44712	0.00107662	0.00973911	0.0412309	0	0.00844862	0	0	0.168918	0.212734	0	0	0	0.00121111	0.0149884	0
GEOTRACES	PRJNA385854	SRS2329736	SRS2329736	PRJNA385854	SAMN07136536	NextSeq 550	SRR5788005	2011-12-01	65	24.1497	-40.2179	0.2	-	water	prok and euk enriched	25.225	205.7	37.631	0	0	0	0.0112322	0	0	0	0.032734	4.67304	0	4.19096	2.81054	0	0	0	2.53939	0.00187477	0.0117677	0.0720834	0	0	0	0	0.0614318	0	0	0	0	0.00146337	0.0181103	0
GEOTRACES	PRJNA385854	SRS2329729	SRS2329729	PRJNA385854	SAMN07136537	NextSeq 550	SRR5788012	2011-12-01	75	24.1497	-40.2179	0.2	-	water	prok and euk enriched	25.193	205.7	37.628	0	0	0	0	0	0	0	0	0.0275796	0	2.53262	1.66641	0	0	0	0.592248	0.000995045	0.00546503	0.0196253	0	0.00460081	0	0	0.161439	0	0	0	0	0.000906138	0.013183	0
GEOTRACES	PRJNA385854	SRS2329731	SRS2329731	PRJNA385854	SAMN07136538	NextSeq 550	SRR5788011	2011-12-01	113	24.1497	-40.2179	0.2	-	water	prok and euk enriched	22.23	209.2	37.304	0	0	0	0.00443877	0	0	0	0	0	0	0.195579	0.409373	0	0	0	7.0622	0.00381344	0	0.225918	0	0	0	0	0.102795	0	0	0	0	0.00468607	0.0196165	0
GEOTRACES	PRJNA385854	SRS2329730	SRS2329730	PRJNA385854	SAMN07136539	NextSeq 550	SRR5788010	2011-12-01	184	24.1497	-40.2179	0.2	-	water	prok and euk enriched	19.438	195.4	36.852	0	0	0	0.00183869	0	0	0	0	0	0.100252	0.723268	0.151626	0	0	0	3.59772	0.000112025	0	0.0454867	0.0102238	0.0012086	0	0	0	0	0	0	0	0.00166625	0.00552184	0
GEOTRACES	PRJNA385854	SRS2329732	SRS2329732	PRJNA385854	SAMN07136540	NextSeq 550	SRR5788009	2011-12-01	233	24.1497	-40.2179	0.2	-	water	prok and euk enriched	18.129	190.7	36.599	0	0	0	0	0	0	0	0	0	0	0.417954	0.0352158	0	0	0	5.91752	4.27654e-05	0	0.0093835	0	0.000922765	0	0	0	0	0	0	0	0.0009087	0.0031184	0
GEOTRACES	PRJNA385854	SRS2329724	SRS2329724	PRJNA385854	SAMN07136541	NextSeq 550	SRR5788014	2011-12-01	283	24.1497	-40.2179	0.2	-	water	prok and euk enriched	17.305	185.8	36.452	0	0	0	0	0	0	0	0	0	0	0.180348	0.126473	0	0	0	2.35795	1.92575e-05	0	0.0589199	0	0	0	0	0.225696	0	0	0	0	0.000736549	0.00291509	0
GEOTRACES	PRJNA385854	SRS2329755	SRS2329755	PRJNA385854	SAMN07136699	NextSeq 550	SRR5788465	2010-10-24	33	24.0001	-22.0001	0.2	-	water	prok and euk enriched	25.66	206.9	36.72	0.0895722	0	0	0	0	0.012898	0	0	0.229463	3.28784	111.135	81.0516	22.8586	0.858017	10.5932	1.36519	0.00423796	0.0977338	0.257265	0.0539682	0.028449	0	0	0.234426	0	0	0	0	0.0126255	0.0342341	0
GEOTRACES	PRJNA385854	SRS2329756	SRS2329756	PRJNA385854	SAMN07136700	NextSeq 550	SRR5788466	2010-10-24	57	24.0001	-22.0001	0.2	-	water	prok and euk enriched	24.09	219.4	36.93	0.0464953	0	0	0	0	0	0	0	0	0	0	0	16.9175	0.371556	8.04356	1.29332	0.0051168	0.0888408	0	0	0.0248011	0	0	0.199489	0	0	0	0	0.00841737	0.0340809	0
GEOTRACES	PRJNA385854	SRS2329758	SRS2329758	PRJNA385854	SAMN07136701	NextSeq 550	SRR5788463	2010-10-24	72	24.0001	-22.0001	0.2	-	water	prok and euk enriched	22.81	213.2	36.92	0	0	0	0	0	0	0	0	0.0733986	0.752517	11.9398	24.6776	2.7947	0	0	1.04025	0.00321561	0.0218164	0	0	0	0	0	0.30843	0	0	0	0	0.0121156	0.0220525	0
GEOTRACES	PRJNA385854	SRS2329757	SRS2329757	PRJNA385854	SAMN07136702	NextSeq 550	SRR5788464	2010-10-24	151	24.0001	-22.0001	0.2	-	water	prok and euk enriched	17.27	106.7	36.27	0	0	0	0	0	0	0	0	0.105315	0	0	0	0.711	0	0	0.637934	0.0022617	0	0.129078	0	0	0	0	0.205765	0	0	0	0	0.0197184	0.0243786	0
GEOTRACES	PRJNA385854	SRS2329881	SRS2329881	PRJNA385854	SAMN07136703	NextSeq 550	SRR5788338	2010-10-24	201	24.0001	-22.0001	0.2	-	water	prok and euk enriched	16.38	115.1	36.18	0	0	0	0	0	0	0	0	0	0	0	0.0353488	0	0	0.12194	1.15902	0.000126981	0	0.170385	0.0139065	0.0146615	0	0	0	0	0	0	0	0.000971334	0.0111774	0
GEOTRACES	PRJNA385854	SRS2329880	SRS2329880	PRJNA385854	SAMN07136704	NextSeq 550	SRR5788337	2010-10-24	349	24.0001	-22.0001	0.2	-	water	prok and euk enriched	14.07	134	35.9	0	0	0	0	0	0	0	0	0	0	0	0	0.0100388	0	0.40404	1.3741	9.5028e-05	0	0.00781907	0	0	0	0	0	0.0157305	0	0	0	0.00699535	0.0115157	0
GEOTRACES	PRJNA385854	SRS2329885	SRS2329885	PRJNA385854	SAMN07136705	NextSeq 550	SRR5788336	2010-10-24	2	24	-22.0001	0.2	-	water	prok and euk enriched	-	-	-	0	0	0	0.00215377	0	0	0	0	0	0	0.0228571	0	0.00482589	0	0.155051	2.50444	2.00162e-05	0	0.0131758	0.0219211	0.00129569	0	0	0	0	0	0	0	0.00153113	0.00832041	0
GEOTRACES	PRJNA385855	SRS2299013	SRS2299013	PRJNA385855	SAMN07137058	NextSeq 550	SRR5720329	2004-01-21	5	22.75	-158	0.2	-	water	prok and euk enriched	24.1381	207.6	35.1712	0.338959	0	0	0	0	0	0	0	0.219625	0	0	1.02904	164.609	4.20871	22.8459	17.8228	0.0155648	0.0217599	0	0.0774818	0.202044	0	0	0.162279	0	0	0	0	0.00541191	0.0620247	0
GEOTRACES	PRJNA385855	SRS2299028	SRS2299028	PRJNA385855	SAMN07137052	NextSeq 550	SRR5720314	2003-12-20	5	22.75	-158	0.2	-	water	prok and euk enriched	24.3615	209.9	35.2742	0.177414	0	0	0	0	0	0	0	0	330.644	97.7672	286.022	141.28	2.47135	141.975	4.40923	0.00234275	0	0	0	0.214797	0	0	0.0341368	0	0	0	0	0.000948701	0.0109376	0
GEOTRACES	PRJNA385855	SRS2299031	SRS2299031	PRJNA385855	SAMN07137049	NextSeq 550	SRR5720311	2003-11-09	5	22.75	-158	0.2	-	water	prok and euk enriched	26.5153	203.2	35.1977	0.00351136	0	0	0	0	0	0	1.02331	0	5.27746	13.084	38.0075	0.295437	0	82.188	3.39409	0.0174755	0.0214418	0.00516446	0	0	0.106602	0	0.0213209	0	0	0	0	0.0178899	0.017285	0
GEOTRACES	PRJNA385855	SRS2299037	SRS2299037	PRJNA385855	SAMN07137004	NextSeq 550	SRR5720305	2004-05-18	5	22.75	-158	0.2	-	water	prok and euk enriched	25.286	211.2	34.6969	0.664961	0	0	0.0107454	0	0	0	0	6.89031	1.40637	25.6256	24.9277	272.133	8.2292	491.914	0.792627	0.0159782	0.0767864	0	0.00233466	0	0	0	0.20466	0	0	0	0	0.0114585	0.0479683	0
GEOTRACES	PRJNA385855	SRS2299043	SRS2299043	PRJNA385855	SAMN07136998	NextSeq 550	SRR5720299	2004-02-24	5	22.75	-158	0.2	-	water	prok and euk enriched	24.7405	209.9	34.8947	1.60045	0	0	0	0	0	0	0	0	2.74958	48.9121	117.752	376.58	20.4666	69.502	0.61731	0.000854646	0	0.0189936	0	0.197358	0	0	0.0784131	0	0	0	0	0	0.00957103	0
GEOTRACES	PRJNA385855	SRS2299044	SRS2299044	PRJNA385855	SAMN07137007	NextSeq 550	SRR5720298	2004-06-15	5	22.75	-158	0.2	-	water	prok and euk enriched	-	-	-	0.114601	0	0	0	0	0	0	23.0863	55.2104	1.14043	8.008	23.1536	174.397	2.2371	166.394	1.17688	0.0105314	0.0320703	0.00374789	0	0.120394	0	0	0.247753	0	0	0	0	0.0132937	0.0423297	0
GEOTRACES	PRJNA385855	SRS2299048	SRS2299048	PRJNA385855	SAMN07137040	NextSeq 550	SRR5720294	2003-06-19	5	22.75	-158	0.2	-	water	prok and euk enriched	25.7969	208.1	35.1628	0	0	0	0	0	0	0	0	0.114624	0	0	0	6.18049	0	8.09939	3.47375	0.00192007	0	0.145493	0	0.0521944	0	0	0	0.0402442	0.0841013	0	0	0.00659053	0.0214551	0
GEOTRACES	PRJNA385855	SRS2299051	SRS2299051	PRJNA385855	SAMN07137043	NextSeq 550	SRR5720291	2003-07-19	5	22.75	-158	0.2	-	water	prok and euk enriched	25.9515	207.1	35.3372	0.00274234	0	0	0.00525903	0	0	0	8.2095	2.89543	325.599	268.704	621.074	20.1077	0.0464281	863.588	2.16749	0.0574402	0.0150323	0	0	0.0282161	0	0	0.0224213	0	0	0	0	0.035757	0.0227924	0
GEOTRACES	PRJNA385855	SRS2299054	SRS2299054	PRJNA385855	SAMN07137046	NextSeq 550	SRR5720288	2003-08-20	5	22.75	-158	0.2	-	water	prok and euk enriched	26.3887	206	34.973	0.410709	0	0	0.0553431	0	0	0	2.00974	0.0590208	18.2273	110.671	216.433	36.5608	4.58356	549.685	13.2689	0.0066164	0.0116953	0	0	0.175619	0	0	0.142681	0	0	0	0	0.000969576	0.0244857	0
GEOTRACES	PRJNA385855	SRS2299071	SRS2299071	PRJNA385855	SAMN07137034	NextSeq 550	SRR5720271	2003-04-23	5	22.75	-158	0.2	-	water	prok and euk enriched	24.6057	208.3	34.9767	1.41437	0	0	0	0	0	0	0	21.0188	0	0	0	297.533	17.6923	218.477	11.2148	0.00698315	0	0.00482692	0.0735356	0.0048124	0	0	0.355411	0	0	0	0	0.00684837	0.0225586	0
GEOTRACES	PRJNA385855	SRS2299073	SRS2299073	PRJNA385855	SAMN07137028	NextSeq 550	SRR5720269	2003-02-25	5	22.75	-158	0.2	-	water	prok and euk enriched	23.2953	216.5	35.3223	1.31589	0	0	0	0	0	0	0.418934	220.194	3.06458	57.6498	67.5987	324.221	12.3762	2.69595	4.30691	0.010645	0.0186025	0.00434796	0	0	0	0	0.342913	0	0	0	0	0.00154221	0.0530247	0
GEOTRACES	PRJNA385855	SRS2299074	SRS2299074	PRJNA385855	SAMN07137031	NextSeq 550	SRR5720268	2003-03-28	5	22.75	-158	0.2	-	water	prok and euk enriched	23.7391	215	35.2853	0.499187	0	0	0.0086331	0	0.0484877	0	0	0.136373	0.246142	2.84769	7.79411	815.521	7.23208	7.90432	10.498	0.0184507	0.0270229	0.0390522	0	0	0	0	0.28214	0	0	0	0	0.00672087	0.0860944	0
GEOTRACES	PRJNA385855	SRS2299076	SRS2299076	PRJNA385855	SAMN07137037	NextSeq 550	SRR5720266	2003-05-20	5	22.75	-158	0.2	-	water	prok and euk enriched	25.273	209.3	35.0705	1.92464	0	0	0.017799	0	0	0	0	34.0846	0	0	0.361885	363.461	23.2143	478.57	8.86353	0.00894359	0.0535858	0.0764565	0	0	0	0	0.418747	0.347492	0.0661379	0	0	0.0641019	0.0268279	0
GEOTRACES	PRJNA385855	SRS2299095	SRS2299095	PRJNA385855	SAMN07137025	NextSeq 550	SRR5720247	2003-01-17	5	22.75	-158	0.2	-	water	prok and euk enriched	23.6616	205.6	35.3383	0.0013038	0	0	0	0	0	0	1.03453	34.3975	0.0184604	0.372289	1.12167	60.4158	0.0322483	6.2371	28.3974	0.00884927	0.014792	0.0633159	0.210683	0.0555302	0.0523339	0	0.0922101	0	0	0	0	0.0221913	0.0329889	0
GEOTRACES	PRJNA385855	SRS2299096	SRS2299096	PRJNA385855	SAMN07137022	NextSeq 550	SRR5720246	2004-12-14	5	22.75	-158	0.2	-	water	prok and euk enriched	25.2695	204.7	34.963	0.0495426	0	0	0.11857	0	0	0	13.7945	0.405705	7.99624	1.07499	1.03703	66.0469	0.381601	105.254	10.1196	0.00996972	0.0143287	0	0	0.946077	0	0	0.0213718	0	0	0	0	0.0346773	0.0410858	0
GEOTRACES	PRJNA385855	SRS2299101	SRS2299101	PRJNA385855	SAMN07137019	NextSeq 550	SRR5720241	2004-11-10	5	22.75	-158	0.2	-	water	prok and euk enriched	26.5193	202.6	34.9187	0	0	0	0.0112802	0	0	0	0	1.82615	321.126	23.1567	72.5731	9.80491	0	1708.72	4.57219	0.00758941	0.00897784	0	0	0.0713024	0	0	0.0985409	0	0.116349	0	0	0.00297717	0.0196136	0
GEOTRACES	PRJNA385855	SRS2299115	SRS2299115	PRJNA385855	SAMN07137010	NextSeq 550	SRR5720227	2004-08-15	5	22.75	-158	0.2	-	water	prok and euk enriched	26.8633	203.4	34.8548	0.00287451	0	0	0	0	0	0	27.0861	0.251721	71.3519	438.317	931.423	5.13501	0	1827.26	14.1003	4.11244	0.0142731	0	0	0.133956	0.025249	0	0.0106445	0	0.0264247	0	0	0.00650809	0.0162407	0
GEOTRACES	PRJNA385855	SRS2299120	SRS2299120	PRJNA385855	SAMN07137013	NextSeq 550	SRR5720222	2004-09-28	5	22.75	-158	0.2	-	water	prok and euk enriched	27.4692	200.5	34.9002	0	0	0	0	0	0	0	0	0.0386692	22.1276	330.426	851.794	0.34793	0	2761.92	1.44244	0.00709947	0.015325	0	0	0.0287655	0	0	0.0688989	0	0	0	0	0.00190574	0.0222786	0
GEOTRACES	PRJNA385855	SRS2299123	SRS2299123	PRJNA385855	SAMN07137016	NextSeq 550	SRR5720219	2004-10-10	5	22.75	-158	0.2	-	water	prok and euk enriched	26.0709	204.1	35.1376	0	0	0	0.128952	0	0	0	6.7027	0.19143	3.73639	42.333	76.5111	0.427804	0	804.071	1.89872	0.020933	0	0.00197076	0.0300235	0	0	0	0.0925472	0	0	0	0	0	0.0207232	0
GEOTRACES	PRJNA385855	SRS2864722	SRS2864722	PRJNA385855	SAMN08390922	NextSeq 550	SRR6507277	2009-08-19	5	22.75	-158	0.2	-	water	prok and euk enriched	25.948	208.3	35.1518	0	0	0	0.0033225	0	0.00111841	0	0	0.0239635	75.7467	1068.26	2372.49	0.311667	0	21.3244	8.42309	0.00086458	0	0	0	0.146606	0	0	0.0283302	0	0	0	0	0	0.00216122	0
GEOTRACES	PRJNA385855	SRS2299012	SRS2299012	PRJNA385855	SAMN07137061	NextSeq 550	SRR5720330	2004-03-19	10	22.75	-158	0.2	-	water	prok and euk enriched	23.0442	213.9	35.1691	2.60332	0	0	0	0	0	0	0	0.361075	2.92237	30.3561	89.3252	580.731	30.7278	24.5364	19.3876	0.0158188	0	0	0.00181284	0	0	0	0.430935	0	0	0	0	0.0357799	0.068386	0
GEOTRACES	PRJNA385855	SRS2299025	SRS2299025	PRJNA385855	SAMN07137055	NextSeq 550	SRR5720317	2003-10-14	10	22.75	-158	0.2	-	water	prok and euk enriched	26.8084	204.9	35.0432	0	0	0	0.00404808	0	0	0	3.64955	5.16525	26.2303	361.657	876.504	3.20939	0	380.259	6.19481	0.0217691	0.0173564	0	0	0.195471	0	0	0.0425836	0	0	0	0	0.00287781	0.0167543	0
GEOTRACES	PRJNA385855	SRS2299040	SRS2299040	PRJNA385855	SAMN07137001	NextSeq 550	SRR5720302	2004-04-20	25	22.75	-158	0.2	-	water	prok and euk enriched	23.765	212.5	35.017	2.36264	0	0	0	0	0	0	0.23828	58.6846	5.17377	103.146	99.285	640.29	23.2682	15.2669	0.978363	0.0950063	0	0	0	0.258485	0	0	0.606533	0	0	0	0	0	0.00626771	0
GEOTRACES	PRJNA385855	SRS2299027	SRS2299027	PRJNA385855	SAMN07137053	NextSeq 550	SRR5720315	2003-12-20	85	22.75	-158	0.2	-	water	prok and euk enriched	22.5478	211.5	35.3284	0	0	0	0	0	0	0	0	0	0.253941	0.720361	1.85579	0.0318384	0	0.383943	9.63669	0.00244406	0	0.00493788	0	0	0	0	0	0	0	0	0	0.00509884	0.0149294	0
GEOTRACES	PRJNA385855	SRS2299014	SRS2299014	PRJNA385855	SAMN07137059	NextSeq 550	SRR5720328	2004-01-21	100	22.75	-158	0.2	-	water	prok and euk enriched	24.096	208.8	35.2489	0	0	0	0.0010775	0	0	0	0	0.0652135	0	1.14948	2.48093	0.546865	0	0	3.33496	0.00302509	0	0	0	0.0485115	0	0	0.00963712	0	0.0412401	0	0	0.0172439	0.0183074	0
GEOTRACES	PRJNA385855	SRS2299030	SRS2299030	PRJNA385855	SAMN07137050	NextSeq 550	SRR5720312	2003-11-09	100	22.75	-158	0.2	-	water	prok and euk enriched	22.7759	218.1	35.2875	0	0	0	0	0	0	0	0	0.0851515	0.170783	0	0.0718791	0.0143222	0	0.154657	1.51586	0.00362079	0	0	0	0.0950146	0	0	0.172617	0	0	0	0	0.00419653	0.0289939	0.0978303
GEOTRACES	PRJNA385855	SRS2299034	SRS2299034	PRJNA385855	SAMN07137056	NextSeq 550	SRR5720308	2003-10-14	100	22.75	-158	0.2	-	water	prok and euk enriched	23.6881	213.5	35.1348	0	0	0	0	0	0	0	0	0	1.10403	18.5945	36.3565	0.0154983	0	2.57052	3.97613	0.00205478	0	0	0.0357195	0	0	0	0	0	0	0	0	0.00835635	0.013728	0
GEOTRACES	PRJNA385855	SRS2299042	SRS2299042	PRJNA385855	SAMN07136999	NextSeq 550	SRR5720300	2004-02-24	100	22.75	-158	0.2	-	water	prok and euk enriched	22.5912	212.8	35.3386	0	0	0	0	0	0	0	0	0	0	0	0.370659	48.7912	0	0	4.40751	0.0011316	0	0	0	0.326642	0	0	0	0	0	0	0	0	0.0329231	0
GEOTRACES	PRJNA385855	SRS2299049	SRS2299049	PRJNA385855	SAMN07137041	NextSeq 550	SRR5720293	2003-06-19	100	22.75	-158	0.2	-	water	prok and euk enriched	21.9596	203.7	35.2942	0	0	0	0	0	0	0	8.09787	0.182239	0	0	0.153834	75.769	0.0533925	52.8909	10.1653	0.00739689	0	0.0772862	0	0.0677826	0	0	0.107724	0	0	0	0	0.0089813	0.0385266	0
GEOTRACES	PRJNA385855	SRS2299097	SRS2299097	PRJNA385855	SAMN07137023	NextSeq 550	SRR5720245	2004-12-14	100	22.75	-158	0.2	-	water	prok and euk enriched	23.9198	204.5	35.1324	0	0	0	0	0	0	0	0	0.0558548	0	0	0	0	0	0.0416164	4.41606	0.00654937	0.0110679	0	0.0788203	0.0415497	0	0	0.104973	0	0	0	0	0.00734054	0.0243078	0
GEOTRACES	PRJNA385855	SRS2299098	SRS2299098	PRJNA385855	SAMN07137020	NextSeq 550	SRR5720244	2004-11-10	100	22.75	-158	0.2	-	water	prok and euk enriched	21.8696	208	35.3032	0	0	0	0.0119945	0	0	0	0	0.0634167	0	0	0.0765674	0	0	0.651941	5.94295	0.00187944	0.00628317	0.161895	0.0223729	0.0304586	0	0	0.067026	0.0105628	0.0232649	0	0	0.00208358	0.014192	0
GEOTRACES	PRJNA385855	SRS2299114	SRS2299114	PRJNA385855	SAMN07137011	NextSeq 550	SRR5720228	2004-08-15	100	22.75	-158	0.2	-	water	prok and euk enriched	21.4961	212.6	35.2755	0	0	0	0	0	0	0	0	0.04548	0	0	0.265185	0	0	0.0663728	6.0744	0.00468822	0	0	0	0.033832	0	0	0	0	0	0	0	0.00373566	0.0172274	0
GEOTRACES	PRJNA385855	SRS2864721	SRS2864721	PRJNA385855	SAMN08390923	NextSeq 550	SRR6507278	2009-11-04	100	22.75	-158	0.2	-	water	prok and euk enriched	23.2866	225.4	35.3005	0	0	0	0	0	0	0	0	0	0	0	0	0.0292553	0	1.12744	10.0041	5.97755e-05	0	0	0	0.034509	0	0	0.145309	0	0	0	0	0	0.000557846	0
GEOTRACES	PRJNA385855	SRS2299017	SRS2299017	PRJNA385855	SAMN07137062	NextSeq 550	SRR5720325	2004-03-19	115	22.75	-158	0.2	-	water	prok and euk enriched	21.913	200.9	35.2522	0.0211286	0	0	0	0	0	0	0	0.0937912	0	0	0	93.3704	0.0919549	0	18.2484	0.0122062	0.0743407	0	0	0.20931	0	0	0.0554411	0	0.118624	0	0	0.0496009	0.0558285	0
GEOTRACES	PRJNA385855	SRS2299036	SRS2299036	PRJNA385855	SAMN07137005	NextSeq 550	SRR5720306	2004-05-18	115	22.75	-158	0.2	-	water	prok and euk enriched	22.0706	199.2	35.1202	0	0	0	0	0	0	0	0	0.0958864	0	0	0	0.0760194	0	0.334466	1.52594	0.00753676	0	0	0.135312	0.109615	0	0	0	0	0	0	0	0.00551318	0.0218907	0
GEOTRACES	PRJNA385855	SRS2299046	SRS2299046	PRJNA385855	SAMN07137038	NextSeq 550	SRR5720296	2003-05-20	115	22.75	-158	0.2	-	water	prok and euk enriched	22.2913	207.4	35.3032	0	0	0	0	0	0	0	0	0.139309	0	0	0.0391983	1.61085	0	7.46549	5.47307	0.0041286	0.0184031	0.0393865	0	0.0191796	0	0	0.0417331	0.030938	0.0511064	0	0	0.0038142	0.0129828	0
GEOTRACES	PRJNA385855	SRS2299055	SRS2299055	PRJNA385855	SAMN07137047	NextSeq 550	SRR5720287	2003-08-20	115	22.75	-158	0.2	-	water	prok and euk enriched	23.0293	212.5	35.0383	0	0	0	0.00954146	0	0	0	0	0	0	0	0	0.0327818	0	4.43481	2.34132	0.00372892	0	0.0430628	0.179114	0.0127043	0	0	0.220847	0	0	0	0	0.0159269	0.0242138	0
GEOTRACES	PRJNA385855	SRS2299072	SRS2299072	PRJNA385855	SAMN07137029	NextSeq 550	SRR5720270	2003-02-25	115	22.75	-158	0.2	-	water	prok and euk enriched	22.3142	211.2	35.331	0	0	0	0	0	0	0	6.26925	0.116206	0.0346175	0.157769	0.0360699	1.18541	0	0.528259	2.65862	0.00225744	0	0.142675	0	0	0	0	0	0	0	0	0	0.00350979	0.018596	0
GEOTRACES	PRJNA385855	SRS2299119	SRS2299119	PRJNA385855	SAMN07137014	NextSeq 550	SRR5720223	2004-09-28	115	22.75	-158	0.2	-	water	prok and euk enriched	21.9337	210.8	35.3417	0	0	0	0.0670841	0	0	0.0176071	0	0	0	0	0	0	0	0.657679	0.323566	0.00342281	0	0	0.15619	0.0329338	0	0	0	0	0	0	0	0.022686	0.0164722	0
GEOTRACES	PRJNA385855	SRS2299122	SRS2299122	PRJNA385855	SAMN07137017	NextSeq 550	SRR5720220	2004-10-10	115	22.75	-158	0.2	-	water	prok and euk enriched	21.7909	212.2	35.3197	0	0	0	0.00531613	0	0	0	0	0	0	0	0.198694	0	0	0	1.02403	0.000522752	0	0	0.0150658	0.0168696	0	0	0	0	0	0	0	0.00105231	0.00577718	0
GEOTRACES	PRJNA385855	SRS2299039	SRS2299039	PRJNA385855	SAMN07137002	NextSeq 550	SRR5720303	2004-04-20	125	22.75	-158	0.2	-	water	prok and euk enriched	22.5599	210.4	35.3257	0	0	0	0.00651656	0	0	0	0	0.141002	0.0478051	0	0.0396747	1.9876	0	0	1.23253	0.00648014	0	0	0.0663255	0.0349631	0	0	0.227246	0	0	0	0	0.00617689	0.0417567	0
GEOTRACES	PRJNA385855	SRS2299052	SRS2299052	PRJNA385855	SAMN07137044	NextSeq 550	SRR5720290	2003-07-19	125	22.75	-158	0.2	-	water	prok and euk enriched	20.6986	216.8	35.2496	0	0	0	0.00376352	0	0	0	0	0.0906973	0.473062	12.0181	30.0674	0	0	1.19602	0.566006	0.00335019	0	0	0	0.0224895	0	0	0.0284094	0	0	0	0	0.00799413	0.00869277	0
GEOTRACES	PRJNA385855	SRS2299069	SRS2299069	PRJNA385855	SAMN07137032	NextSeq 550	SRR5720273	2003-03-28	125	22.75	-158	0.2	-	water	prok and euk enriched	21.5207	205.9	35.3162	0.488924	0	0	0.0268048	0	0	0	0	0.264709	0.420116	1.21846	6.5482	731.034	6.27165	7.24328	10.1537	0.0124497	0	0	0.093387	1.11921	0	0	0.20261	0	0	0	0	0.0458689	0.0790865	0
GEOTRACES	PRJNA385855	SRS2299070	SRS2299070	PRJNA385855	SAMN07137035	NextSeq 550	SRR5720272	2003-04-23	125	22.75	-158	0.2	-	water	prok and euk enriched	20.3853	215.3	35.2217	0	0	0	0	0	0	0	0	0	0	0	0	0.187301	0.0218368	0.475724	4.58455	0.0058393	0	0	0	0	0	0	0.148551	0	0	0	0	0.00259695	0.0104553	0
GEOTRACES	PRJNA385855	SRS2299102	SRS2299102	PRJNA385855	SAMN07137026	NextSeq 550	SRR5720240	2003-01-17	125	22.75	-158	0.2	-	water	prok and euk enriched	22.9769	204.1	35.3145	0	0	0	0	0	0	0	5.68657	0.0874092	1.40239	13.9938	20.6967	0.525835	0	0.188304	1.27459	0.00287179	0	0	0	0.0239954	0	0	0	0	0	0	0	0.00305106	0.0141005	0
GEOTRACES	PRJNA385855	SRS2299117	SRS2299117	PRJNA385855	SAMN07137008	NextSeq 550	SRR5720225	2004-06-15	125	22.75	-158	0.2	-	water	prok and euk enriched	-	-	-	0	0	0	0.0560047	0	0	0	0	0.0327471	0.159145	12.4911	8.94517	0.0844135	0	0.726517	1.01554	0.00286932	0	0	0.0231057	0.0307003	0	0	0	0	0	0	0	0.009197	0.0111128	0
GEOTRACES	PRJNA385855	SRS2299011	SRS2299011	PRJNA385855	SAMN07137060	NextSeq 550	SRR5720331	2004-01-21	175	22.75	-158	0.2	-	water	prok and euk enriched	20.3015	200.8	35.1847	0	0	0	0	0	0	0	0	0.0305803	0	0	0	0.0092537	0	0	4.96206	0.000236423	0	0	0	0.0023193	0	0	0	0	0	0	0	0.00251182	0.0175155	0
GEOTRACES	PRJNA385855	SRS2299018	SRS2299018	PRJNA385855	SAMN07137063	NextSeq 550	SRR5720324	2004-03-19	175	22.75	-158	0.2	-	water	prok and euk enriched	19.2143	195.3	35.0304	0.000519662	0	0	0	0	0	0	0	0	0	0	0	0.891292	0	0.044079	3.65172	0.00038607	0	0.00120093	0.0192187	0.0104463	0	0	0.0255956	0.0481807	0.0708736	0	0	0.00720234	0.0115791	0
GEOTRACES	PRJNA385855	SRS2299026	SRS2299026	PRJNA385855	SAMN07137054	NextSeq 550	SRR5720316	2003-12-20	175	22.75	-158	0.2	-	water	prok and euk enriched	18.2128	202.2	34.913	0	0	0	0.00196461	0	0	0	0	0	0	0	0	0	0	0.0265737	3.0509	1.82583e-05	0	0	0	0	0	0	0	0	0	0	0	0.00702804	0.00538468	0
GEOTRACES	PRJNA385855	SRS2299029	SRS2299029	PRJNA385855	SAMN07137051	NextSeq 550	SRR5720313	2003-11-09	175	22.75	-158	0.2	-	water	prok and euk enriched	17.7615	185.1	34.8337	0	0	0	0.00864837	0	0	0	0	0	0	0	0.0414368	0	0	0.669677	17.7882	0.00676995	0	0.00462589	0.0153926	0	0	0	0	0.00930641	0	0	0	0.0055893	0.00255775	0
GEOTRACES	PRJNA385855	SRS2299032	SRS2299032	PRJNA385855	SAMN07137048	NextSeq 550	SRR5720310	2003-08-20	175	22.75	-158	0.2	-	water	prok and euk enriched	20.5982	193.8	35.1284	0	0	0	0	0	0	0	0	0.0355144	0	0	0.145735	0.0262714	0	4.78414	1.64446	0.00210503	0.00703735	0.00545398	0.0250583	0.0353054	0.20994	0	0.133491	0	0	0	0	0.0105576	0.0137348	0
GEOTRACES	PRJNA385855	SRS2299033	SRS2299033	PRJNA385855	SAMN07137057	NextSeq 550	SRR5720309	2003-10-14	175	22.75	-158	0.2	-	water	prok and euk enriched	21.7518	196.5	35.2909	0	0	0	0	0	0	0	0	0	0.0338654	0	0.0318684	0.00703939	0	1.00894	2.74837	4.57913e-05	0	0	0.0125373	0.00688044	0	0	0	0.0151602	0	0	0	0.000875697	0.00917514	0
GEOTRACES	PRJNA385855	SRS2299038	SRS2299038	PRJNA385855	SAMN07137003	NextSeq 550	SRR5720304	2004-04-20	175	22.75	-158	0.2	-	water	prok and euk enriched	19.8256	194.8	35.0973	0	0	0	0	0	0	0	0	0.0230733	0	0	0	0.0262403	0	0.355783	0.0350338	0.000862193	0	0	0	0	0	0	0	0.019686	0	0	0	0.00492753	0.0150356	0
GEOTRACES	PRJNA385855	SRS2299041	SRS2299041	PRJNA385855	SAMN07137000	NextSeq 550	SRR5720301	2004-02-24	175	22.75	-158	0.2	-	water	prok and euk enriched	18.9939	199.3	35.0173	0	0	0	0	0	0	0	0	0	0	0	0	0.103901	0	0	0.942199	0	0	0.0499323	0	0.0796159	0	0	0	0	0	0	0	0	0.000482628	0
GEOTRACES	PRJNA385855	SRS2299045	SRS2299045	PRJNA385855	SAMN07137006	NextSeq 550	SRR5720297	2004-05-18	175	22.75	-158	0.2	-	water	prok and euk enriched	19.3831	197.7	35.047	0	0	0	0	0	0	0	0	0.020529	0	0	0.0435514	0.00861741	0	0.00465026	0.986997	0.000290977	0	0	0.0144849	0	0	0	0	0	0	0	0	0.00202347	0.0102302	0
GEOTRACES	PRJNA385855	SRS2299047	SRS2299047	PRJNA385855	SAMN07137039	NextSeq 550	SRR5720295	2003-05-20	175	22.75	-158	0.2	-	water	prok and euk enriched	20.2041	199.1	35.1845	0	0	0	0.00888747	0	0	0	0	0	0	0	0	0	0	3.32044	1.40604	0.000347776	0	0.0968207	0	0.00643207	0	0	0.155846	0	0.0282898	0	0	0.0139958	0.0191727	0
GEOTRACES	PRJNA385855	SRS2299050	SRS2299050	PRJNA385855	SAMN07137042	NextSeq 550	SRR5720292	2003-06-19	175	22.75	-158	0.2	-	water	prok and euk enriched	19.9174	208.7	35.197	0	0	0	0.00160634	0	0	0	0	0	0	0	0	0.0145602	0	4.58993	1.18213	0.000293606	0	0	0.0178637	0.0042235	0	0	0	0	0	0	0	0.0238669	0.00873481	0
GEOTRACES	PRJNA385855	SRS2299053	SRS2299053	PRJNA385855	SAMN07137045	NextSeq 550	SRR5720289	2003-07-19	175	22.75	-158	0.2	-	water	prok and euk enriched	18.6057	203.3	34.9839	0	0	0	0	0	0	0	0	0	0	0	0	0.0015272	0	1.82886	4.51162	0	0	0	0	0.109028	0	0	0	0	0	0	0	0	0.00220307	0
GEOTRACES	PRJNA385855	SRS2299068	SRS2299068	PRJNA385855	SAMN07137033	NextSeq 550	SRR5720274	2003-03-28	175	22.75	-158	0.2	-	water	prok and euk enriched	19.797	200.4	35.1267	0	0	0	0.00920862	0.0051396	0	0	0	0	0	0	0	0.594622	0.018681	0	1.01769	0.00132521	0	0.00985598	0.0483775	0.0161342	0	0	0.0644296	0.0533836	0	0	0	0.0170035	0.0207572	0
GEOTRACES	PRJNA385855	SRS2299075	SRS2299075	PRJNA385855	SAMN07137030	NextSeq 550	SRR5720267	2003-02-25	175	22.75	-158	0.2	-	water	prok and euk enriched	19.8154	202	35.129	0	0	0	0	0	0.000891302	0	0	0	0	0	0	0.00812278	0	0	1.36102	0.000295293	0	0.0632402	0	0.0311893	0	0	0.0186458	0	0	0	0	0.000627452	0.00686898	0
GEOTRACES	PRJNA385855	SRS2299077	SRS2299077	PRJNA385855	SAMN07137036	NextSeq 550	SRR5720265	2003-04-23	175	22.75	-158	0.2	-	water	prok and euk enriched	18.0651	210.7	34.9043	0	0	0	0.0227438	0	0	0	0	0	0	0	0	0.393536	0	2.07869	0.700864	0.000480511	0	0	0.02024	0	0	0	0	0	0	0	0	0.00994125	0.00792351	0
GEOTRACES	PRJNA385855	SRS2299094	SRS2299094	PRJNA385855	SAMN07137024	NextSeq 550	SRR5720248	2004-12-14	175	22.75	-158	0.2	-	water	prok and euk enriched	19.1222	185.6	34.9467	0	0	0	0.703169	0	0	0	0	0	0	0	0	0	0	0	9.66156	0	0	0	0	0.26317	0	0	0	0	0	0	0	0.014201	0.0256998	0
GEOTRACES	PRJNA385855	SRS2299099	SRS2299099	PRJNA385855	SAMN07137021	NextSeq 550	SRR5720243	2004-11-10	175	22.75	-158	0.2	-	water	prok and euk enriched	18.417	195.7	34.9205	0	0	0	0.00247781	0	0	0	0	0	0.0813158	0	0	0	0	0.247977	2.2062	0.000186295	0	0.0628072	0	0.25258	0	0	0.0344714	0.0610695	0.0667094	0	0	0.00118755	0.00866707	0
GEOTRACES	PRJNA385855	SRS2299100	SRS2299100	PRJNA385855	SAMN07137018	NextSeq 550	SRR5720242	2004-10-10	175	22.75	-158	0.2	-	water	prok and euk enriched	19.0719	200.2	35.0226	0	0	0	0	0	0	0	0	0	0.159513	0.979599	1.757	0	0	0.168821	2.81758	0.000230335	0	0.0269067	0.0229323	0.0501317	0	0	0	0.0277299	0	0	0	0.00160177	0.00498309	0
GEOTRACES	PRJNA385855	SRS2299103	SRS2299103	PRJNA385855	SAMN07137027	NextSeq 550	SRR5720239	2003-01-17	175	22.75	-158	0.2	-	water	prok and euk enriched	20.1353	195.9	35.1743	0	0	0	0	0	0	0	0	0	0	0.0384813	0.0309046	1.39424	0	1.47436	1.16532	0.000660448	0	0.0371241	0	0	0	0	0	0.124946	0	0	0	0.00240575	0.019358	0
GEOTRACES	PRJNA385855	SRS2299116	SRS2299116	PRJNA385855	SAMN07137009	NextSeq 550	SRR5720226	2004-06-15	175	22.75	-158	0.2	-	water	prok and euk enriched	-	-	-	0	0	0	0.000748103	0	0	0	0	0	0	0	0	0.0694061	0	1.27314	4.61716	0.000437562	0	0	0.0479203	0.00815967	0	0	0.0636831	0	0	0	0	0.013088	0.0125584	0
GEOTRACES	PRJNA385855	SRS2299118	SRS2299118	PRJNA385855	SAMN07137015	NextSeq 550	SRR5720224	2004-09-28	175	22.75	-158	0.2	-	water	prok and euk enriched	18.8741	201.4	35.0022	0	0	0	0.00215658	0	0	0	0	0	0.0138382	0	0	0	0	0.203922	0.686105	8.92898e-05	0.00343281	0	0	0.014332	0	0	0	0.0507581	0	0	0	0.0048654	0.00628934	0
GEOTRACES	PRJNA385855	SRS2299121	SRS2299121	PRJNA385855	SAMN07137012	NextSeq 550	SRR5720221	2004-08-15	175	22.75	-158	0.2	-	water	prok and euk enriched	17.6352	192.6	34.7959	0	0	0	0.0022685	0	0	0	0	0	0.0355831	0.0485406	0.070431	0	0	0.198117	2.58641	4.21649e-05	0	0	0	0.0243422	0	0	0	0	0	0	0	0.000537564	0.00470445	0
GEOTRACES	PRJNA385854	SRS2329624	SRS2329624	PRJNA385854	SAMN07136627	NextSeq 550	SRR5788116	2010-06-19	12	22.3411	-63.5833	0.2	-	water	prok and euk enriched	28.394	193.9	36.15	0	0	0	0	0	0	0	0	4.69179	0.0229121	1.88292	1.10269	0	0	0	3.61168	7.57767e-05	0	0	0	0	0	0	0.0434528	0	0	0	0	0	0.00397786	0
GEOTRACES	PRJNA385854	SRS2329623	SRS2329623	PRJNA385854	SAMN07136628	NextSeq 550	SRR5788117	2010-06-19	75	22.3411	-63.5833	0.2	-	water	prok and euk enriched	23.674	211.2	36.988	0	0	0	0.0044938	0	0	0	0	0.0472182	0	0.0224006	0.10287	0	0	0	6.48753	0.00115601	0	0.00678754	0.0166581	0.0351249	0	0	0	0	0.0298601	0	0	0.00426627	0.0102205	0
GEOTRACES	PRJNA385854	SRS2329625	SRS2329625	PRJNA385854	SAMN07136629	NextSeq 550	SRR5788114	2010-06-19	100	22.3411	-63.5833	0.2	-	water	prok and euk enriched	22.298	210.3	36.904	0	0	0	0	0	0	0	0	0	0	0.12439	0.215137	0	0	0	2.72885	0.00104683	0.020998	0.101405	0	0.026276	0	0	0.265541	0	0.52656	0	0	0.00348161	0.0143356	0
GEOTRACES	PRJNA385854	SRS2329627	SRS2329627	PRJNA385854	SAMN07136630	NextSeq 550	SRR5788115	2010-06-19	127	22.3411	-63.5833	0.2	-	water	prok and euk enriched	21.313	178.8	36.972	0	0	0	0	0	0	0	0	0	0.632724	0.978312	2.48305	0	0	0	3.89989	0.00247644	0	0	0	0.0274135	0	0	0	0	0	0	0	0.010395	0.00418389	0
GEOTRACES	PRJNA385854	SRS2329634	SRS2329634	PRJNA385854	SAMN07136631	NextSeq 550	SRR5788108	2010-06-19	200	22.3411	-63.5833	0.2	-	water	prok and euk enriched	19.064	189	36.654	0	0	0	0.0010369	0	0	0	0	0	0.0523781	0.275959	0.225702	0	0	0	1.48411	0	0	0.0288987	0	0.019189	0	0	0	0	0	0	0	0.00134236	0.0065976	0
GEOTRACES	PRJNA385854	SRS2329673	SRS2329673	PRJNA385854	SAMN07136550	NextSeq 550	SRR5788068	2011-12-03	39	22.333	-35.867	0.2	-	water	prok and euk enriched	25.324	205.8	37.395	0	0	0	0.0137845	0	0	0	0	0	7.11247	248.987	181.301	0.154316	0	5.49698	18.7329	0.00209852	0.0711872	0.022319	0.0337974	0.0140002	0.0671625	0	0.0737203	0	0	0	0	0.00790669	0.0225995	0
GEOTRACES	PRJNA385854	SRS2329680	SRS2329680	PRJNA385854	SAMN07136551	NextSeq 550	SRR5788061	2011-12-03	74	22.333	-35.867	0.2	-	water	prok and euk enriched	23.994	219.3	37.415	0	0	0	0.00171685	0	0	0	0	0.216476	45.668	161.978	212.242	1.13397	0	0	11.6778	0.00359132	0.0107239	0.13744	0	0.00451406	0	0	0.152567	0	0	0	0	0.00133358	0.0229402	0
GEOTRACES	PRJNA385854	SRS2329678	SRS2329678	PRJNA385854	SAMN07136552	NextSeq 550	SRR5788062	2011-12-03	99	22.333	-35.867	0.2	-	water	prok and euk enriched	22.44	211.6	37.315	0	0	0	0.0273322	0	0	0	0	0.0602789	0	0.409529	0.412267	0	0	0	9.81177	0.00380591	0	0.116229	0.170127	0.00583534	0	0	0.203306	0	0	0	0	0.00346586	0.0198108	0
GEOTRACES	PRJNA385854	SRS2329632	SRS2329632	PRJNA385854	SAMN07136553	NextSeq 550	SRR5788107	2011-12-03	134	22.333	-35.867	0.2	-	water	prok and euk enriched	20.269	174.4	36.964	0	0	0	0.00174757	0	0	0	0	0	0	0.325509	0.40577	0	0	0	12.3627	0.00050649	0	0.279688	0.0198104	0.00648613	0	0	0.0906435	0.0239548	0	0	0	0.000461235	0.00623603	0
GEOTRACES	PRJNA385854	SRS2329537	SRS2329537	PRJNA385854	SAMN07136554	NextSeq 550	SRR5788204	2011-12-03	183	22.333	-35.867	0.2	-	water	prok and euk enriched	18.195	162.6	36.589	0	0	0	0.030729	0	0	0.00370513	0	0	0	0.0837384	0.0353873	0	0	0	21.8126	3.60137e-05	0	0.0663542	0	0.000777082	0	0	0	0.0248005	0	0	0	0.00200433	0.00412852	0
GEOTRACES	PRJNA385854	SRS2329527	SRS2329527	PRJNA385854	SAMN07136555	NextSeq 550	SRR5788214	2011-12-03	234	22.333	-35.867	0.2	-	water	prok and euk enriched	17.353	159.3	36.442	0	0	0	0.0031663	0	0	0	0	0	0	0.0156998	0.0798761	0	0	0	4.12896	1.60759e-05	0	0.204541	0	0.00340384	0	0	0.0783997	0.0132536	0	0	0	0.000819815	0.00444547	0
GEOTRACES	PRJNA385854	SRS2329529	SRS2329529	PRJNA385854	SAMN07136556	NextSeq 550	SRR5788213	2011-12-03	300	22.333	-35.867	0.2	-	water	prok and euk enriched	16.057	166.2	36.228	0	0	0	0.0126994	0	0	0.00538862	0	0	0.0269212	0.257267	0.366913	0	0	0	13.5432	1.74591e-05	0	0.153904	0	0.00226033	0	0	0.0441665	0.09926	0	0	0	0.00425056	0.00403263	0
GEOTRACES	PRJNA385854	SRS2329704	SRS2329704	PRJNA385854	SAMN07136557	NextSeq 550	SRR5788036	2011-12-03	374	22.333	-35.867	0.2	-	water	prok and euk enriched	14.843	154.6	36.019	0	0	0	0.00302645	0	0	0.00483434	0	0	0	0.732762	0.320613	0	0	0	10.7528	1.56632e-05	0	0.2645	0	0.00764417	0	0	0.496069	0.0219876	0	0	0	0.00361364	0.0028504	0
GEOTRACES	PRJNA385854	SRS2329526	SRS2329526	PRJNA385854	SAMN07136558	NextSeq 550	SRR5788215	2011-12-03	499	22.333	-35.867	0.2	-	water	prok and euk enriched	12.725	159.1	35.718	0	0	0	0.0124786	0.00228257	0	0	0	0	0.07089	0.16575	0.0398829	0	0	0	5.5176	3.53673e-05	0	0.287858	0.00968326	0.000429557	0	0	0.0673612	0.0863558	0	0	0	0.00362887	0.00416211	0
GEOTRACES	PRJNA385854	SRS2329514	SRS2329514	PRJNA385854	SAMN07136559	NextSeq 550	SRR5788228	2011-12-03	1055	22.333	-35.867	0.2	-	water	prok and euk enriched	6.143	160.4	35.002	0	0	0	0.0242621	0	0	0	0	0	0	0	0.0472918	0	0	0	8.34264	3.16988e-05	0.00243737	0.159107	0	0.00155282	0	0	0.0393486	0.0973764	0	0	0	0.000606198	0.00188588	0
Malaspina	Acinas_et_al_2019	MP0103	SRS1589536	PRJNA330076	SAMN05422183	Illumina HiSeq 2000	SRR3968777	2010-12-23	4005	21.51	-23.45	0.2	20	water	prok and euk enriched	2.0182	228.614	34.8951	0.00157587	0	0.00101236	0.0764593	0.00686903	0.0523418	0.108213	0	0	0.351598	3.24791	5.70263	0.0115992	0	0.044547	2.75374	5.3216e-05	0.0245511	0.0378532	1.19475	0.00777406	0	0	0.0536046	0.0152425	0.117624	0	0	0.014926	0.0268305	0
Malaspina	Acinas_et_al_2019	MP2634	SRS1589006	PRJNA329999	SAMN05422149	Illumina HiSeq 2000	SRR3960575	2011-06-28	4003	19.9897	-52.6367	0.2	20	water	prok and euk enriched	1.9211	230.889	34.8889	0	0	0	12.6822	0.038355	0.0102965	0.0479428	0	0	0.0761777	3.09473	1.56937	0	0	0	8.54232	0.000116221	1.05981	47.4773	2.11125	92.2963	0.271635	1.19956	14.6925	0.460502	0.533917	0	0	0.0487819	0.0605266	0
GEOTRACES	PRJNA385854	SRS2329769	SRS2329769	PRJNA385854	SAMN07136614	NextSeq 550	SRR5788451	2011-12-07	50	19.4334	-29.3832	0.2	-	water	prok and euk enriched	24.811	206.9	37.17	0.00237602	0	0	0	0	0	0	0	0.235179	88.4559	67.2498	128.882	0.87541	0.106472	0.440061	2.54326	0.00350657	0.0133148	0.0158042	0	0.0249923	0	0	0.156073	0	0	0	0	0.00110384	0.0163623	0
GEOTRACES	PRJNA385854	SRS2329771	SRS2329771	PRJNA385854	SAMN07136615	NextSeq 550	SRR5788450	2011-12-07	74	19.4334	-29.3832	0.2	-	water	prok and euk enriched	24.807	205.9	37.169	0.00161962	0	0	0.00334899	0	0	0	0	0	6.76446	80.5118	60.9229	0.806078	0.035887	0	1.90869	0.00270387	0.00533088	0.0392204	0	0	0	0	0.00795121	0	0	0	0	0.00132584	0.0118888	0
GEOTRACES	PRJNA385854	SRS2329772	SRS2329772	PRJNA385854	SAMN07136616	NextSeq 550	SRR5788449	2011-12-07	84	19.4334	-29.3832	0.2	-	water	prok and euk enriched	23.235	205.3	37.093	0	0	0	0.00277523	0	0	0	0	0	0.048451	4.63132	4.60245	0	0	0	8.55472	0.00218652	0	0.0323962	0.0202933	0.00370353	0	0	0.170352	0	0	0	0	0.00330734	0.010635	0
GEOTRACES	PRJNA385854	SRS2329764	SRS2329764	PRJNA385854	SAMN07136617	NextSeq 550	SRR5788456	2011-12-07	123	19.4334	-29.3832	0.2	-	water	prok and euk enriched	19.517	140.1	36.663	0	0	0	0.00294964	0	0	0	0	0.021284	0	0.0295314	0.21251	0	0	0.00242507	0.340667	0.000191977	0	0.0121575	0	0	0	0	0.0283065	0.434305	0	0	0	0.000874119	0.0044638	0
GEOTRACES	PRJNA385854	SRS2329766	SRS2329766	PRJNA385854	SAMN07136618	NextSeq 550	SRR5788455	2011-12-07	183	19.4334	-29.3832	0.2	-	water	prok and euk enriched	15.955	117.1	36.138	0	0	0	0.0023648	0	0.00269822	0.0148229	0	0	0.242576	7.2163	11.4985	0	0	0	7.25351	4.80261e-05	0	0.0805349	0	0.00728568	0	0	0.0510601	0.0535063	0	0	0	0.00893704	0.0064922	0
GEOTRACES	PRJNA385854	SRS2329767	SRS2329767	PRJNA385854	SAMN07136619	NextSeq 550	SRR5788454	2011-12-07	233	19.4334	-29.3832	0.2	-	water	prok and euk enriched	15.176	132.3	36.031	0	0	0	0.00201246	0	0	0.00425869	0	0	0.0090851	0.206296	0.306341	0.00201622	0	0	9.98626	2.75963e-05	0.00212191	0.0992502	0	0	0.00759101	0	0.0915769	0	0	0	0	0.000351827	0.00481737	0
GEOTRACES	PRJNA385854	SRS2329768	SRS2329768	PRJNA385854	SAMN07136620	NextSeq 550	SRR5788453	2011-12-07	283	19.4334	-29.3832	0.2	-	water	prok and euk enriched	14.36	126.8	35.911	0	0	0	0.00497676	0	0	0	0	0	0	0.333133	0.340857	0.00820162	0	0	7.5386	1.57754e-05	0	0.184089	0	0.00102117	0	0	0.0559408	0.00650293	0	0	0	0.00404177	0.00411346	0
GEOTRACES	PRJNA385854	SRS2329773	SRS2329773	PRJNA385854	SAMN07136621	NextSeq 550	SRR5788448	2011-12-07	389	19.4334	-29.3832	0.2	-	water	prok and euk enriched	12.793	123.1	35.696	0	0	0	0	0	0	0.00685691	0	0	0	0.187276	0.383748	0	0	0	16.6414	1.38326e-05	0	0.069732	0	0	0	0	0.407854	0	0	0	0	0.00851578	0.00447823	0
Malaspina	Acinas_et_al_2019	MP2016	SRS1589177	PRJNA330009	SAMN05422136	Illumina HiSeq 2000	SRR3961935	2011-05-22	4004	18.04	-133.26	0.2	20	water	prok and euk enriched	1.1582	135.057	34.6897	0	0	0	7.98099	0.104637	0.0226785	0.293404	0	0	0.168927	0	0.290895	7.44543	0	0	1.38996	0.000445456	1.18012	17.9074	1.02409	9.38846	0.271693	0.758509	15.2466	0.215448	1.66846	0	0	0.0709895	0.0694114	0
GEOTRACES	PRJNA385854	SRS2329572	SRS2329572	PRJNA385854	SAMN07136718	NextSeq 550	SRR5788169	2010-11-02	2	17.4	-24.4998	0.2	-	water	prok and euk enriched	-	-	-	0	0	0	0	0	0	0	0	0	0.128808	0.670762	0.689254	0.00156152	0	0	1.10279	0	0	0.731286	0.625331	0	0	0	0.29645	0	0	0	0	0.0119509	0.0117792	0
GEOTRACES	PRJNA385854	SRS2329810	SRS2329810	PRJNA385854	SAMN07136576	NextSeq 550	SRR5788411	2011-12-10	48	17.4	-24.5	0.2	-	water	prok and euk enriched	24.678	207	36.806	0.0358282	0	0	0	0	0	0	0	0	20.1146	73.4129	112.08	21.5735	0.312631	4.85524	5.19145	0.00179462	0	0.000787766	0	0	0.0791691	0	0.0111253	0	0	0	0	0.00871664	0.00950563	0
GEOTRACES	PRJNA385854	SRS2329811	SRS2329811	PRJNA385854	SAMN07136577	NextSeq 550	SRR5788410	2011-12-10	71	17.4	-24.5	0.2	-	water	prok and euk enriched	20.199	156.3	36.477	0	0	0	0	0	0	0	0	0	5.12218	6.5635	12.3073	0.0324421	0	0	10.2051	0.0013276	0	0.00848341	0.0363485	0	0	0	0.0228376	0	0	0	0	0.000423142	0.00363025	0
GEOTRACES	PRJNA385854	SRS2329812	SRS2329812	PRJNA385854	SAMN07136578	NextSeq 550	SRR5788409	2011-12-10	89	17.4	-24.5	0.2	-	water	prok and euk enriched	19.688	140.9	36.588	0	0	0	0.00500547	0	0	0	0	0.0201045	0.593482	9.93771	25.7852	0.0110013	0	0	13.1146	0.000699448	0	0.01156	0	0	0	0	0.0356504	0.0217389	0.00737549	0	0	0.000660543	0.00181319	0
GEOTRACES	PRJNA385854	SRS2329813	SRS2329813	PRJNA385854	SAMN07136579	NextSeq 550	SRR5788408	2011-12-10	135	17.4	-24.5	0.2	-	water	prok and euk enriched	16.768	112.7	36.272	0	0	0	0	0	0	0	0	0	0.0250495	0.174901	0.0844191	0.0738355	0	0.00227054	22.0662	2.96902e-05	0	0.00609897	0.00812893	0	0	0	0.0176915	0.0625176	0	0	0	0.00647127	0.00549462	0
GEOTRACES	PRJNA385854	SRS2329815	SRS2329815	PRJNA385854	SAMN07136580	NextSeq 550	SRR5788407	2011-12-10	183	17.4	-24.5	0.2	-	water	prok and euk enriched	14.295	85.2	35.742	0	0	0	0.00234221	0	0	0.00367034	0	0	0.00632201	0.257336	0.0830962	0.0202216	0	0	35.5191	1.18919e-05	0	0.0272948	0	0.00173722	0	0	0.0163996	0.0598847	0	0	0	0.000909664	0.00409964	0
GEOTRACES	PRJNA385854	SRS2329795	SRS2329795	PRJNA385854	SAMN07136581	NextSeq 550	SRR5788426	2011-12-10	234	17.4	-24.5	0.2	-	water	prok and euk enriched	13.458	74.5	35.611	0	0	0	0.00231243	0	0	0	0	0	0.0134273	0.268578	0.227048	0.00306436	0	0	8.67587	1.47438e-05	0.00453468	0.00657923	0	0.000954397	0	0	0.0624239	0.140333	0	0	0	0.00037594	0.00525073	0
GEOTRACES	PRJNA385854	SRS2329796	SRS2329796	PRJNA385854	SAMN07136582	NextSeq 550	SRR5788425	2011-12-10	285	17.4	-24.5	0.2	-	water	prok and euk enriched	12.667	70.5	35.509	0	0	0	0.00823346	0.0021832	0	0	0	0	0.108119	5.10134	3.67433	0	0	0.00918139	14.4352	0	0	0.0525978	0	0.00513173	0	0	0.132913	0.298129	0	0	0	0.00172508	0.0044103	0
GEOTRACES	PRJNA385854	SRS2329879	SRS2329879	PRJNA385854	SAMN07136712	NextSeq 550	SRR5788343	2010-11-02	31	17.3998	-24.4998	0.2	-	water	prok and euk enriched	26.67	202.7	36.92	0.00138472	0	0	0	0	0	0	0	1.82147	40.9327	1260.69	1551.91	2.59861	0.0629312	4.26667	0.569312	0.00336679	0.0287641	0.00253783	0.0170703	0.0179971	0	0	0.115654	0	0	0	0	0.0164096	0.0119193	0
GEOTRACES	PRJNA385854	SRS2329570	SRS2329570	PRJNA385854	SAMN07136713	NextSeq 550	SRR5788172	2010-11-02	50	17.3998	-24.4998	0.2	-	water	prok and euk enriched	24	212.2	36.9	0.00653818	0	0	0.00628117	0	0	0	0	0.126142	8.23158	347.342	275.332	1.49888	0.119362	2.00059	3.75594	0.00445357	0.0249957	0.0709259	0.0181807	0	0.0176869	0	0.0598615	0	0	0	0	0.0204273	0.0161547	0
GEOTRACES	PRJNA385854	SRS2329568	SRS2329568	PRJNA385854	SAMN07136714	NextSeq 550	SRR5788173	2010-11-02	71	17.3998	-24.4998	0.2	-	water	prok and euk enriched	21.98	184.5	36.81	0	0	0	0	0	0	0	0	0.343302	0	0.562233	0.368567	8.14914	0	0	1.60572	0.0111474	0.0272108	0.591134	0.0968911	0	0	0	0.420305	0	0	0	0	0.0181553	0.0437348	0
GEOTRACES	PRJNA385854	SRS2329566	SRS2329566	PRJNA385854	SAMN07136715	NextSeq 550	SRR5788174	2010-11-02	91	17.3998	-24.4998	0.2	-	water	prok and euk enriched	20.59	165.5	36.73	0	0	0	0.00501761	0	0	0.0733861	0	0.052722	0.411189	1.8212	2.3063	0.00778338	0	0	1.84837	0.00247961	0.0104471	0.190238	0.390597	0.0196096	0	0	0.113508	0	0	0	0	0.00303136	0.0186932	0
GEOTRACES	PRJNA385854	SRS2329567	SRS2329567	PRJNA385854	SAMN07136716	NextSeq 550	SRR5788175	2010-11-02	136	17.3998	-24.4998	0.2	-	water	prok and euk enriched	18.65	157	36.64	0.00189538	0	0	0	0	0	0.0254686	0	0	0.350703	5.48674	6.58797	0.0857991	0	0.0436891	2.88523	0.00305317	0	0.217671	0.0677782	0	0	0	0.0749846	0	0	0	0	0.00473414	0.0208315	0
GEOTRACES	PRJNA385854	SRS2329577	SRS2329577	PRJNA385854	SAMN07136717	NextSeq 550	SRR5788168	2010-11-02	185	17.3998	-24.4998	0.2	-	water	prok and euk enriched	16.07	115.7	36.15	0	0	0	0	0	0	0	0	0.023021	0.0170047	0.0863741	0.460327	0	0	0.391549	2.29952	0.000563606	0.00456173	0.110727	0.0162432	0.00445713	0	0	0.0197556	0	0	0	0	0.0171273	0.0121476	0
GEOTRACES	PRJNA385854	SRS2329884	SRS2329884	PRJNA385854	SAMN07136706	NextSeq 550	SRR5788335	2010-10-30	51	17.3516	-20.8167	0.2	-	water	prok and euk enriched	17.94	97.1	35.83	0.0245525	0	0	0	0	0	0	0.0908399	43.4005	0.0250662	1.31971	1.89799	0.768195	0.243283	0.0142426	0.965586	0.00561696	0.0171048	0.00100743	0	0	0	0	0.0510249	0	0	0	0	0.0163756	0.0290489	0
GEOTRACES	PRJNA385854	SRS2329878	SRS2329878	PRJNA385854	SAMN07136707	NextSeq 550	SRR5788342	2010-10-30	86	17.3516	-20.8167	0.2	-	water	prok and euk enriched	15.23	60.6	35.67	0	0	0	0	0	0	0	0	0.0323444	0	0.0811974	0	0	0	0	4.81204	0.00208385	0.0128184	0	0.0228217	0	0	0	0.030394	0	0	0	0	0.00908393	0.0304119	0
GEOTRACES	PRJNA385854	SRS2329877	SRS2329877	PRJNA385854	SAMN07136708	NextSeq 550	SRR5788341	2010-10-30	101	17.3516	-20.8167	0.2	-	water	prok and euk enriched	14.51	63.5	35.58	0	0	0	0	0.0136398	0	0.725448	0	0	0.139465	1.28063	0.901803	0	0	0	4.82857	0.000256837	0.00493713	0.117392	1.30092	0.00690212	0	0	0	0	0.00871549	0	0	0.00245583	0.0142709	0
GEOTRACES	PRJNA385854	SRS2329883	SRS2329883	PRJNA385854	SAMN07136709	NextSeq 550	SRR5788340	2010-10-30	140	17.3516	-20.8167	0.2	-	water	prok and euk enriched	13.87	75.6	35.58	0.00121221	0	0	0.00269568	0	0	0.0433478	0	0	0.0715216	0.486517	0.86672	0.0106602	0.0505783	0.0521223	0.848362	0.000250525	0.00770529	0.223192	0.57617	0.00956669	0	0	0.0501882	0	0	0	0	0.000958191	0.0238712	0
GEOTRACES	PRJNA385854	SRS2329882	SRS2329882	PRJNA385854	SAMN07136710	NextSeq 550	SRR5788339	2010-10-30	185	17.3516	-20.8167	0.2	-	water	prok and euk enriched	12.93	76.6	35.41	0	0	0	0	0.00621868	0	0.187072	0	0	0.0115037	0.275013	0.378869	0	0	0	0.53442	6.58673e-05	0	0.0886993	0.204641	0.00284248	0	0	0.0269501	0.0290756	0	0	0	0.000839748	0.0385149	0
GEOTRACES	PRJNA385854	SRS2329876	SRS2329876	PRJNA385854	SAMN07136711	NextSeq 550	SRR5788344	2010-10-30	2	17.3487	-20.7835	0.2	-	water	prok and euk enriched	-	-	-	0	0	0	0.00778458	0.00623199	0	0.108656	0	0	0.0292123	0.891067	0.665675	0.0186248	0	0	1.34689	2.20027e-05	0	0	0.445788	0.00142428	0	0	0.0161463	0.0229157	0	0	0	0.00056103	0.0161703	0
GEOTRACES	PRJNA385854	SRS2329596	SRS2329596	PRJNA385854	SAMN07136523	NextSeq 550	SRR5788144	2010-06-24	8	16.8312	-56.2685	0.2	-	water	prok and euk enriched	29.158	207.2	32.824	0	0	0	0	0	0	0	14.0075	4971.24	0.962774	20.3917	16.7923	0	0	0	13.0088	0	0	0	0	0	0	0	0.0256352	0	0	0	0	0	0.00117338	0
GEOTRACES	PRJNA385854	SRS2329594	SRS2329594	PRJNA385854	SAMN07136524	NextSeq 550	SRR5788145	2010-06-24	76	16.8312	-56.2685	0.2	-	water	prok and euk enriched	26.888	195.5	36.696	0	0	0	0.00378664	0	0	0	0	1.47754	0	0.423698	0.178413	0	0	0	0.857583	3.51914e-05	0	0	0	0	0	0	0	0	0	0	0	0.00179463	0.00434179	0
GEOTRACES	PRJNA385854	SRS2329595	SRS2329595	PRJNA385854	SAMN07136525	NextSeq 550	SRR5788146	2010-06-24	101	16.8312	-56.2685	0.2	-	water	prok and euk enriched	26.014	190.9	36.946	0	0	0	0.010778	0	0	0	0	0	0.00559226	0.479576	0.293593	0	0	0	0.838158	2.11874e-05	0	0.0209201	0	0.00137151	0	0	0	0	0	0	0	0.00108048	0.00380041	0
GEOTRACES	PRJNA385854	SRS2329593	SRS2329593	PRJNA385854	SAMN07136526	NextSeq 550	SRR5788147	2010-06-24	150	16.8312	-56.2685	0.2	-	water	prok and euk enriched	22.921	163.9	37.144	0	0	0	0	0	0	0	0	0.0253023	2.78355	71.992	88.4187	0	0	0.15969	0.973963	0.00117371	0.0100276	0	0	0	0	0	0.0224348	0	0.0320016	0	0	0.00041566	0.00593313	0
GEOTRACES	PRJNA385854	SRS2329599	SRS2329599	PRJNA385854	SAMN07136527	NextSeq 550	SRR5788140	2010-06-24	201	16.8312	-56.2685	0.2	-	water	prok and euk enriched	20.414	159.2	36.948	0	0	0	0	0	0	0	0	0	1.23789	29.775	52.0013	0	0	0.00552303	0.622703	0.000476964	0	0	0	0.00111934	0	0	0.00729352	0	0.0624222	0	0	0.00121617	0.00511888	0
Malaspina	Acinas_et_al_2019	MP2053	SRS1589175	PRJNA330152	SAMN05422192	Illumina HiSeq 2000	SRR3961906	2011-05-25	4002	15.9087	-124.474	0.2	20	water	prok and euk enriched	1.1733	133.925	34.6897	0	0	0	35.7411	2.50992	0.148668	0.240451	0	0	0.239256	0	0	0	0	0	13.3308	0.00146009	3.05315	56.371	3.66762	64.4566	0.635988	1.58027	37.3267	3.37683	13.6827	0	0	0.148919	0.239031	0
Malaspina	Acinas_et_al_2019	MP0145	SRS1589501	PRJNA330017	SAMN05422128	Illumina HiSeq 2000	SRR3968061	2010-12-26	4002	14.52	-26	0.2	20	water	prok and euk enriched	2.0429	216.94	34.8948	0	0	0	0.115034	0	0.00193161	0.0468099	0	0.240915	0.616559	5.83128	7.012	0	0	0	0.575424	9.44305e-05	0.0228674	0.154037	1.34442	0.0393069	0	0	0.19024	0	0	0	0	0.00842732	0.0209147	0
GEOTRACES	PRJNA385854	SRS2329545	SRS2329545	PRJNA385854	SAMN07136513	NextSeq 550	SRR5788197	2010-06-26	9	13.1623	-53.4215	0.2	-	water	prok and euk enriched	29.07	202.8	32.119	0	0	0	0	0	0	0	0	0.0274929	0.697604	13.775	13.9215	0	0	0	1.43879	0.00131075	0.0163436	0	0	0.0104198	0	0	0	0	0	0	0	0.000903291	0.00347135	0
GEOTRACES	PRJNA385854	SRS2329543	SRS2329543	PRJNA385854	SAMN07136514	NextSeq 550	SRR5788196	2010-06-26	75	13.1623	-53.4215	0.2	-	water	prok and euk enriched	27.559	184.6	36.041	0	0	0	0	0	0	0	0	0	0	0.542121	0.300459	0	0	0	0.839022	7.28949e-05	0	0.0159945	0	0.00314576	0	0	0	0	0	0	0	0.000929345	0.0017007	0
GEOTRACES	PRJNA385854	SRS2329542	SRS2329542	PRJNA385854	SAMN07136515	NextSeq 550	SRR5788199	2010-06-26	99	13.1623	-53.4215	0.2	-	water	prok and euk enriched	26.565	196.2	36.645	0	0	0	0	0	0	0	0	0.0400648	0.0227656	0.371063	0.362003	0	0	0	0.611834	0	0	0.049282	0	0.00757174	0	0	0	0	0	0	0	0.00512122	0.00150692	0
GEOTRACES	PRJNA385854	SRS2329544	SRS2329544	PRJNA385854	SAMN07136516	NextSeq 550	SRR5788198	2010-06-26	150	13.1623	-53.4215	0.2	-	water	prok and euk enriched	22.09	144.8	36.913	0	0	0	0.00308986	0	0	0	0	0.0615776	0	0.342569	0.198671	0	0	0	1.87088	0	0	0	0	0.00530034	0	0	0	0	0	0	0	0.000540185	0.00326218	0
GEOTRACES	PRJNA385854	SRS2329548	SRS2329548	PRJNA385854	SAMN07136517	NextSeq 550	SRR5788193	2010-06-26	200	13.1623	-53.4215	0.2	-	water	prok and euk enriched	17.576	120	36.34	0	0	0	0	0	0	0	0	0	0	0.259078	0.229398	0	0	0.00388965	1.00656	0	0	0.0337626	0	0.00329242	0	0	0.0487589	0	0	0	0	0.00162112	0.00462798	0
Malaspina	Acinas_et_al_2019	MP2159	SRS1589131	PRJNA330085	SAMN05422163	Illumina HiSeq 2000	SRR3961047	2011-05-31	3103	12	-108.06	0.2	20	water	prok and euk enriched	1.4552	113.029	34.6805	0	0.0322749	0	4.519	0.177189	0	0	0	0	0.395814	0	1.21124	0	0	0	3.12812	0	0.50893	5.64848	0.307926	14.6883	0.303291	0.064596	2.4609	0.310449	0.305696	0	0	0.0243797	0.0272225	0
NW Pacific	PRJDB5777	DRS094326	DRS094326	PRJDB5777	SAMD00080426	Illumina MiSeq	DRR092725	2014-01-15	3971	11.3699	142.43	0.22	-	water	prok and euk enriched	-	-	-	0	0	0	0.214793	0	0	0	0	0	0	0	0	0	0	0	2.14203	0	0	0	0	0	0	0	0	0	0	0	0	0	0	0
NW Pacific	PRJDB5777	DRS094327	DRS094327	PRJDB5777	SAMD00080427	Illumina MiSeq	DRR092726	2014-01-15	7900	11.3699	142.43	0.22	-	water	prok and euk enriched	-	-	-	0	0	0	0.219188	0	0	0	0	0	0	0	0	0	0	0.532013	2.73232	0	0	0.00556243	0	0.64629	0	0	0	0	0	0	0	0	0	0
NW Pacific	PRJDB5777	DRS094323	DRS094323	PRJDB5777	SAMD00080423	Illumina MiSeq	DRR092722	2014-01-17	203	11.3698	142.429	0.22	-	water	prok and euk enriched	-	-	-	0	0	0	0.0462113	0	0	0	0	0	0.0884599	0	0	0	0	0	5.80972	0	0	0	0	0	0	0	0	0	0	0	0	0	0	0
NW Pacific	PRJDB5777	DRS094324	DRS094324	PRJDB5777	SAMD00080424	Illumina MiSeq	DRR092723	2014-01-17	502	11.3698	142.429	0.22	-	water	prok and euk enriched	-	-	-	0	0	0	0	0	0	0	0	0	0	0.636236	0.659719	0	0	3.14759	4.94972	0	0	0	0	0	0	0	0	0	0	0	0	0	0	0
NW Pacific	PRJDB5777	DRS094325	DRS094325	PRJDB5777	SAMD00080425	Illumina MiSeq	DRR092724	2014-01-17	2000	11.3698	142.429	0.22	-	water	prok and euk enriched	-	-	-	0	0	0	0	0	0	0	0	0	0	0	0	0	0	3.58031	2.76989	0	0	0	0	0	0	0	0	0	1.84206	0	0	0	0	0
NW Pacific	PRJDB5777	DRS094328	DRS094328	PRJDB5777	SAMD00080428	Illumina MiSeq	DRR092727	2014-01-12	10899	11.3676	142.424	0.22	-	water	prok and euk enriched	-	-	-	0	0	0	0	0	0	0	0	0	0	0	0	0	0	0.480814	32.2569	0	0	0.0643067	0	0	0	0	0.275492	0	0.591827	0	0	0	0	0
NW Pacific	PRJDB5777	DRS094322	DRS094322	PRJDB5777	SAMD00080422	Illumina MiSeq	DRR092721	2014-01-12	0	11.3673	142.418	0.22	-	water	prok and euk enriched	-	-	-	0	0	0	0	0	0	0	0.527142	0	0	0	0	0	0	0.0273714	1.59303	0	0	0	0	0	0	0	0	0	0	0	0	0	0	0
Malaspina	Acinas_et_al_2019	MP2253	SRS1589010	PRJNA329991	SAMN05422160	Illumina HiSeq 2000	SRR3960579	2011-03-06	3008	10.0927	-99.2462	0.2	20	water	prok and euk enriched	1.6156	103.806	34.6755	0	0	0	4.3183	0.164663	0	0.151845	0	0	1.43088	0	5.70232	0	0	0	0.799794	0.000256827	1.02279	13.0341	1.23669	8.42693	0.217185	0.854533	4.59123	0.419899	1.84909	0	0	0.0556634	0.116691	0
GEOTRACES	PRJNA385854	SRS2329549	SRS2329549	PRJNA385854	SAMN07136518	NextSeq 550	SRR5788192	2010-06-28	9	9.5462	-50.4686	0.2	-	water	prok and euk enriched	28.629	193.5	35.727	0	0	0	0.0093901	0	0	0	0	0	0	1.63641	1.47637	0	0	0	0.786659	0.000191916	0	0.200021	0	0.00821846	0	0	0	0	0	0	0	0.00901061	0.00506571	0
GEOTRACES	PRJNA385854	SRS2329546	SRS2329546	PRJNA385854	SAMN07136519	NextSeq 550	SRR5788195	2010-06-28	72	9.5462	-50.4686	0.2	-	water	prok and euk enriched	27.942	198	36.241	0	0	0	0	0.00149474	0	0	0	0.00898699	0.0520858	0.158644	0.200919	0	0	0	23.6197	0	0	0.00381132	0	0	0	0	0	0	0	0	0	0.00118109	0.00159082	0
GEOTRACES	PRJNA385854	SRS2329547	SRS2329547	PRJNA385854	SAMN07136520	NextSeq 550	SRR5788194	2010-06-28	100	9.5462	-50.4686	0.2	-	water	prok and euk enriched	26.258	185.1	36.279	0	0	0	0	0	0	0	2.65307	1422.38	51.5423	47.1038	36.4411	0	0	0	5.55592	0.00184344	0.0333516	0	0	0	0.147497	0	0.0625357	0.0623322	0	0	0	0.00138248	0.00986677	0
GEOTRACES	PRJNA385854	SRS2329540	SRS2329540	PRJNA385854	SAMN07136521	NextSeq 550	SRR5788201	2010-06-28	151	9.5462	-50.4686	0.2	-	water	prok and euk enriched	18.286	116.1	36.381	0	0	0	0.00223498	0	0	0	0	0.0973646	0.0381096	0.390582	0.188843	0	0	0	2.77047	0	0.00515305	0.00516162	0.0126678	0.00347603	0	0	0	0	0	0	0	0	0.00544492	0
GEOTRACES	PRJNA385854	SRS2329541	SRS2329541	PRJNA385854	SAMN07136522	NextSeq 550	SRR5788200	2010-06-28	201	9.5462	-50.4686	0.2	-	water	prok and euk enriched	11.985	96.1	35.288	0	0	0	0.0171395	0	0	0	0	0.190315	0.00693707	0.228712	0.209717	0	0	0	1.39766	0.000101376	0	0.0107993	0	0.0185869	0	0.0432864	0.00950624	0	0	0	0	0.00129246	0.0103999	0
Malaspina	Acinas_et_al_2019	MP1788	SRS1589192	PRJNA330126	SAMN05421699	Illumina HiSeq 2000	SRR3962293	2011-04-05	3818	9.22	-163.53	0.2	20	water	prok and euk enriched	1.1537	142.409	34.692	0	0	0	17.4616	0.21533	0.111016	0.741134	0	0	0.278011	0	1.10792	0	0	0	62.2517	0.000424149	3.12142	70.471	7.57484	92.1028	1.32494	0.957091	60.1375	1.51325	3.82698	0	0	0.189263	0.181946	0
Malaspina	Acinas_et_al_2019	MP0204	SRS1589502	PRJNA330139	SAMN05422107	Illumina HiSeq 2000	SRR3968062	2010-12-29	4003	7.33	-26	0.2	20	water	prok and euk enriched	2.0165	231.254	34.8901	0	0	0	0.396202	0.0367263	0.0126247	0.263802	0	0	0.124665	0.624001	1.33132	0	0	0	12.047	0.000132602	0.0713714	1.24904	3.95727	1.20627	0	0.0275237	1.03303	0.0554626	0.124722	0	0	0.0169055	0.0244297	0
GEOTRACES	PRJNA385854	SRS2329864	SRS2329864	PRJNA385854	SAMN07136675	NextSeq 550	SRR5788354	2011-03-27	9	-0.1915	-32.8745	0.2	-	water	prok and euk enriched	28.609	197.3	35.691	0.0144779	0	0	0	0	0	0	0	0.145335	80.8944	1602	2946.69	4.61209	0.160757	155.771	0.125033	0.00265298	0.0431982	0.00758218	0	0	0	0	0.0143182	0	0	0	0	0.00238752	0.0179136	0
GEOTRACES	PRJNA385854	SRS2329869	SRS2329869	PRJNA385854	SAMN07136676	NextSeq 550	SRR5788353	2011-03-27	61	-0.1915	-32.8745	0.2	-	water	prok and euk enriched	25.824	194.3	36.5	0	0	0	0	0	0	0	0	0.0407931	0	0	0	0	0.0473203	0.728602	1.92221	0.00367944	0	0.00569723	0.172697	0.0606909	0	0	0.306666	0	0	0	0	0.00134027	0.0208334	0
GEOTRACES	PRJNA385854	SRS2329872	SRS2329872	PRJNA385854	SAMN07136677	NextSeq 550	SRR5788348	2011-03-27	150	-0.1915	-32.8745	0.2	-	water	prok and euk enriched	14.031	162.5	35.385	0	0	0	0	0	0	0	0	0	0	0.27738	0.261297	0.00682253	0	0.165474	3.14138	9.38593e-05	0	0.0041654	0	0	0	0	0	0	0	0	0	0	0.00753538	0
GEOTRACES	PRJNA385854	SRS2329560	SRS2329560	PRJNA385854	SAMN07136672	NextSeq 550	SRR5788181	2011-03-25	10	-2.6505	-28.9172	0.2	-	water	prok and euk enriched	28.778	197.8	35.71	0.00833963	0	0	0	0	0	0	0	0	3.31673	140.436	138.886	1.44019	0.15742	0.0845703	1.49163	0.00680703	0.0325431	0.00452799	0	0	0	0	0.0485393	0	0	0	0	0.00224828	0.0162928	0
GEOTRACES	PRJNA385854	SRS2329868	SRS2329868	PRJNA385854	SAMN07136673	NextSeq 550	SRR5788352	2011-03-25	65	-2.6505	-28.9172	0.2	-	water	prok and euk enriched	21.077	159	35.946	0	0	0	0	0	0.0125627	0	0	0.0744991	0.477691	1.79921	4.91751	0	0	0.212964	0.27204	0.00311984	0.00738118	0.00647959	0	0	0	0	0.0350033	0	0	0	0	0.00862575	0.0227191	0.0962734
GEOTRACES	PRJNA385854	SRS2329867	SRS2329867	PRJNA385854	SAMN07136674	NextSeq 550	SRR5788351	2011-03-25	149	-2.6505	-28.9172	0.2	-	water	prok and euk enriched	13.463	124	35.334	0	0	0	0	0	0	0	0	0	0.364768	2.634	3.63223	0.00550786	0	0.455103	3.02273	0.00026081	0.00891289	0.033396	0.0158683	0.00102012	0	0	0.0694662	0	0	0	0	0.103823	0.0113344	0
Malaspina	Acinas_et_al_2019	MP0262	SRS1589484	PRJNA330005	SAMN05422143	Illumina HiSeq 2000	SRR3967700	2011-02-01	4002	-3.03	-27.33	0.2	20	water	prok and euk enriched	1.7369	236.013	34.8676	0	0	0	0.0463599	0	0	0.045812	0	0	0.00694893	0	0.0415832	0	0	0	0.727882	0	0.00652142	0.168133	0.626972	0.0684555	0.00509462	0	0.114781	0.0737822	0	0	0	0.00651375	0.00553129	0
GEOTRACES	PRJNA385854	SRS2329559	SRS2329559	PRJNA385854	SAMN07136669	NextSeq 550	SRR5788182	2011-03-24	10	-5.6667	-28.4572	0.2	-	water	prok and euk enriched	28.884	193.7	36.296	0.147366	0	0	0	0	0	0	0	0.310332	0	0	0.0873203	237.382	1.28025	148.994	5.87429	0.0110632	0.10249	0.888604	0.0729882	0.00221538	0	0	0.0611469	0	0	0	0	0.00679739	0.0416345	0
GEOTRACES	PRJNA385854	SRS2329558	SRS2329558	PRJNA385854	SAMN07136670	NextSeq 550	SRR5788183	2011-03-24	50	-5.6667	-28.4572	0.2	-	water	prok and euk enriched	28.668	195.4	36.443	0	0	0	0	0	0	0	0	0.225306	0	0	0.114113	0	0	3180.18	2.69156	0.0160215	0	0.0427342	0.0317944	0	0	0	0.196012	0	0	0	0	0.0148051	0.02032	0
GEOTRACES	PRJNA385854	SRS2329561	SRS2329561	PRJNA385854	SAMN07136671	NextSeq 550	SRR5788180	2011-03-24	149	-5.6667	-28.4572	0.2	-	water	prok and euk enriched	15.556	110	35.614	0	0	0	0	0	0	0	0	0.0762666	0.376715	0.674541	1.277	0.0410128	0	2.55711	1.08876	0.000687907	0	0.0128453	0	0.00636139	0	0	0	0	0	0	0	0.0164079	0.00503051	0
Malaspina	Acinas_et_al_2019	MP1649	SRS1589217	PRJNA330018	SAMN05421706	Illumina HiSeq 2000	SRR3962773	2011-04-28	4018	-5.75	-170.741	0.2	20	water	prok and euk enriched	1.1026	153.194	34.6955	0	0	0	4.78554	0.0584388	0.099693	0.376431	0	0	0.210616	0	0.279781	0	0	0	155.578	0	1.09442	32.1236	3.00145	10.4076	0.350933	0.548316	22.1001	0.702652	0.873094	0	0	0.076733	0.0590596	0
Malaspina	Acinas_et_al_2019	MP0327	SRS1589478	PRJNA330161	SAMN05422226	Illumina HiSeq 2000	SRR3967690	2011-05-01	4001	-9.12	-30.19	0.2	20	water	prok and euk enriched	1.5802	227.614	34.8447	0	0	0	2.14636	0.387065	0.0520323	0.0656727	0	0	0.211563	0.0554883	0.124659	0	0	0	11.4374	0.000304978	0.162096	1.96997	2.29626	0.94475	0	0.147072	1.54385	0.530621	0.0217074	0	0	0.0233291	0.0365687	0
GEOTRACES	PRJNA385854	SRS2329555	SRS2329555	PRJNA385854	SAMN07136666	NextSeq 550	SRR5788187	2011-03-23	10	-9.1608	-28.0012	0.2	-	water	prok and euk enriched	28.78	193.2	36.686	0	0	0	0	0	0	0	0	0.1359	0.0105443	0	0.338313	0	0	4372.85	1.18148	0.0145002	0	0.0270757	0	0.00238805	0	0	0	0	0	0	0	0.00744175	0.0329404	0
GEOTRACES	PRJNA385854	SRS2329557	SRS2329557	PRJNA385854	SAMN07136667	NextSeq 550	SRR5788184	2011-03-23	50	-9.1608	-28.0012	0.2	-	water	prok and euk enriched	28.091	198.5	36.817	0	0	0	0	0	0	0	0	0.227372	0	0	0.113205	0	0	1513.96	1.04901	0.00790842	0.00901099	0.0236605	0	0	0	0	0.0672012	0	0	0	0	0.0142656	0.0233772	0
GEOTRACES	PRJNA385854	SRS2329556	SRS2329556	PRJNA385854	SAMN07136668	NextSeq 550	SRR5788185	2011-03-23	135	-9.1608	-28.0012	0.2	-	water	prok and euk enriched	21.683	189.2	36.534	0	0	0	0	0	0	0	0	0.143796	0	0	0	0	0	1.38485	3.04135	0.0023624	0	0.0774394	0	0.00696011	0	0	0	0	0	0	0	0.00832456	0.00441813	0
GEOTRACES	PRJNA385854	SRS2329727	SRS2329727	PRJNA385854	SAMN07136662	NextSeq 550	SRR5788015	2011-03-22	10	-12.8957	-29.2335	0.2	-	water	prok and euk enriched	28.108	195.3	37.009	0	0	0	0	0	0	0	0.179349	0.0390968	0	0	0	0	0	4.74739	0.640275	0.00352644	0.0154945	0.0134598	0.027586	0.0290836	0	0	0.103244	0	0	0	0	0.00513817	0.0174989	0
GEOTRACES	PRJNA385854	SRS2329553	SRS2329553	PRJNA385854	SAMN07136663	NextSeq 550	SRR5788188	2011-03-22	49	-12.8957	-29.2335	0.2	-	water	prok and euk enriched	27.266	200.6	37.218	0	0	0	0	0	0	0	1.53219	0.120815	0	0	0	0	0	20.2155	1.30727	0.00316539	0.00798004	0.0141897	0	0.0599152	0	0	0.233394	0	0	0	0	0.00396943	0.025652	0
GEOTRACES	PRJNA385854	SRS2329552	SRS2329552	PRJNA385854	SAMN07136664	NextSeq 550	SRR5788189	2011-03-22	149	-12.8957	-29.2335	0.2	-	water	prok and euk enriched	22.82	201.8	36.897	0	0	0	0	0	0	0	0	0.25042	0	0	0	0	0	0	1.83968	0.010003	0	0.0265504	0	0	0	0	0.11766	0	0	0	0	0.0175826	0.0169387	0
Malaspina	Acinas_et_al_2019	MP0372	SRS1589462	PRJNA330007	SAMN05422138	Illumina HiSeq 2000	SRR3967319	2011-08-01	4003	-15.83	-33.41	0.2	20	water	prok and euk enriched	1.4542	223.018	34.8269	0	0	0	0.680507	0	0.0209033	0.0860003	0	0	0.0387668	0	0.309131	0	0	4.51283	24.3028	4.73158e-05	0.0494386	1.24167	1.03858	1.05571	0	0	3.18904	0.103956	0.0425163	0	0	0.018097	0.0243946	0
GEOTRACES	PRJNA385854	SRS2329726	SRS2329726	PRJNA385854	SAMN07136661	NextSeq 550	SRR5788016	2011-03-20	49	-17.0173	-30.6052	0.2	-	water	prok and euk enriched	27.643	200.7	37.48	0	0	0	0	0	0	0	0	0	0	0	0.502371	0	0	1432.87	11.9985	0.00560508	0	0.11871	0	0	0	0	0.0654065	0.0665788	0	0	0	0.0266627	0.027098	0
GEOTRACES	PRJNA385854	SRS2329554	SRS2329554	PRJNA385854	SAMN07136665	NextSeq 550	SRR5788186	2011-03-20	143	-17.0173	-30.6052	0.2	-	water	prok and euk enriched	22.135	196.4	36.754	0	0	0	0	0	0	0	4.89387	0.100315	0	0	0	0.00546058	0	0.972615	3.39777	0.00325117	0	0.0152323	0	0.00725708	0	0	0	0	0	0	0	0.000714647	0.0213859	0
GEOTRACES	PRJNA385854	SRS2329721	SRS2329721	PRJNA385854	SAMN07136658	NextSeq 550	SRR5788019	2011-03-18	9	-22.4732	-32.7487	0.2	-	water	prok and euk enriched	26.381	201.6	36.467	0	0	0	0.00587748	0	0	0	116.096	22.5576	0.219063	0	0.107352	0.183099	0	256.775	23.7499	0.0120658	0.0168001	0.208809	0.0299105	0	0	0	0.178268	0	0	0	0	0.0224184	0.0202629	0
GEOTRACES	PRJNA385854	SRS2329725	SRS2329725	PRJNA385854	SAMN07136659	NextSeq 550	SRR5788018	2011-03-18	49	-22.4732	-32.7487	0.2	-	water	prok and euk enriched	24.709	223.7	36.598	0	0	0	0	0	0	0	12.1001	3.82802	0	0.0732931	0.190453	19.4643	0	100.631	13.7376	0.00530564	0.0111769	0.217683	0	0.0419589	0	0	0.171604	0	0	0	0	0.000926605	0.0218744	0
GEOTRACES	PRJNA385854	SRS2329723	SRS2329723	PRJNA385854	SAMN07136660	NextSeq 550	SRR5788017	2011-03-18	150	-22.4732	-32.7487	0.2	-	water	prok and euk enriched	19.512	213.7	36.254	0	0	0	0	0	0	0	0	0	0	0	0	0.0187257	0	0.0281043	4.84457	0.000897564	0.00431343	0.0408614	0.0153591	0	0	0	0.0503248	0	0	0	0	0.00143039	0.00822219	0
Malaspina	Acinas_et_al_2019	MP0441	SRS1589410	PRJNA330097	SAMN05421901	Illumina HiSeq 2000	SRR3966130	2011-11-01	3907	-22.97	-36.95	0.2	20	water	prok and euk enriched	0.5836	208.882	34.7347	0.00108506	0	0	2.1624	0.00980567	0.00936214	0.101602	0.0472415	0.023763	0.0787039	0.751574	0.286715	0.0541583	0	0.0554603	4.62225	4.0025e-05	0.0356655	2.32484	0.810929	0.819686	0	0.367258	3.75406	0	0.0973313	0	0	0.00459254	0.0114906	0
Malaspina	Acinas_et_al_2019	MP1494	SRS1589211	PRJNA330145	SAMN05421703	Illumina HiSeq 2000	SRR3962680	2011-04-19	2150	-25.49	-179.52	0.2	20	water	prok and euk enriched	2.0126	139.112	34.6456	0	0	0	23.9144	0.204353	0	2.05557	0	0	0	0	6.20314	0.277638	0	0	34.4402	0	3.93595	83.0948	4.49972	28.7024	0	0	55.4393	0.57891	0	0	0	0.242209	0.399103	0
GEOTRACES	PRJNA385854	SRS2329717	SRS2329717	PRJNA385854	SAMN07136655	NextSeq 550	SRR5788022	2011-03-17	10	-26.0867	-34.2585	0.2	-	water	prok and euk enriched	25.91	201.7	36.515	0	0	0	0	0	0	0	0.0772105	5.46636	0.076893	0	0	1.65568	0	56.8242	18.4482	0.00332774	0	0.0160407	0.0597448	0.00910367	0	0	0.0250261	0	0	0	0	0.00625954	0.0241525	0
GEOTRACES	PRJNA385854	SRS2329722	SRS2329722	PRJNA385854	SAMN07136656	NextSeq 550	SRR5788021	2011-03-17	50	-26.0867	-34.2585	0.2	-	water	prok and euk enriched	23.052	230.2	36.736	0	0	0	0	0	0	0	0	0.150747	0	0	0.185495	9.12306	0	1.96647	15.9651	0.00431806	0.0217719	0.024626	0.0387622	0	0	0	0.171108	0	0	0	0	0.00180496	0.0287368	0
GEOTRACES	PRJNA385854	SRS2329720	SRS2329720	PRJNA385854	SAMN07136657	NextSeq 550	SRR5788020	2011-03-17	151	-26.0867	-34.2585	0.2	-	water	prok and euk enriched	20.14	208.6	36.389	0	0	0	0	0	0	0	0	0.0237554	0	0.0226391	0	0.00298185	0	0.0371627	2.73119	0.000826463	0.00470725	0.0152662	0	0	0	0	0	0	0	0	0	0.00273173	0.0112497	0
Malaspina	Acinas_et_al_2019	MP0556	SRS1589377	PRJNA330027	SAMN05422117	Illumina HiSeq 2000	SRR3965592	2011-01-24	3199	-26.91	-21.43	0.2	20	water	prok and euk enriched	2.2513	230.776	34.9003	0	0	0	0.939514	0.014222	0	0.081975	0.0760262	0	0.024073	0.130438	0.0384187	0.148148	0	0.145759	0.585969	0	0.0742676	2.12549	0.382111	0.614483	0.0210722	0	2.94885	0	0	0	0	0.00561884	0.0120252	0
Malaspina	Acinas_et_al_2019	MP0960	SRS1589293	PRJNA330128	SAMN05422122	Illumina HiSeq 2000	SRR3963982	2011-02-25	3500	-27.9783	63.2478	0.2	20	water	prok and euk enriched	1.3208	164.931	34.7241	0	0	0	0.538273	0.036274	0.0633476	0.0983391	0	0	0.0245087	0	0.0976716	0.0596968	0	0	0.00105923	0	0.0629987	4.20878	1.46186	0.508325	0	0	4.01843	0.0454234	0	0	0	0.0176384	0.0195398	0
Malaspina	Acinas_et_al_2019	MP1483	SRS1589251	PRJNA329986	SAMN05422171	Illumina HiSeq 2000	SRR3963449	2011-04-18	3501	-28.4063	179.141	0.2	20	water	prok and euk enriched	1.5728	140.366	34.6818	0	0	0.011886	8.16137	0.0676272	0	0	0	0	0.155729	0.758792	2.18953	0.108928	0	0	94.9547	0.000950357	0.0974323	28.6543	1.005	7.24266	0.172681	0.342862	18.1823	0.366324	0.180383	0	0	0.0565422	0.164452	0.0873536
Malaspina	Acinas_et_al_2019	MP0627	SRS1589397	PRJNA330150	SAMN05422194	Illumina HiSeq 2000	SRR3965874	2011-01-27	3662	-28.62	-11.8	0.2	20	water	prok and euk enriched	2.0761	220.655	34.8613	0	0	0	2.11357	0.0041521	0.0821132	0.0138246	0	0	0.18149	2.83759	7.50852	0.0598998	0	0	0.19007	0	0.0563962	2.37305	0.442947	0.629479	0	0.131022	1.87447	0.0708146	0	0	0	0.0103129	0.00935629	0
GEOTRACES	PRJNA385854	SRS2329836	SRS2329836	PRJNA385854	SAMN07136652	NextSeq 550	SRR5788384	2011-03-15	11	-29.0538	-35.8078	0.2	-	water	prok and euk enriched	24.1	211.5	35.686	0.00126838	0	0	0	0	0	0	7.44834	0.265929	0.220785	0.0858697	0.549547	17.7842	0.0506281	0	10.8436	0.00753851	0	0.108109	0	0	0	0	0.240279	0	0	0	0	0.0152901	0.0371746	0
GEOTRACES	PRJNA385854	SRS2329718	SRS2329718	PRJNA385854	SAMN07136653	NextSeq 550	SRR5788024	2011-03-15	50	-29.0538	-35.8078	0.2	-	water	prok and euk enriched	20.131	240.3	35.838	0	0	0	0	0	0	0	1.7381	0.38238	0	0	0.348017	351.963	0	0	19.1178	0.0164237	0.0252568	0.104102	0	0	0	0	0.352563	0	0	0	0	0.0125632	0.0467024	0
GEOTRACES	PRJNA385854	SRS2329719	SRS2329719	PRJNA385854	SAMN07136654	NextSeq 550	SRR5788023	2011-03-15	150	-29.0538	-35.8078	0.2	-	water	prok and euk enriched	15.95	218	35.7	0	0	0	0	0	0	0	0	0	0	0	0	0.0289327	0	0	2.7694	0.00014273	0	0.00325099	0.0130261	0	0	0	0	0	0	0	0	0.00212296	0.00416252	0
Malaspina	Acinas_et_al_2019	MP1141	SRS1589284	PRJNA329989	SAMN05421561	Illumina HiSeq 2000	SRR3963804	2011-06-03	2400	-29.6525	92.9852	0.2	20	water	prok and euk enriched	1.8199	158.945	34.7266	0	0	0	0.278739	0	0	0.0108085	0	0	0.0437357	0	0.325739	0.181902	0	0	0.161139	0.00368326	0.0763338	1.2057	0.216211	0.347872	0	0	1.19558	0	0	0	0	0.0163333	0.0349433	0
Malaspina	Acinas_et_al_2019	MP1092	SRS1589273	PRJNA330020	SAMN05421707	Illumina HiSeq 2000	SRR3963622	2011-03-03	4000	-29.81	82.62	0.2	20	water	prok and euk enriched	1.0745	176.069	34.7244	0	0	0	0.567284	0.0409408	0	0.138881	0	0	0.0129123	0	0	0.0709983	0	0	2.16056	0.000157598	0.173552	5.48091	0.647234	0.734764	0	0	4.3606	0.0225701	0.0185565	0	0	0.01306	0.0224164	0
GEOTRACES	PRJNA385854	SRS2329739	SRS2329739	PRJNA385854	SAMN07136766	NextSeq 550	SRR5788001	2011-05-14	15	-29.998	153.5	0.2	-	water	prok and euk enriched	23.28	-	35.506	0	0	0	0	0	0	0	0	0	0	0	0.2851	0.164518	0	0	3.39532	0.00265699	0	0.0536047	0	0	0	0	0.129178	0	0.0869325	0	0	0.0466202	0.0225107	0
GEOTRACES	PRJNA385854	SRS2329747	SRS2329747	PRJNA385854	SAMN07136767	NextSeq 550	SRR5787996	2011-05-14	49	-29.998	153.5	0.2	-	water	prok and euk enriched	23.305	-	35.504	0	0	0	0.00236878	0	0	0	0.131676	1.45666	0	0.0832567	0.334524	0.590488	0	0.460823	0.983226	0.00463737	0	0.0819943	0.033858	0	0	0	0.0592748	0	0	0	0	0.192132	0.0298615	0.058213
GEOTRACES	PRJNA385854	SRS2329699	SRS2329699	PRJNA385854	SAMN07136740	NextSeq 550	SRR5788042	2011-05-21	13	-30	167	0.2	-	water	prok and euk enriched	22.166	-	35.664	0	0	0	0	0	0	0	0	0.0303322	4.12618	44.8507	91.431	5.35743	0	0.0781516	0.548579	0.00383025	0	0.0307979	0	0	0	0	0.182479	0.059559	0	0	0	0.00149486	0.0187737	0
GEOTRACES	PRJNA385854	SRS2329474	SRS2329474	PRJNA385854	SAMN07136758	NextSeq 550	SRR5788268	2011-05-24	14	-30	174	0.2	-	water	prok and euk enriched	21.519	-	35.577	0	0	0	0	0	0	0	0	0.0408836	0	0.236738	0.33826	1.05361	0	0.240476	3.26422	0.00326617	0.0081013	0.0608375	0	0.0135356	0	0	0.0120834	0	0	0	0	0.0026865	0.0195423	0
GEOTRACES	PRJNA385854	SRS2329586	SRS2329586	PRJNA385854	SAMN07136730	NextSeq 550	SRR5788154	2011-05-17	15	-30	159	0.2	-	water	prok and euk enriched	22.027	-	35.623	0	0	0	0	0	0	0	0	0.128068	0	0.181856	0.234171	0.344004	0	0.0733269	0.963555	0.0039055	0.0169182	0.00381947	0	0	0	0	0.0999703	0	0	0	0	0.0395418	0.0201183	0
GEOTRACES	PRJNA385854	SRS2329746	SRS2329746	PRJNA385854	SAMN07136768	NextSeq 550	SRR5787995	2011-05-14	15	-30	154.003	0.2	-	water	prok and euk enriched	23.49	-	35.572	0	0	0	0.00268252	0	0	0	0	0.108683	0	0	0.401663	3.53708	0	0.201012	3.23743	0.00539163	0.0861444	0.00891799	0	0.040424	0	0	0.0471355	0	0	0	0	0.00892708	0.0277528	0
GEOTRACES	PRJNA385854	SRS2329819	SRS2329819	PRJNA385854	SAMN07136745	NextSeq 550	SRR5788401	2011-05-23	15	-30	170.877	0.2	-	water	prok and euk enriched	21.381	-	35.66	0	0	0	0.0291421	0	0	0	0	0.110266	0	0	0	0	0	0	1.87284	0.00175235	0	0	0.0259339	0	0	0	0.172695	0	0	0	0	0.000603807	0.0129281	0
GEOTRACES	PRJNA385854	SRS2329858	SRS2329858	PRJNA385854	SAMN07136773	NextSeq 550	SRR5788361	2011-05-16	15	-30	156	0.2	-	water	prok and euk enriched	21.934	-	35.598	0	0	0	0.124121	0	0	0	0	0.20873	0	0.211637	0.707736	1.039	0	0.0862428	0.495211	0.00699287	0	0.012692	0.036819	0	0	0	0.29301	0	0.0659988	0	0	0.00771515	0.0291787	0
GEOTRACES	PRJNA385854	SRS2329862	SRS2329862	PRJNA385854	SAMN07136778	NextSeq 550	SRR5788358	2011-05-25	15	-30	175.947	0.2	-	water	prok and euk enriched	21.604	-	35.63	0	0	0	0	0	0	0	0	0.0435212	0	0	0.0367376	0.0131696	0	0.00857715	1.38343	0.0034208	0.00862393	0.0102628	0.0307077	0	0	0	0.135553	0	0	0	0	0.00214486	0.0198716	0
GEOTRACES	PRJNA385854	SRS2329705	SRS2329705	PRJNA385854	SAMN07136735	NextSeq 550	SRR5788037	2011-05-19	16	-30	162.998	0.2	-	water	prok and euk enriched	21.925	-	35.653	0	0	0	0	0	0	0	0	0.0950208	0.14886	2.77154	9.0298	0.296566	0	0	0.519559	0.00236714	0.0188289	0.00453509	0.0223483	0	0	0	0.117375	0	0	0	0	0.00572358	0.0138568	0
GEOTRACES	PRJNA385854	SRS2329703	SRS2329703	PRJNA385854	SAMN07136736	NextSeq 550	SRR5788038	2011-05-19	29	-30	162.998	0.2	-	water	prok and euk enriched	21.925	-	35.652	0	0	0	0	0	0	0	0	0.193252	0.0132356	0	0.0586069	0.341906	0	0.127756	1.36957	0.00313756	0.0153175	0.00179008	0	0	0	0	0.134272	0	0.0488838	0	0	0.00380962	0.0204363	0
GEOTRACES	PRJNA385854	SRS2329472	SRS2329472	PRJNA385854	SAMN07136759	NextSeq 550	SRR5788269	2011-05-24	30	-30	174	0.2	-	water	prok and euk enriched	21.417	-	35.608	0	0	0	0	0	0	0	0	0.0881903	0	0	0.463822	0.0932609	0	0	0.797187	0.00539774	0	0.00631363	0.0311127	0.00228824	0	0	0.182496	0	0	0	0	0.00217315	0.0339044	0
GEOTRACES	PRJNA385854	SRS2329581	SRS2329581	PRJNA385854	SAMN07136731	NextSeq 550	SRR5788157	2011-05-17	30	-30	159	0.2	-	water	prok and euk enriched	22.035	-	35.623	0	0	0	0.00443292	0	0	0	0	0	0	0.0614401	0	0.308322	0	0.0611662	1.70148	0.00261542	0.00705625	0	0.0251256	0	0	0	0.211299	0	0	0	0	0.000584987	0.0147733	0.163648
GEOTRACES	PRJNA385854	SRS2329697	SRS2329697	PRJNA385854	SAMN07136741	NextSeq 550	SRR5788045	2011-05-21	30	-30	167	0.2	-	water	prok and euk enriched	22.166	-	35.664	0	0	0	0	0	0	0	0	0.127785	0.634749	9.19354	32.6868	8.00076	0	0.10698	0.22084	0.00493967	0	0	0	0.0316858	0	0	0.34744	0	0	0	0	0.00279895	0.0249245	0
GEOTRACES	PRJNA385854	SRS2329743	SRS2329743	PRJNA385854	SAMN07136769	NextSeq 550	SRR5787998	2011-05-14	30	-30	154.003	0.2	-	water	prok and euk enriched	23.485	-	35.572	0	0	0	0	0	0	0	0	0.0398325	0	0	0.100872	2.1581	0	0.165874	2.34706	0.00292557	0.015786	0.0901667	0	0	0	0	0	0	0	0	0	0.0803975	0.0309862	0
GEOTRACES	PRJNA385854	SRS2329821	SRS2329821	PRJNA385854	SAMN07136746	NextSeq 550	SRR5788400	2011-05-23	30	-30	170.877	0.2	-	water	prok and euk enriched	21.385	-	35.661	0	0	0	0	0	0	0	0	0.0401193	0	0	0	0	0	0	0.822988	0.00423901	0.0317993	0.0114887	0	0	0	0	0.0495575	0	0	0	0	0.0019772	0.0237458	0
GEOTRACES	PRJNA385854	SRS2329859	SRS2329859	PRJNA385854	SAMN07136774	NextSeq 550	SRR5788362	2011-05-16	30	-30	156	0.2	-	water	prok and euk enriched	21.934	-	35.598	0	0	0	0	0	0	0	0	0.105854	0	0	1.19904	0.98519	0	0	0.217073	0.00497849	0.0209755	0.00490261	0	0.0393717	0	0	0.348977	0	0	0	0	0	0.0162295	0
GEOTRACES	PRJNA385854	SRS2329866	SRS2329866	PRJNA385854	SAMN07136779	NextSeq 550	SRR5788355	2011-05-25	30	-30	175.947	0.2	-	water	prok and euk enriched	21.607	-	35.629	0	0	0	0	0	0	0	0	0.165398	0.0184136	0	0.104713	0.0254077	0	0	6.36044	0.00495508	0	0.0820271	0.0291754	0	0	0	0.179665	0	0	0	0	0.00271711	0.0247077	0
GEOTRACES	PRJNA385854	SRS2329470	SRS2329470	PRJNA385854	SAMN07136760	NextSeq 550	SRR5788270	2011-05-24	50	-30	174	0.2	-	water	prok and euk enriched	21.139	-	35.631	0	0	0	0	0	0	0	0	0.379694	0	0.262339	0.209043	0.0299794	0	0	3.83365	0.00850073	0.0188096	0.190182	0	0	0	0	0.0891995	0	0	0	0	0.00233906	0.0196903	0
GEOTRACES	PRJNA385854	SRS2329584	SRS2329584	PRJNA385854	SAMN07136732	NextSeq 550	SRR5788156	2011-05-17	50	-30	159	0.2	-	water	prok and euk enriched	22.043	-	35.622	0	0	0	0	0	0	0	2.08282	0.0781972	0.39572	0.870237	1.96039	0.240092	0	0.113822	3.36653	0.00307318	0.0232427	0.0165814	0.0551745	0	0	0	0.0115558	0	0.0247254	0	0	0.0006423	0.0230101	0
GEOTRACES	PRJNA385854	SRS2329823	SRS2329823	PRJNA385854	SAMN07136747	NextSeq 550	SRR5788399	2011-05-23	50	-30	170.877	0.2	-	water	prok and euk enriched	21.387	-	35.659	0	0	0	0	0	0	0	0	0	0	0	0.039753	0	0	0	0.164389	0.00351953	0.0186636	0.00674292	0	0	0	0	0.235186	0	0	0	0	0.0132261	0.0198037	0
GEOTRACES	PRJNA385854	SRS2329861	SRS2329861	PRJNA385854	SAMN07136775	NextSeq 550	SRR5788359	2011-05-16	50	-30	156	0.2	-	water	prok and euk enriched	21.906	-	35.598	0	0	0	0	0	0	0	0	0	0.0910309	0.266294	0.824763	0.695631	0	0.0212613	3.60084	0.0052023	0	0.0187057	0	0	0	0	0.357074	0	0	0	0	0.00702261	0.0252235	0
GEOTRACES	PRJNA385854	SRS2329863	SRS2329863	PRJNA385854	SAMN07136780	NextSeq 550	SRR5788356	2011-05-25	50	-30	175.947	0.2	-	water	prok and euk enriched	21.616	-	35.632	0	0	0	0	0	0	0	0	0.169746	0	0	0.0716442	0.0142754	0	1.10676	2.50984	0.00317151	0.00840902	0.0354783	0	0.00965303	0	0	0.0125424	0	0	0	0	0.0196538	0.0147837	0
GEOTRACES	PRJNA385854	SRS2329695	SRS2329695	PRJNA385854	SAMN07136742	NextSeq 550	SRR5788046	2011-05-21	51	-30	167	0.2	-	water	prok and euk enriched	22.172	-	35.663	0	0	0	0	0	0	0	0	0	1.24712	14.4717	31.4521	4.894	0	0.189202	11.3349	0.00407689	0.029855	0	0	0	0	0	0	0	0	0	0	0.00433139	0.0192365	0
GEOTRACES	PRJNA385854	SRS2329698	SRS2329698	PRJNA385854	SAMN07136737	NextSeq 550	SRR5788043	2011-05-19	51	-30	162.998	0.2	-	water	prok and euk enriched	21.93	-	35.652	0	0	0	0	0	0	0	0	0.0475093	0.0204387	0.172426	0.330487	0.565348	0	0	0.229446	0.00434644	0.0188284	0	0.100565	0	0	0	0.10333	0	0	0	0	0.0149039	0.0251204	0
GEOTRACES	PRJNA385854	SRS2329744	SRS2329744	PRJNA385854	SAMN07136770	NextSeq 550	SRR5787997	2011-05-14	51	-30	154.003	0.2	-	water	prok and euk enriched	23.501	-	35.572	0	0	0	0.00400073	0	0	0	0	0.184307	0	0	0.197643	2.20642	0	0.223459	2.36244	0.00302796	0	0.00124269	0	0	0	0	0.294034	0	0	0	0	0.00227081	0.0305964	0
GEOTRACES	PRJNA385854	SRS2329476	SRS2329476	PRJNA385854	SAMN07136756	NextSeq 550	SRR5788266	2011-05-16	74	-30	156	0.2	-	water	prok and euk enriched	21.756	-	35.605	0	0	0	0.00575522	0	0	0	0	0.124528	0	0.115753	0.251549	1.33263	0	0.10695	0.133142	0.00283479	0	0.13299	0	0.038915	0	0	0.366827	0	0	0	0	0.00613715	0.0241942	0
GEOTRACES	PRJNA385854	SRS2329696	SRS2329696	PRJNA385854	SAMN07136738	NextSeq 550	SRR5788044	2011-05-19	74	-30	162.998	0.2	-	water	prok and euk enriched	21.93	-	35.652	0	0	0	0	0	0	0	0	0.222814	0	0	0.301537	0.521887	0	0.00878246	0.954499	0.00447884	0.00883036	0.00638061	0.0628855	0.0754273	0	0	0.0969222	0	0	0	0	0.00146413	0.025572	0
GEOTRACES	PRJNA385854	SRS2329857	SRS2329857	PRJNA385854	SAMN07136781	NextSeq 550	SRR5788363	2011-05-25	74	-30	175.947	0.2	-	water	prok and euk enriched	21.623	-	35.641	0	0	0	0	0	0	0	0	0.224625	0	0	0.265458	0.0300786	0	0.154334	3.25016	0.00520988	0.0178042	0.00643246	0.0316983	0.00271316	0	0	0.0132779	0	0	0	0	0.0222823	0.0324136	0
GEOTRACES	PRJNA385854	SRS2329896	SRS2329896	PRJNA385854	SAMN07136743	NextSeq 550	SRR5788403	2011-05-21	74	-30	167	0.2	-	water	prok and euk enriched	21.918	-	35.65	0	0	0	0	0	0	0	0	0	0.042197	0.176501	0.895222	0	0	0	4.43408	0.00156211	0	0.00486232	0	0	0	0	0	0	0	0	0	0.00553208	0.00805089	0
GEOTRACES	PRJNA385854	SRS2329737	SRS2329737	PRJNA385854	SAMN07136771	NextSeq 550	SRR5788004	2011-05-14	75	-30	154.003	0.2	-	water	prok and euk enriched	23.51	-	35.572	0	0	0	0.00902091	0	0	0	0	0.128069	0.303802	1.84545	4.02374	2.25981	0	0.20028	1.4999	0.00423557	0.00845918	0.0974742	0	0.00356074	0.151423	0	0.231948	0	0	0	0	0.0126907	0.0269051	0
GEOTRACES	PRJNA385854	SRS2329822	SRS2329822	PRJNA385854	SAMN07136748	NextSeq 550	SRR5788398	2011-05-23	75	-30	170.877	0.2	-	water	prok and euk enriched	21.391	-	35.659	0	0	0	0.00198608	0	0	0	0	0.1207	0	0	0.0339622	0	0	0	1.12107	0.00274764	0.00603239	0.0317729	0.0283879	0	0	0	0.0756144	0	0	0	0	0.0266282	0.0210026	0
GEOTRACES	PRJNA385854	SRS2329860	SRS2329860	PRJNA385854	SAMN07136776	NextSeq 550	SRR5788360	2011-05-24	75	-30	174	0.2	-	water	prok and euk enriched	20.415	-	35.625	0	0	0	0.00974303	0	0	0	0	0.117399	0.0561811	0.345248	0.0330334	0	0	0.0672181	2.27036	0.00322716	0	0.0112506	0.0276116	0	0	0	0	0	0	0	0	0.00835726	0.0222348	0
GEOTRACES	PRJNA385854	SRS2329702	SRS2329702	PRJNA385854	SAMN07136733	NextSeq 550	SRR5788039	2011-05-17	78	-30	159	0.2	-	water	prok and euk enriched	22.018	-	35.617	0	0	0	0	0	0	0	4.01157	0.139659	0	0	0.186074	0.187695	0	0.233841	0.559536	0.00389905	0.00922472	0.0735274	0	0.0512142	0	0	0.0850229	0	0	0	0	0.00229428	0.0195766	0
GEOTRACES	PRJNA385854	SRS2329738	SRS2329738	PRJNA385854	SAMN07136772	NextSeq 550	SRR5788003	2011-05-14	99	-30	154.003	0.2	-	water	prok and euk enriched	23.512	-	35.571	0	0	0	0	0	0	0	0	0	0.020027	0	0.0474777	2.689	0	0.39994	0.249711	0.00536301	0.0111451	0	0.0793701	0.0418395	0	0	0.122329	0	0	0	0	0.000923967	0.0320862	0
GEOTRACES	PRJNA385854	SRS2329856	SRS2329856	PRJNA385854	SAMN07136782	NextSeq 550	SRR5788364	2011-05-25	99	-30	175.947	0.2	-	water	prok and euk enriched	20.352	-	35.668	0	0	0	0	0	0	0	0	0.093786	0	0	0	0	0	0	0.155682	0.0046526	0.00929208	0.20224	0	0.018158	0.049493	0	0.132196	0	0	0	0	0.00308138	0.0173397	0
GEOTRACES	PRJNA385854	SRS2329473	SRS2329473	PRJNA385854	SAMN07136757	NextSeq 550	SRR5788267	2011-05-16	100	-30	156	0.2	-	water	prok and euk enriched	21.308	-	35.598	0	0	0	0.00359451	0	0	0	0	0	0	0	0.0574552	0.213296	0	0.0633498	0.134936	0.00102425	0	0.00872665	0	0	0.029896	0	0.0995943	0	0.117291	0	0	0.0017411	0.0134428	0
GEOTRACES	PRJNA385854	SRS2329700	SRS2329700	PRJNA385854	SAMN07136739	NextSeq 550	SRR5788041	2011-05-19	100	-30	162.998	0.2	-	water	prok and euk enriched	21.923	-	35.649	0	0	0	0	0	0	0	0	0.0959588	0	0.0868602	0.766694	0.440165	0	2.05638	1.16471	0.00420399	0	0.0613916	0.0338534	0.00400196	0	0	0.118534	0	0	0	0	0.00394096	0.0245036	0
GEOTRACES	PRJNA385854	SRS2329820	SRS2329820	PRJNA385854	SAMN07136749	NextSeq 550	SRR5788397	2011-05-23	100	-30	170.877	0.2	-	water	prok and euk enriched	21.381	-	35.656	0	0	0	0	0	0	0	0	0.0887292	0	0	0	0	0	0	10.0759	0.00312505	0.00586071	0.0494853	0	0.044003	0.133485	0	0.0525564	0	0	0	0	0.0200609	0.0230756	0
GEOTRACES	PRJNA385854	SRS2329865	SRS2329865	PRJNA385854	SAMN07136777	NextSeq 550	SRR5788357	2011-05-24	100	-30	174	0.2	-	water	prok and euk enriched	19.143	-	35.576	0	0	0	0	0	0	0	0	0	0	0	0	0	0	0.0471784	1.41422	3.67826e-05	0	0	0	0	0	0	0.0268246	0	0	0	0	0	0.000772353	0
GEOTRACES	PRJNA385854	SRS2329701	SRS2329701	PRJNA385854	SAMN07136734	NextSeq 550	SRR5788040	2011-05-17	101	-30	159	0.2	-	water	prok and euk enriched	22.015	-	35.616	0	0	0	0.00286891	0	0	0	6.13731	0.168187	0	0.116771	0	0.228436	0	0.0865802	1.06315	0.00285494	0	0	0	0	0.1167	0	0.0424905	0	0	0	0	0.00817097	0.0181992	0
GEOTRACES	PRJNA385854	SRS2329818	SRS2329818	PRJNA385854	SAMN07136744	NextSeq 550	SRR5788402	2011-05-21	101	-30	167	0.2	-	water	prok and euk enriched	20.242	-	35.612	0	0	0	0.0354267	0	0	0	0	0.0825211	0.0428966	0.288284	0.449819	2.1708	0	0.0354362	1.48273	0.00441276	0.00817598	0.0840054	0	0.0407086	0	0	0.0733187	0	0	0	0	0.00203345	0.0249321	0
Malaspina	Acinas_et_al_2019	MP1202	SRS1589258	PRJNA330001	SAMN05422148	Illumina HiSeq 2000	SRR3963457	2011-09-03	4001	-30.3327	103.308	0.2	20	water	prok and euk enriched	0.8069	186.08	34.7178	0	0	0	1.38497	0.0209653	0	0.111005	0	0	0.0596309	0	0.11882	0.0517877	0	0	2.76693	0.000363905	0.340274	12.4616	0.507659	1.49864	0	0.0834951	12.4909	0.277566	0.173538	0	0	0.0231973	0.0256431	0
GEOTRACES	PRJNA385854	SRS2329441	SRS2329441	PRJNA385854	SAMN07136877	NextSeq 550	SRR5788300	2011-05-26	15	-31.6	178	0.2	-	water	prok and euk enriched	20.695	-	35.549	0	0	0	0.00734099	0	0	0	3.64298	0.0651447	0.0761788	0.0711148	0.0981818	0.0241451	0	0	8.73676	0.00233799	0.0138286	0.00989361	0	0.519637	0	0	0.0862042	0	0	0	0	0.00114643	0.0122216	0
GEOTRACES	PRJNA385854	SRS2329442	SRS2329442	PRJNA385854	SAMN07136878	NextSeq 550	SRR5788299	2011-05-26	30	-31.6	178	0.2	-	water	prok and euk enriched	20.679	-	35.601	0	0	0	0	0	0	0	0	0.0898477	0	0.179752	0.0252811	0.0183376	0	0	3.78712	0.00335739	0	0.141908	0	0.187347	0	0	0.308545	0	0	0	0	0.00841123	0.0143157	0
GEOTRACES	PRJNA385854	SRS2329443	SRS2329443	PRJNA385854	SAMN07136879	NextSeq 550	SRR5788298	2011-05-26	51	-31.6	178	0.2	-	water	prok and euk enriched	20.671	-	35.61	0	0	0	0	0	0	0	0	0	0	0	0.0246779	0.0646297	0	0	1.06035	0.000640389	0.011586	0	0	0.0217472	0	0	0.247245	0	0	0	0	0.000480258	0.0105465	0
GEOTRACES	PRJNA385854	SRS2329444	SRS2329444	PRJNA385854	SAMN07136880	NextSeq 550	SRR5788297	2011-05-26	74	-31.6	178	0.2	-	water	prok and euk enriched	20.616	-	35.624	0	0	0	0	0	0	0	0	0.0344257	0.0572755	0	0.121895	0	0	0	3.02759	0.00128641	0	0.0271865	0	0.0256088	0	0	0.171923	0	0	0	0	0	0.0145925	0
GEOTRACES	PRJNA385854	SRS2329449	SRS2329449	PRJNA385854	SAMN07136881	NextSeq 550	SRR5788292	2011-05-26	99	-31.6	178	0.2	-	water	prok and euk enriched	18.63	-	35.578	0	0	0	0	0	0	0	0	0.0275833	0	0	0	0	0	0	0.608193	0.00117289	0	0.0307653	0	0.0425459	0	0	0.0179008	0	0	0	0	0.00135939	0.00662398	0
Malaspina	Acinas_et_al_2019	MP0740	SRS1589393	PRJNA330094	SAMN05422111	Illumina HiSeq 2000	SRR3965758	2011-02-02	4001	-31.81	6.84	0.2	20	water	prok and euk enriched	1.4922	205.798	34.8047	0	0	0	3.37152	0	0	0.00422574	0	0	0.0334601	0	0.128004	0	0	0	1.56947	5.10486e-05	0.0693103	7.07596	0.161952	1.08986	0.124543	0	4.78276	0	0.0279813	0	0	0.00911154	0.010501	0
GEOTRACES	PRJNA385854	SRS2329838	SRS2329838	PRJNA385854	SAMN07136650	NextSeq 550	SRR5788382	2011-03-14	10	-32.092	-37.4563	0.2	-	water	prok and euk enriched	23.845	211.6	35.967	0.00697173	0	0.00187786	0	0	0	0	56.7877	20.8383	2.34556	24.9017	43.4435	53.6183	0.10445	0	19.3632	0.00430368	0	0.156435	0	0	0	0	0.205689	0	0	0	0	0.0317976	0.0289111	0
GEOTRACES	PRJNA385854	SRS2329834	SRS2329834	PRJNA385854	SAMN07136651	NextSeq 550	SRR5788383	2011-03-14	149	-32.092	-37.4563	0.2	-	water	prok and euk enriched	16.162	213.1	35.722	0	0	0	0	0	0	0	0	0	0	0	0	0.0194125	0	0	3.85519	0.000207901	0	0.0126767	0	0	0	0	0	0	0	0	0	0.0146799	0.00582062	0
GEOTRACES	PRJNA385854	SRS2329479	SRS2329479	PRJNA385854	SAMN07136861	NextSeq 550	SRR5788264	2011-06-17	15	-32.4637	-159.019	0.2	-	water	prok and euk enriched	19.512	217.8	35.522	0	0	0	0	0	0	0	0	0	0	0	0.137949	0	0	0	4.1407	0.000336919	0	0	0	0	0	0	0.0483001	0	0	0	0	0.00107386	0.00619024	0
GEOTRACES	PRJNA385854	SRS2329475	SRS2329475	PRJNA385854	SAMN07136862	NextSeq 550	SRR5788263	2011-06-17	32	-32.4637	-159.019	0.2	-	water	prok and euk enriched	19.52	217.8	35.522	0	0	0	0	0	0	0	0	0	0	0	0.041531	0	0	0	2.27041	3.23628e-05	0	0	0	0	0	0	0	0	0	0	0	0	0.000339773	0
GEOTRACES	PRJNA385854	SRS2329616	SRS2329616	PRJNA385854	SAMN07136863	NextSeq 550	SRR5788124	2011-06-17	49	-32.4637	-159.019	0.2	-	water	prok and euk enriched	19.523	217.6	35.522	0	0	0	0.000705279	0	0	0.00408468	0	0.0426855	0	0	0.144129	0	0	0	18.8503	0.00195257	0.00845834	0.00197697	0	0.00826439	0	0	0.0527274	0	0	0	0	0.000350612	0.0098168	0
GEOTRACES	PRJNA385854	SRS2329615	SRS2329615	PRJNA385854	SAMN07136864	NextSeq 550	SRR5788125	2011-06-17	76	-32.4637	-159.019	0.2	-	water	prok and euk enriched	19.528	217.8	35.522	0	0	0	0	0	0	0	0	0.0469391	0	0	0.0792455	0	0	0	1.36252	0.00592731	0.0372048	0.0108699	0	0.0698347	0	0	0.0554925	0	0	0	0	0.0015422	0.0341323	0
GEOTRACES	PRJNA385854	SRS2329571	SRS2329571	PRJNA385854	SAMN07136719	NextSeq 550	SRR5788170	2011-06-17	101	-32.4637	-159.019	0.2	-	water	prok and euk enriched	18.154	220.6	35.453	0	0	0	0	0	0	0	1.86304	0.245748	0	0	0	0	0	0	7.14127	0.00836161	0	0.384591	0.0678323	0	0	0	0.213701	0	0	0	0	0.00552757	0.0244975	0
GEOTRACES	PRJNA385854	SRS2329499	SRS2329499	PRJNA385854	SAMN07136899	NextSeq 550	SRR5788243	2011-06-11	1012	-32.4875	-169.991	0.2	-	water	prok and euk enriched	5.161	199.1	34.331	0	0	0	0.00586204	0.00552048	0	0	0	0	0	0	0	0	0	0	2.2875	0.000120887	0	0.0246576	0	0	0	0	0	0.0284448	0	0	0	0.00123296	0.00365981	0
GEOTRACES	PRJNA385854	SRS2329497	SRS2329497	PRJNA385854	SAMN07136900	NextSeq 550	SRR5788244	2011-06-11	4580	-32.4875	-169.991	0.2	-	water	prok and euk enriched	1.065	195.3	34.711	0	0	0	0.0291159	0.0149314	0	0	0	0	0	0	0	0	0	0	12.7367	3.44827e-05	0.246808	0.52996	0.0755287	0.00882101	0.119906	0.702978	0	0.172154	0.0684636	0	0	0.00351699	0.00392301	0
GEOTRACES	PRJNA385854	SRS2329619	SRS2329619	PRJNA385854	SAMN07136868	NextSeq 550	SRR5788121	2011-06-21	15	-32.4885	-152	0.2	-	water	prok and euk enriched	18.995	219.5	35.453	0	0	0	0	0	0	0	0	0.0756513	0	0	0	0	0	0.0149094	1.8155	0.00365548	0	0.0856239	0	0.028138	0	0	0.0111796	0	0	0	0	0.00372833	0.0223882	0
GEOTRACES	PRJNA385854	SRS2329618	SRS2329618	PRJNA385854	SAMN07136869	NextSeq 550	SRR5788122	2011-06-21	30	-32.4885	-152	0.2	-	water	prok and euk enriched	18.974	219.4	35.451	0	0	0	0.0025573	0	0	0	0	0.30955	0	0	0	0	0	0	26.5363	0.0100714	0	0.181341	0.0546033	0.209954	0	0.0982685	0	0	0	0	0	0.00635651	0.0230322	0
GEOTRACES	PRJNA385854	SRS2329617	SRS2329617	PRJNA385854	SAMN07136870	NextSeq 550	SRR5788123	2011-06-21	52	-32.4885	-152	0.2	-	water	prok and euk enriched	18.947	219.5	35.443	0	0	0	0	0	0	0	0	0	0	0	0	0	0	0	2.09104	0.000358441	0	0	0	0.129332	0	0	0.106459	0	0	0	0	0	0.00831308	0
GEOTRACES	PRJNA385854	SRS2329622	SRS2329622	PRJNA385854	SAMN07136871	NextSeq 550	SRR5788118	2011-06-21	75	-32.4885	-152	0.2	-	water	prok and euk enriched	18.888	220	35.426	0	0	0	0	0	0	0	0	0.195973	0	0	0	0	0	0	7.78465	0.00419181	0.00776661	0.00636074	0	0.0291564	0	0	0	0	0	0	0	0.00907617	0.0162185	0
GEOTRACES	PRJNA385854	SRS2329620	SRS2329620	PRJNA385854	SAMN07136872	NextSeq 550	SRR5788119	2011-06-21	102	-32.4885	-152	0.2	-	water	prok and euk enriched	18.679	220.7	35.403	0	0	0	0.00786151	0	0	0	0	0	0	0	0.0687736	0	0	0	2.9417	0.00320191	0	0	0.0287428	0.0159258	0	0	0.0120398	0	0	0	0	0.0208739	0.00991962	0
GEOTRACES	PRJNA385854	SRS2329495	SRS2329495	PRJNA385854	SAMN07136893	NextSeq 550	SRR5788245	2011-06-11	16	-32.4937	-169.995	0.2	-	water	prok and euk enriched	19.337	221	35.515	0	0	0	0	0	0	0	0	0.0991613	0	0	0.0558035	0.015182	0	0	2.59739	0.00251287	0	0	0	0	0	0	0.0718904	0	0	0	0	0.000542998	0.0207563	0
GEOTRACES	PRJNA385854	SRS2329496	SRS2329496	PRJNA385854	SAMN07136894	NextSeq 550	SRR5788246	2011-06-11	32	-32.4937	-169.995	0.2	-	water	prok and euk enriched	19.342	220.8	35.515	0	0.0679882	0	0	0	0	0	0	0.1638	0	0	0	0	0	0	3.0046	0.00311319	0	0.00379319	0.0288937	0.0304623	0.0490414	0	0.0505838	0	0	0	0	0.0115008	0.0220216	0
GEOTRACES	PRJNA385854	SRS2329494	SRS2329494	PRJNA385854	SAMN07136895	NextSeq 550	SRR5788247	2011-06-11	51	-32.4937	-169.995	0.2	-	water	prok and euk enriched	19.328	220.9	35.515	0	0	0	0	0	0	0	1.16957	0	0	0	0	0	0	0	2.24264	0.000560894	0.0132701	0.00775407	0	0.0996338	0	0	0	0	0	0	0	0	0.00875766	0
GEOTRACES	PRJNA385854	SRS2329493	SRS2329493	PRJNA385854	SAMN07136896	NextSeq 550	SRR5788248	2011-06-11	75	-32.4937	-169.995	0.2	-	water	prok and euk enriched	19.056	221.6	35.527	0	0	0	0	0	0	0	0	0	0	0	0	0	0	0	8.13468	0.000246697	0.00379377	0	0	0.0284841	0	0	0	0	0	0	0	0	0.00604343	0
GEOTRACES	PRJNA385854	SRS2329500	SRS2329500	PRJNA385854	SAMN07136897	NextSeq 550	SRR5788241	2011-06-11	103	-32.4937	-169.995	0.2	-	water	prok and euk enriched	19.011	221.3	35.549	0	0	0	0	0	0	0	0.0170491	0	0	0	0.0307039	0	0	0	2.32009	0.00267151	0.00720757	0.00933849	0	0.0270577	0	0	0.0322511	0	0	0	0	0.00961793	0.0186986	0
GEOTRACES	PRJNA385854	SRS2329498	SRS2329498	PRJNA385854	SAMN07136898	NextSeq 550	SRR5788242	2011-06-11	203	-32.4937	-169.995	0.2	-	water	prok and euk enriched	14.172	194.4	35.252	0	0	0	0	0	0	0	0	0	0	0	0	0	0	0	1.27417	0.000228999	0	0	0	0	0	0	0	0	0	0	0	0.013718	0.00803825	0
GEOTRACES	PRJNA385854	SRS2329588	SRS2329588	PRJNA385854	SAMN07136728	NextSeq 550	SRR5788152	2011-06-18	15	-32.494	-157.009	0.2	-	water	prok and euk enriched	18.821	220.3	35.404	0	0	0	0.00809596	0	0	0	0	0.13007	0	0	0	0	0	0	0.703913	0.00364531	0.0165901	0	0	0	0.0240403	0	0.0401674	0	0	0	0	0.00699579	0.0204195	0
GEOTRACES	PRJNA385854	SRS2329890	SRS2329890	PRJNA385854	SAMN07136826	NextSeq 550	SRR5788330	2011-06-20	15	-32.494	-153.006	0.2	-	water	prok and euk enriched	18.51	221.8	35.384	0	0	0	0.0697857	0	0	0	0	0.239858	0	0	0	0	0	0	1.79758	0.00520262	0.015843	0.0335361	0	0.125137	0.0141284	0	0.0375657	0	0	0	0	0.00525376	0.0248344	0
GEOTRACES	PRJNA385854	SRS2329585	SRS2329585	PRJNA385854	SAMN07136729	NextSeq 550	SRR5788155	2011-06-18	30	-32.494	-157.009	0.2	-	water	prok and euk enriched	18.83	220.2	35.403	0	0	0	0	0	0	0	0	0	0	0	0	0	0	0	2.92945	0.00369642	0.00768169	0.191031	0	0	0	0	0	0	0	0	0	0.0724523	0.0156027	0
GEOTRACES	PRJNA385854	SRS2329685	SRS2329685	PRJNA385854	SAMN07136805	NextSeq 550	SRR5788055	2011-06-18	49	-32.494	-157.009	0.2	-	water	prok and euk enriched	18.832	219.9	35.403	0	0	0	0	0	0	0	0	0.154825	0	0	0	0	0	0	5.56007	0.00453857	0.00766982	0.00317449	0	0.028793	0	0	0.0228797	0	0	0	0	0.00317927	0.0265362	0
GEOTRACES	PRJNA385854	SRS2329614	SRS2329614	PRJNA385854	SAMN07136865	NextSeq 550	SRR5788126	2011-06-20	52	-32.494	-153.006	0.2	-	water	prok and euk enriched	18.523	221	35.383	0	0	0	0	0	0	0	0	0.0867734	0	0	0	0	0	0	1.7387	0.00385747	0.00859729	0.0314976	0	0.0664079	0	0	0	0	0	0	0	0.00213823	0.032776	0
GEOTRACES	PRJNA385854	SRS2329686	SRS2329686	PRJNA385854	SAMN07136806	NextSeq 550	SRR5788056	2011-06-18	76	-32.494	-157.009	0.2	-	water	prok and euk enriched	18.833	220	35.402	0	0	0	0	0	0	0	0	0.0957338	0	0	0.0538746	0	0	0	11.6395	0.00476979	0.0126468	0.0270667	0	0	0	0	0.00943156	0	0	0	0	0.0153034	0.0223412	0
GEOTRACES	PRJNA385854	SRS2329613	SRS2329613	PRJNA385854	SAMN07136866	NextSeq 550	SRR5788127	2011-06-20	77	-32.494	-153.006	0.2	-	water	prok and euk enriched	18.529	220.8	35.383	0	0	0	0	0	0	0	0	0.0685016	0	0	0	0	0	0	2.69813	0.00467815	0.0542958	0	0.0483336	0	0	0	0	0	0	0	0	0.0158627	0.0247122	0
GEOTRACES	PRJNA385854	SRS2329621	SRS2329621	PRJNA385854	SAMN07136867	NextSeq 550	SRR5788120	2011-06-20	101	-32.494	-153.006	0.2	-	water	prok and euk enriched	18.534	220.8	35.383	0	0	0	0	0	0	0	0	0.38697	0	0	0.0408317	0	0	0	1.69475	0.00635748	0.01917	0.0645625	0	0.0359827	0	0	0	0	0	0	0	0.00476777	0.0306485	0
GEOTRACES	PRJNA385854	SRS2329688	SRS2329688	PRJNA385854	SAMN07136807	NextSeq 550	SRR5788053	2011-06-18	102	-32.494	-157.009	0.2	-	water	prok and euk enriched	18.708	220.7	35.39	0	0	0	0.0267879	0	0	0	0	0.168931	0	0	0	0	0	0.00665858	7.35029	0.0041358	0.0133898	0.39384	0	0.0251331	0	0	0.0703882	0	0.00910299	0	0	0.0100439	0.0285292	0
GEOTRACES	PRJNA385854	SRS2329892	SRS2329892	PRJNA385854	SAMN07136824	NextSeq 550	SRR5788328	2011-06-19	1008	-32.4948	-154.004	0.2	-	water	prok and euk enriched	4.913	202.4	34.307	0	0	0	0.00425071	0	0	0	0	0	0	0	0	0	0	0	17.4118	0	0	0.000377632	0	0.00705448	0	0	0	0	0	0	0	0.00059286	0.00259418	0
GEOTRACES	PRJNA385854	SRS2329891	SRS2329891	PRJNA385854	SAMN07136825	NextSeq 550	SRR5788329	2011-06-19	5095	-32.4948	-154.004	0.2	-	water	prok and euk enriched	1.116	196.6	34.709	0	0	0	0.0495341	0.00299068	0	0.00718609	0	0	0	0	0	0.00899463	0	0	9.7464	2.32829e-05	0.0035805	0.814326	0	0.0667268	0	0	0	0.0273924	0.0470161	0	0	0.000296836	0.00173182	0
GEOTRACES	PRJNA385854	SRS2329569	SRS2329569	PRJNA385854	SAMN07136720	NextSeq 550	SRR5788171	2011-06-17	14	-32.495	-157.994	0.2	-	water	prok and euk enriched	19.267	218.3	35.484	0	0	0	0	0	0	0	0	0.0655641	0	0	0	0	0	0	5.03526	0.00451978	0.0129919	0.0855053	0	0.0243861	0	0	0.0404942	0	0	0	0	0.00812977	0.0248351	0
GEOTRACES	PRJNA385854	SRS2329606	SRS2329606	PRJNA385854	SAMN07136906	NextSeq 550	SRR5788134	2011-06-12	15	-32.495	-168.002	0.2	-	water	prok and euk enriched	19.686	217.5	35.556	0	0	0	0	0	0	0	0	0	0	0.119129	0.133537	0.0261525	0	0.0431132	3.26457	3.23418e-05	0	0.00718764	0	0.114773	0	0	0.156353	0	0	0	0	0	0.00316917	0
GEOTRACES	PRJNA385854	SRS2329610	SRS2329610	PRJNA385854	SAMN07136907	NextSeq 550	SRR5788129	2011-06-12	30	-32.495	-168.002	0.2	-	water	prok and euk enriched	19.69	217.9	35.556	0	0	0	0.070765	0	0	0	0	0.0849667	0.0252462	0	0.143446	0.0220634	0	0	3.39283	0.00388664	0	0.00295924	0	0.444679	0	0	0.0368498	0	0	0	0	0.0105356	0.0149428	0
GEOTRACES	PRJNA385854	SRS2329565	SRS2329565	PRJNA385854	SAMN07136721	NextSeq 550	SRR5788176	2011-06-17	31	-32.495	-157.994	0.2	-	water	prok and euk enriched	19.278	218.4	35.485	0	0	0	0	0	0	0	0	0.161087	0	0	0	0	0	0	2.74505	0.00461837	0	0.00763139	0.0852453	0.0980178	0	0	0.178391	0	0	0	0	0.00595417	0.0223832	0
GEOTRACES	PRJNA385854	SRS2329612	SRS2329612	PRJNA385854	SAMN07136908	NextSeq 550	SRR5788128	2011-06-12	50	-32.495	-168.002	0.2	-	water	prok and euk enriched	19.492	219.1	35.534	0	0	0	0	0	0	0	0	0	0	0	0.194138	0.0362995	0	0	2.73517	8.46702e-05	0	0	0	0.0733215	0	0	0	0	0	0	0	0	0.00474103	0
GEOTRACES	PRJNA385854	SRS2329564	SRS2329564	PRJNA385854	SAMN07136722	NextSeq 550	SRR5788177	2011-06-17	51	-32.495	-157.994	0.2	-	water	prok and euk enriched	19.272	218.4	35.483	0	0	0	0	0	0	0	0	0.104036	0	0	0.0292733	0	0	0	3.09806	0.00576432	0.0206152	0.014234	0	0	0	0	0.0204989	0	0	0	0	0.00113938	0.0350714	0
GEOTRACES	PRJNA385854	SRS2329889	SRS2329889	PRJNA385854	SAMN07136827	NextSeq 550	SRR5788331	2011-06-12	75	-32.495	-168.002	0.2	-	water	prok and euk enriched	19.422	219.7	35.543	0	0	0	0.0912546	0	0	0	0	0.300529	0	0	0.181204	0.0451676	0	0	0.486092	0.00625121	0.00850733	0.00198842	0.0605851	0.230602	0	0	0.025378	0	0	0	0	0.00141057	0.0257982	0
GEOTRACES	PRJNA385854	SRS2329591	SRS2329591	PRJNA385854	SAMN07136723	NextSeq 550	SRR5788149	2011-06-17	76	-32.495	-157.994	0.2	-	water	prok and euk enriched	19.283	218.1	35.484	0	0	0	0.00406639	0	0	0	0	0.123563	0	0	0.0347679	0	0	0.0788457	2.43216	0.00382119	0.0163231	0.0019076	0	0	0	0	0	0	0	0	0	0.0033831	0.0299501	0
GEOTRACES	PRJNA385854	SRS2329592	SRS2329592	PRJNA385854	SAMN07136724	NextSeq 550	SRR5788148	2011-06-17	100	-32.495	-157.994	0.2	-	water	prok and euk enriched	18.326	215.7	35.48	0	0	0	0	0	0	0	0	0.0670959	0	0	0	0	0	0.0576247	6.80806	0.00436601	0.0066477	0.0204876	0	0.0131155	0	0	0.0390146	0	0	0	0	0.0127286	0.040205	0
GEOTRACES	PRJNA385854	SRS2329888	SRS2329888	PRJNA385854	SAMN07136828	NextSeq 550	SRR5788332	2011-06-12	101	-32.495	-168.002	0.2	-	water	prok and euk enriched	17.345	228	35.447	0	0	0	0.0780187	0	0	0	0	0.0437337	0	0	0	0	0	0	2.09923	0.00411374	0	0.00102082	0.0308577	0.810424	0	0	0	0	0	0	0	0.00359222	0.0270683	0
GEOTRACES	PRJNA385854	SRS2329589	SRS2329589	PRJNA385854	SAMN07136725	NextSeq 550	SRR5788151	2011-06-17	202	-32.495	-157.994	0.2	-	water	prok and euk enriched	15.273	200.2	35.242	0	0	0	0	0	0	0	0	0	0	0	0	0	0	0	2.17025	0.000263499	0.00311704	0.0195616	0.011099	0	0	0	0	0	0	0	0	0.0119615	0.00821155	0
GEOTRACES	PRJNA385854	SRS2329446	SRS2329446	PRJNA385854	SAMN07136873	NextSeq 550	SRR5788296	2011-06-21	15	-32.4957	-151.001	0.2	-	water	prok and euk enriched	19.398	217.5	35.479	0	0	0	0	0	0	0	0.545035	0.156649	0	0	0.0661161	0	0	0	6.26682	0.00449112	0.00776019	0.0350306	0.0276322	0.00216491	0	0	0.0115746	0	0	0	0	0.00514677	0.025077	0
GEOTRACES	PRJNA385854	SRS2329762	SRS2329762	PRJNA385854	SAMN07136839	NextSeq 550	SRR5788458	2011-06-13	15	-32.4957	-164.992	0.2	-	water	prok and euk enriched	19.338	220.2	35.383	0	0	0	0.00101285	0	0	0	0	0.0306503	0	0	0	0	0	0	38.9328	0.00161926	0	0.000709781	0	0.0148278	0	0	0.0370482	0	0	0	0	0.000755272	0.00884575	0
GEOTRACES	PRJNA385854	SRS2329765	SRS2329765	PRJNA385854	SAMN07136840	NextSeq 550	SRR5788457	2011-06-13	28	-32.4957	-164.992	0.2	-	water	prok and euk enriched	19.38	219.7	35.446	0	0	0	0.0229964	0	0	0	0	0.0439601	0	0	0.111324	0	0	0	2.51934	0.0044749	0.00871091	0.0149504	0	0.474645	0	0	0.0413092	0	0	0	0	0.00216649	0.0270606	0
GEOTRACES	PRJNA385854	SRS2329445	SRS2329445	PRJNA385854	SAMN07136874	NextSeq 550	SRR5788295	2011-06-21	30	-32.4957	-151.001	0.2	-	water	prok and euk enriched	19.399	217.7	35.478	0	0	0	0	0	0	0	0	0.0201542	0	0	0.0340257	0	0	0	1.02928	0	0	0	0	0	0	0	0.0189389	0	0	0	0	0	0.00163591	0
GEOTRACES	PRJNA385854	SRS2329447	SRS2329447	PRJNA385854	SAMN07136875	NextSeq 550	SRR5788294	2011-06-21	50	-32.4957	-151.001	0.2	-	water	prok and euk enriched	19.367	217.4	35.473	0	0	0	0	0	0	0	0	0	0	0	0.0833061	0	0	0	2.39354	0.000551044	0	0.00152358	0	0	0	0	0.0194453	0	0	0	0	0	0.00860386	0
GEOTRACES	PRJNA385854	SRS2329805	SRS2329805	PRJNA385854	SAMN07136794	NextSeq 550	SRR5788417	2011-06-13	50	-32.4957	-164.992	0.2	-	water	prok and euk enriched	19.378	218.8	35.474	0	0	0	0.0205776	0	0	0	0	0.0393362	0	0	0	0	0	0	1.1147	0.00324392	0	0	0	0.00328103	0	0	0.0718423	0	0	0	0	0.00323102	0.0239918	0
GEOTRACES	PRJNA385854	SRS2329804	SRS2329804	PRJNA385854	SAMN07136795	NextSeq 550	SRR5788416	2011-06-13	75	-32.4957	-164.992	0.2	-	water	prok and euk enriched	19.333	219.7	35.471	0	0	0	0.0587564	0	0	0	0	0	0	0	0.0284522	0	0	0.026571	1.92961	0.00364823	0.00667898	0.00867561	0	0.132832	0.0380305	0	0.0316733	0	0	0	0	0.00221484	0.0269415	0
GEOTRACES	PRJNA385854	SRS2329448	SRS2329448	PRJNA385854	SAMN07136876	NextSeq 550	SRR5788293	2011-06-21	76	-32.4957	-151.001	0.2	-	water	prok and euk enriched	19.159	218.5	35.452	0	0	0	0	0	0	0	0	0	0	0	0	0	0	0	0.445744	0.000498221	0	0	0	0	0	0	0.0330309	0	0	0	0	0	0.00887645	0
GEOTRACES	PRJNA385854	SRS2329806	SRS2329806	PRJNA385854	SAMN07136796	NextSeq 550	SRR5788415	2011-06-13	100	-32.4957	-164.992	0.2	-	water	prok and euk enriched	19.28	219.9	35.465	0	0	0	0.117861	0	0	0	0	0.203861	0	0	0	0	0	0	3.15941	0.00619931	0.0242376	0.0154524	0	0.377336	0	0	0	0	0.106089	0	0	0.0222319	0.0374635	0
GEOTRACES	PRJNA385854	SRS2329800	SRS2329800	PRJNA385854	SAMN07136797	NextSeq 550	SRR5788422	2011-06-13	204	-32.4957	-164.992	0.2	-	water	prok and euk enriched	16.617	208	35.347	0	0	0	0	0	0	0	0	0	0	0	0	0	0	0	0.831237	0.00012312	0	0	0	0	0	0	0	0	0	0	0	0.00156967	0.00418019	0
GEOTRACES	PRJNA385854	SRS2329826	SRS2329826	PRJNA385854	SAMN07136888	NextSeq 550	SRR5788394	2011-06-10	16	-32.4967	-170.995	0.2	-	water	prok and euk enriched	19.313	220.6	35.516	0	0	0	0	0	0	0	0	0	0	0	0.0257838	0	0	0	2.05952	0.000432939	0	0	0	0.0227218	0	0	0.114811	0	0	0	0	0	0.00550955	0
GEOTRACES	PRJNA385854	SRS2329827	SRS2329827	PRJNA385854	SAMN07136889	NextSeq 550	SRR5788393	2011-06-10	32	-32.4967	-170.995	0.2	-	water	prok and euk enriched	19.297	220.9	35.515	0	0	0	0	0	0	0	0	0	0	0	0.0560341	0	0	0	2.06697	0.000285833	0	0	0	0.0550049	0	0	0.334531	0	0	0	0	0	0.00733562	0
GEOTRACES	PRJNA385854	SRS2329828	SRS2329828	PRJNA385854	SAMN07136890	NextSeq 550	SRR5788392	2011-06-10	52	-32.4967	-170.995	0.2	-	water	prok and euk enriched	19.29	220.5	35.515	0	0	0	0	0	0	0	0	0.0780542	0	0	0	0	0	0	10.0479	0.00164274	0	0.00120502	0	0	0	0	0	0	0	0	0	0.0025645	0.00750888	0
GEOTRACES	PRJNA385854	SRS2329837	SRS2329837	PRJNA385854	SAMN07136891	NextSeq 550	SRR5788386	2011-06-10	75	-32.4967	-170.995	0.2	-	water	prok and euk enriched	19.283	220.3	35.518	0	0	0	0	0	0	0	0	0	0	0.0387511	0	0	0	0	1.03806	0.00224194	0	0	0	0	0	0	0.0371589	0	0	0	0	0.0196131	0.00677608	0
GEOTRACES	PRJNA385854	SRS2329835	SRS2329835	PRJNA385854	SAMN07136892	NextSeq 550	SRR5788385	2011-06-10	103	-32.4967	-170.995	0.2	-	water	prok and euk enriched	19.083	221.1	35.509	0	0	0	0	0	0	0	0	0	0	0	0.444344	0	0	0	4.5012	0.00167989	0.0293566	0.0467984	0	0	0	0	0.0366005	0	0	0	0	0.00146025	0.0150326	0
GEOTRACES	PRJNA385854	SRS2329887	SRS2329887	PRJNA385854	SAMN07136829	NextSeq 550	SRR5788333	2011-06-13	14	-32.4972	-167.002	0.2	-	water	prok and euk enriched	19.66	219.6	35.472	0	0	0	0	0	0	0.0160961	0	0.0809461	0	0	0.0341646	0	0	0	0.764865	0.00531941	0.00801993	0.243806	0	0.190659	0	0	0.0499945	0	0	0	0	0.00199464	0.0235901	0
GEOTRACES	PRJNA385854	SRS2329886	SRS2329886	PRJNA385854	SAMN07136830	NextSeq 550	SRR5788334	2011-06-13	31	-32.4972	-167.002	0.2	-	water	prok and euk enriched	19.616	219.2	35.483	0	0	0	0	0	0	0	0	0.189983	0	0	0	0	0	0.0187209	2.406	0.00612001	0	0.105788	0	0	0	0	0.0727069	0	0	0	0	0.00234074	0.0255416	0
GEOTRACES	PRJNA385854	SRS2329894	SRS2329894	PRJNA385854	SAMN07136831	NextSeq 550	SRR5788325	2011-06-13	52	-32.4972	-167.002	0.2	-	water	prok and euk enriched	19.607	219.2	35.481	0	0	0	0	0	0	0	0	0.0805321	0	0	0	0.0121846	0	0	5.12645	0.00399509	0.00797892	0	0	0	0	0	0.110602	0	0	0	0	0.0199715	0.0156156	0
GEOTRACES	PRJNA385854	SRS2329893	SRS2329893	PRJNA385854	SAMN07136832	NextSeq 550	SRR5788326	2011-06-13	78	-32.4972	-167.002	0.2	-	water	prok and euk enriched	19.527	219.6	35.471	0	0	0	0.00314893	0	0	0	2.44162	0.152843	0	0	0.259371	0	0	0	1.93688	0.00388965	0.00757166	0.160832	0	0	0	0	0.0331438	0	0	0	0	0.017069	0.0192576	0
GEOTRACES	PRJNA385854	SRS2329562	SRS2329562	PRJNA385854	SAMN07136833	NextSeq 550	SRR5788179	2011-06-13	102	-32.4972	-167.002	0.2	-	water	prok and euk enriched	18.076	226.6	35.448	0	0	0	0	0	0	0	0	0.221658	0	0	0	0	0	0	1.11438	0.0075688	0.0109807	0.183203	0	0	0	0	0.104146	0	0	0	0	0.00182067	0.0183052	0
GEOTRACES	PRJNA385854	SRS2329639	SRS2329639	PRJNA385854	SAMN07136851	NextSeq 550	SRR5788101	2011-06-16	15	-32.4978	-160.993	0.2	-	water	prok and euk enriched	19.079	220.1	35.449	0	0	0	0	0	0	0	0	0.13624	0	0	0.038335	0	0	0	0.225822	0.0047984	0.0179978	0	0	0.067565	0	0	0.0560973	0	0	0	0	0.00223812	0.0204788	0
GEOTRACES	PRJNA385854	SRS2329638	SRS2329638	PRJNA385854	SAMN07136852	NextSeq 550	SRR5788102	2011-06-16	30	-32.4978	-160.993	0.2	-	water	prok and euk enriched	19.079	220	35.449	0	0	0	0.00162186	0	0	0	0	0.0490797	0	0	0	0	0	0	0.348452	0.00683004	0.00972538	0.0416287	0	0	0	0	0	0	0	0	0	0.0048376	0.0272787	0
GEOTRACES	PRJNA385854	SRS2329417	SRS2329417	PRJNA385854	SAMN07136853	NextSeq 550	SRR5788324	2011-06-16	50	-32.4978	-160.993	0.2	-	water	prok and euk enriched	19.086	219.8	35.448	0	0	0	0	0	0	0	1.67403	0.0881931	0	0	0	0	0	0	1.45324	0.00448879	0.00873796	0.0227857	0.0311138	0	0	0	0.0382491	0	0	0	0	0.00289762	0.0249067	0
GEOTRACES	PRJNA385854	SRS2329486	SRS2329486	PRJNA385854	SAMN07136854	NextSeq 550	SRR5788255	2011-06-16	73	-32.4978	-160.993	0.2	-	water	prok and euk enriched	19.076	219.8	35.446	0	0	0	0.00445639	0	0	0	0	0.0902758	0	0.0586525	0.216104	0	0	0	1.52581	0.00581619	0.0089443	0.0010536	0.0318485	0.00473956	0	0	0.0266815	0	0	0	0	0.00370756	0.0291587	0
GEOTRACES	PRJNA385854	SRS2329483	SRS2329483	PRJNA385854	SAMN07136855	NextSeq 550	SRR5788258	2011-06-16	100	-32.4978	-160.993	0.2	-	water	prok and euk enriched	18.712	222.7	35.38	0	0	0	0	0	0	0	0	0.0365899	0	0	0	0	0	0	2.26444	0.00400754	0	0.0772986	0	0	0	0	0.248113	0	0	0	0	0.042966	0.0161307	0
GEOTRACES	PRJNA385854	SRS2329563	SRS2329563	PRJNA385854	SAMN07136834	NextSeq 550	SRR5788178	2011-06-13	16	-32.4985	-165.999	0.2	-	water	prok and euk enriched	19.717	218.7	35.474	0	0	0	0.00239275	0	0	0.0149981	0	0.113137	0	0	0.0955024	0	0	0	7.51516	0.00369313	0.00747288	0.00753816	0	0.014603	0	0	0.0577304	0	0	0	0	0.00185858	0.0243618	0
GEOTRACES	PRJNA385854	SRS2329760	SRS2329760	PRJNA385854	SAMN07136835	NextSeq 550	SRR5788462	2011-06-13	30	-32.4985	-165.999	0.2	-	water	prok and euk enriched	19.736	218.4	35.476	0	0	0	0	0	0	0	0	0.149559	0	0	0.0315619	0	0	0	3.7559	0.00481783	0.0222269	0.032913	0	0.13333	0	0	0.0755709	0	0	0	0	0.00184269	0.0250394	0
GEOTRACES	PRJNA385854	SRS2329759	SRS2329759	PRJNA385854	SAMN07136836	NextSeq 550	SRR5788461	2011-06-13	48	-32.4985	-165.999	0.2	-	water	prok and euk enriched	19.656	218.8	35.473	0	0	0	0.00216145	0	0	0	2.17755	0.119808	0	0	0.0466115	0	0	0	13.3361	0.00425621	0.00648051	0	0	0.0309425	0	0	0.0193319	0	0	0	0	0.00864773	0.0147477	0
GEOTRACES	PRJNA385854	SRS2329761	SRS2329761	PRJNA385854	SAMN07136837	NextSeq 550	SRR5788460	2011-06-13	76	-32.4985	-165.999	0.2	-	water	prok and euk enriched	19.386	219.5	35.484	0	0	0	0.0045855	0	0	0	0	0	0	0	0	0.0052591	0	0	3.7492	0.00340925	0.0196606	0	0	0.0246025	0	0	0.0408534	0	0	0	0	0.0092885	0.0211777	0
GEOTRACES	PRJNA385854	SRS2329763	SRS2329763	PRJNA385854	SAMN07136838	NextSeq 550	SRR5788459	2011-06-13	102	-32.4985	-165.999	0.2	-	water	prok and euk enriched	19.283	219.5	35.486	0	0	0	0	0	0	0	0	0.0940661	0	0	0.019851	0	0	0	17.6056	0.00236355	0.00931983	0.00108916	0	0.0431241	0	0	0.0441969	0	0	0	0	0.00115897	0.0137859	0
GEOTRACES	PRJNA385854	SRS2329502	SRS2329502	PRJNA385854	SAMN07136901	NextSeq 550	SRR5788239	2011-06-12	17	-32.499	-169.002	0.2	-	water	prok and euk enriched	19.142	221.5	35.519	0	0	0	0	0	0	0	0	0	0	0	0.0213741	0	0	0	4.70596	0.000326268	0.0100349	0	0	0	0	0	0.174041	0	0	0	0	0	0.00411055	0
GEOTRACES	PRJNA385854	SRS2329501	SRS2329501	PRJNA385854	SAMN07136902	NextSeq 550	SRR5788240	2011-06-12	32	-32.499	-169.002	0.2	-	water	prok and euk enriched	19.086	221.2	35.515	0	0	0	0	0	0	0	0	0	0	0	0.062632	0	0	0	3.49932	0.000764845	0	0	0	0	0	0	0.115549	0	0	0	0	0	0.00970295	0
GEOTRACES	PRJNA385854	SRS2329607	SRS2329607	PRJNA385854	SAMN07136903	NextSeq 550	SRR5788133	2011-06-12	52	-32.499	-169.002	0.2	-	water	prok and euk enriched	19.035	221.9	35.516	0	0	0	0	0	0	0	0	0	0	0.0614676	0	0	0	0	2.73361	0.000931555	0	0.00167417	0	0.0537796	0	0	0.112587	0	0	0	0	0	0.00749823	0
GEOTRACES	PRJNA385854	SRS2329608	SRS2329608	PRJNA385854	SAMN07136904	NextSeq 550	SRR5788132	2011-06-12	76	-32.499	-169.002	0.2	-	water	prok and euk enriched	19.003	221.2	35.526	0	0	0	0	0	0	0	0	0	0	0	0	0	0	0.107854	1.70856	0.000138334	0	0	0	0	0	0	0.0530454	0	0	0	0	0	0.00135553	0
GEOTRACES	PRJNA385854	SRS2329605	SRS2329605	PRJNA385854	SAMN07136905	NextSeq 550	SRR5788135	2011-06-12	101	-32.499	-169.002	0.2	-	water	prok and euk enriched	18.876	221.7	35.512	0	0	0	0	0	0	0	3.52772	0	0	0	0	0	0	0	5.1369	0.000445722	0.011424	0	0	0.0214433	0	0	0.14243	0	0	0	0	0.000473546	0.00727935	0
GEOTRACES	PRJNA385854	SRS2329573	SRS2329573	PRJNA385854	SAMN07136813	NextSeq 550	SRR5788165	2011-06-19	14	-32.4995	-154.999	0.2	-	water	prok and euk enriched	19.236	218.3	35.474	0	0	0	0	0	0	0	1.1386	0.151385	0	0	0.0638944	0	0	0	3.73045	0.00390131	0.0449965	0.0054189	0	0.0626201	0	0	0.175813	0	0	0	0	0.0169061	0.0259872	0
GEOTRACES	PRJNA385854	SRS2329574	SRS2329574	PRJNA385854	SAMN07136814	NextSeq 550	SRR5788164	2011-06-19	30	-32.4995	-154.999	0.2	-	water	prok and euk enriched	19.241	218.2	35.474	0	0	0	0	0	0	0	0	0	0	0	0	0	0	0	1.43675	0.00196389	0.00616351	0.0058942	0	0	0	0	0.0876865	0	0	0	0	0	0.0163418	0
GEOTRACES	PRJNA385854	SRS2329576	SRS2329576	PRJNA385854	SAMN07136815	NextSeq 550	SRR5788167	2011-06-19	51	-32.4995	-154.999	0.2	-	water	prok and euk enriched	19.234	218.4	35.473	0	0	0	0	0	0	0	0	0.0283977	0	0	0	0	0	0	3.60642	0.000585464	0	0	0	0.0211247	0	0	0.0266853	0	0	0	0	0.000933018	0.00630733	0
GEOTRACES	PRJNA385854	SRS2329575	SRS2329575	PRJNA385854	SAMN07136816	NextSeq 550	SRR5788166	2011-06-19	74	-32.4995	-154.999	0.2	-	water	prok and euk enriched	19.147	218.8	35.458	0	0	0	0	0	0	0	0	0.0791948	0	0	0	0	0	0	0.40448	0.00173478	0	0	0	0.029456	0	0	0.046813	0	0	0	0	0.00195148	0.0159373	0
GEOTRACES	PRJNA385854	SRS2329580	SRS2329580	PRJNA385854	SAMN07136817	NextSeq 550	SRR5788161	2011-06-19	101	-32.4995	-154.999	0.2	-	water	prok and euk enriched	18.827	222.3	35.449	0	0	0	0	0	0	0	0	0.037546	0	0	0	0	0	0	8.5185	0.00304791	0	0.00173894	0.0264918	0.02793	0	0	0	0	0	0	0	0.00185038	0.0166785	0
GEOTRACES	PRJNA385854	SRS2329824	SRS2329824	PRJNA385854	SAMN07136750	NextSeq 550	SRR5788396	2011-05-29	14	-32.5	-176	0.2	-	water	prok and euk enriched	20.118	-	35.523	0	0	0	0	0	0	0	0	0.19158	0	0	0	0	0	0.0658147	7.30525	0.00587523	0	0.0542348	0	0	0	0	0.105984	0	0	0	0	0.0398969	0.0219873	0
GEOTRACES	PRJNA385854	SRS2329450	SRS2329450	PRJNA385854	SAMN07136882	NextSeq 550	SRR5788291	2011-05-27	15	-32.5	-179.303	0.2	-	water	prok and euk enriched	20.685	-	35.629	0	0	0	0	0	0	0	13.7463	0.062505	0	0.0497601	0.0646512	0	0	0	3.62546	0.000641471	0	0.0017736	0	0.0569735	0	0	0.143941	0	0	0	0	0	0.00932502	0
GEOTRACES	PRJNA385854	SRS2329466	SRS2329466	PRJNA385854	SAMN07136783	NextSeq 550	SRR5788275	2011-05-31	15	-32.5	-170	0.2	-	water	prok and euk enriched	19.652	-	35.497	0	0	0	0	0	0	0	0	0.0558974	0	0.0524337	0.0235924	0	0	0	2.68645	0.00331319	0.00553817	0.00258887	0	0	0	0	0.166177	0	0	0	0	0.00367306	0.0135175	0
GEOTRACES	PRJNA385854	SRS2329467	SRS2329467	PRJNA385854	SAMN07136789	NextSeq 550	SRR5788273	2011-06-01	15	-32.5	-172	0.2	-	water	prok and euk enriched	19.696	-	35.543	0	0	0	0.00460109	0	0	0	0	0	0.035986	3.91104	11.2343	36.1858	0	0	7.45522	0.00840982	0	0.00335866	0.0511675	0.106502	0	0	0.0681452	0	0	0	0	0.0251319	0.0219931	0
GEOTRACES	PRJNA385854	SRS2329464	SRS2329464	PRJNA385854	SAMN07136784	NextSeq 550	SRR5788276	2011-05-31	28	-32.5	-170	0.2	-	water	prok and euk enriched	19.654	-	35.497	0	0	0	0	0	0	0	5.44716	0.231433	0	0	0.129648	0	0	0.0263814	2.60024	0.00439346	0.0121736	0.0806344	0	0.000961462	0	0	0.886685	0	0	0	0	0.00201847	0.0199466	0
GEOTRACES	PRJNA385854	SRS2329814	SRS2329814	PRJNA385854	SAMN07136751	NextSeq 550	SRR5788406	2011-05-29	29	-32.5	-176	0.2	-	water	prok and euk enriched	20.078	-	35.511	0	0	0	0.00532433	0	0	0	0	0.0427705	0	0	0	0	0	0	1.2777	0.00650315	0.00847518	0.0583693	0.0301781	0.0486803	0	0	0	0	0	0	0	0.0134173	0.0273875	0
GEOTRACES	PRJNA385854	SRS2329830	SRS2329830	PRJNA385854	SAMN07136883	NextSeq 550	SRR5788391	2011-05-27	29	-32.5	-179.303	0.2	-	water	prok and euk enriched	20.686	-	35.628	0	0	0	0	0	0	0.0210327	0	0	0	0	0.0833882	0	0	0	3.14056	0.000551587	0	0.0550586	0	0.0244952	0	0	0.0618859	0	0.0856804	0	0	0	0.013364	0
GEOTRACES	PRJNA385854	SRS2329469	SRS2329469	PRJNA385854	SAMN07136790	NextSeq 550	SRR5788274	2011-06-01	30	-32.5	-172	0.2	-	water	prok and euk enriched	19.661	-	35.545	0	0	0	0	0	0	0	0	0	0	0	0.188332	68.8364	0	0	6.84439	0.0041685	0.0221049	0.367024	0	0.0829833	0	0	1.08124	0	0	0	0	0	0.0181095	0
GEOTRACES	PRJNA385854	SRS2329465	SRS2329465	PRJNA385854	SAMN07136785	NextSeq 550	SRR5788277	2011-05-31	48	-32.5	-170	0.2	-	water	prok and euk enriched	19.661	-	35.498	0	0	0	0.00177007	0	0	0	1.41902	0.161176	0	0	0	0	0	0	0.0995039	0.00154924	0	0.0237161	0	0	0	0	0.0345389	0	0	0	0	0.000918668	0.0110957	0
GEOTRACES	PRJNA385854	SRS2329816	SRS2329816	PRJNA385854	SAMN07136752	NextSeq 550	SRR5788405	2011-05-29	48	-32.5	-176	0.2	-	water	prok and euk enriched	19.998	-	35.489	0	0	0	0	0	0	0	0	0.313862	0	0	0.0331176	0.0058907	0	0	1.24304	0.00591469	0.00777416	0.0172676	0.0276819	0.0757065	0	0	0.207526	0	0	0	0	0.00386702	0.0247263	0
GEOTRACES	PRJNA385854	SRS2329461	SRS2329461	PRJNA385854	SAMN07136791	NextSeq 550	SRR5788279	2011-06-01	49	-32.5	-172	0.2	-	water	prok and euk enriched	19.564	-	35.538	0	0	0	0.00276027	0	0	0	0	0.167059	0	0	0.114853	12.1967	0	0	2.42679	0.00882575	0	0.0518977	0	0.0308781	0	0	0.235478	0	0	0	0	0.028948	0.0449194	0
GEOTRACES	PRJNA385854	SRS2329829	SRS2329829	PRJNA385854	SAMN07136884	NextSeq 550	SRR5788390	2011-05-27	51	-32.5	-179.303	0.2	-	water	prok and euk enriched	20.689	-	35.629	0	0	0	0.0663153	0	0	0	0	0.16292	0	0.0363745	0.0516206	0	0	0	8.80922	0.00204873	0.0121176	0.048293	0	0	0	0	0.0755387	0	0	0	0	0.00200919	0.0182002	0
GEOTRACES	PRJNA385854	SRS2329831	SRS2329831	PRJNA385854	SAMN07136885	NextSeq 550	SRR5788389	2011-05-27	74	-32.5	-179.303	0.2	-	water	prok and euk enriched	20.71	-	35.636	0	0	0	0	0	0	0	0	0.128436	0	0.0617229	0.649717	0	0	0	1.19228	0.00347538	0.0339336	0.0366202	0	0.00194191	0	0	0.162128	0	0	0	0	0.00421981	0.0206603	0
GEOTRACES	PRJNA385854	SRS2329462	SRS2329462	PRJNA385854	SAMN07136792	NextSeq 550	SRR5788280	2011-06-01	75	-32.5	-172	0.2	-	water	prok and euk enriched	19.467	-	35.526	0	0	0	0.00590006	0	0	0	0	0.0947907	0	0	0.0400079	0.86454	0	0	2.67731	0.00451924	0.0563498	0.0263778	0	0	0	0	0.130185	0	0	0	0	0.00233579	0.0276249	0
GEOTRACES	PRJNA385854	SRS2329440	SRS2329440	PRJNA385854	SAMN07136753	NextSeq 550	SRR5788301	2011-05-29	76	-32.5	-176	0.2	-	water	prok and euk enriched	19.996	-	35.487	0	0	0	0	0	0	0	0	0.0359762	0	0	0.0303687	0	0	0	2.35459	0.00370854	0.0213866	0.0447047	0.0253842	0	0	0	0.451806	0	0	0	0	0.00354604	0.0233613	0
GEOTRACES	PRJNA385854	SRS2329463	SRS2329463	PRJNA385854	SAMN07136786	NextSeq 550	SRR5788278	2011-05-31	76	-32.5	-170	0.2	-	water	prok and euk enriched	19.634	-	35.515	0	0	0	0.0260523	0	0	0	0	0	0	0	0	0	0	0	0.690005	0.00178407	0	0.00241985	0.0552977	0.0244911	0	0	0.0246748	0	0	0	0	0.000858312	0.0158455	0
GEOTRACES	PRJNA385854	SRS2329832	SRS2329832	PRJNA385854	SAMN07136886	NextSeq 550	SRR5788388	2011-05-27	99	-32.5	-179.303	0.2	-	water	prok and euk enriched	18.853	-	35.588	0	0	0	0	0	0	0	4.12635	0	0.40425	2.33548	3.657	0	0	0	2.77365	0.00584991	0	0.0300076	0.102233	0.0257801	0.032948	0	0.322525	0	0	0	0	0.0215747	0.0184053	0
GEOTRACES	PRJNA385854	SRS2329471	SRS2329471	PRJNA385854	SAMN07136787	NextSeq 550	SRR5788271	2011-05-31	100	-32.5	-170	0.2	-	water	prok and euk enriched	17.727	-	35.48	0	0	0	0	0	0	0	0	0.0894362	0	0	0	0	0	0	1.12591	0.00691452	0.0177222	0.00207111	0.0946569	0	0	0	0.297323	0	0	0	0	0.00587693	0.0241983	0
GEOTRACES	PRJNA385854	SRS2329802	SRS2329802	PRJNA385854	SAMN07136793	NextSeq 550	SRR5788418	2011-06-01	100	-32.5	-172	0.2	-	water	prok and euk enriched	17.184	-	35.388	0	0	0	0	0	0	0	0	0	0	0	0	0	0	0	0.72709	0.00291114	0.00733907	0	0	0.0090448	0	0	0.0696073	0	0	0	0	0.0183699	0.0237614	0.0851035
GEOTRACES	PRJNA385854	SRS2329817	SRS2329817	PRJNA385854	SAMN07136754	NextSeq 550	SRR5788404	2011-05-29	100	-32.5	-176	0.2	-	water	prok and euk enriched	17.67	-	35.534	0	0	0	0	0	0	0	0	0	0	0	0	0	0	0	0.262204	0.000307077	0	0.0470501	0	0	0	0	0.0559859	0	0	0	0	0.00097874	0.00295531	0
GEOTRACES	PRJNA385854	SRS2329477	SRS2329477	PRJNA385854	SAMN07136755	NextSeq 550	SRR5788265	2011-05-29	999	-32.5	-176	0.2	-	water	prok and euk enriched	5.315	-	34.355	0	0	0	0	0	0	0	0	0	0	0	0	0.0667801	0	0	2.68404	0	0	0	0	0.0109875	0	0	0	0	0	0	0	0	0.000399634	0
GEOTRACES	PRJNA385854	SRS2329468	SRS2329468	PRJNA385854	SAMN07136788	NextSeq 550	SRR5788272	2011-05-31	1001	-32.5	-170	0.2	-	water	prok and euk enriched	5.101	-	34.338	0	0	0	0.0313193	0	0	0	0	0	0	0	0	0	0	0	3.49158	2.17665e-05	0.00253277	0.0871195	0.011919	0.185212	0.227742	0.0214504	0.204957	0	0	0	0	0.0159244	0.00476156	0
GEOTRACES	PRJNA385854	SRS2329825	SRS2329825	PRJNA385854	SAMN07136887	NextSeq 550	SRR5788395	2011-05-27	1001	-32.5	-179.303	0.2	-	water	prok and euk enriched	5.19	-	34.386	0	0	0	0.0270437	0	0	0	0	0.0378532	0	0	0	0	0	0	2.22912	0	0.00750081	0.98025	0	0.0285028	0	0	0.880933	0	0	0	0	0.0100092	0.00909027	0
GEOTRACES	PRJNA385854	SRS2329582	SRS2329582	PRJNA385854	SAMN07136818	NextSeq 550	SRR5788160	2011-06-19	15	-32.5013	-153.998	0.2	-	water	prok and euk enriched	18.087	223.6	35.305	0	0	0	0	0	0	0	0	0.0721291	0	0	0	0	0	0	3.269	0.00162647	0.00714637	0.00710145	0	0.0279568	0	0	0.0213182	0	0	0	0	0.00355475	0.0165883	0
GEOTRACES	PRJNA385854	SRS2329578	SRS2329578	PRJNA385854	SAMN07136819	NextSeq 550	SRR5788163	2011-06-19	32	-32.5013	-153.998	0.2	-	water	prok and euk enriched	18.082	223.5	35.3	0	0	0	0	0	0	0	0	0.0531657	0	0	0	0	0	0	9.12853	0.0011646	0.00526753	0.00308285	0.0187564	0.01158	0	0	0.0499598	0	0	0	0	0.00131009	0.0178916	0
GEOTRACES	PRJNA385854	SRS2329579	SRS2329579	PRJNA385854	SAMN07136820	NextSeq 550	SRR5788162	2011-06-19	51	-32.5013	-153.998	0.2	-	water	prok and euk enriched	18.089	223.4	35.303	0	0	0	0	0	0	0	0	0	0	0	0	0	0	0	7.81388	0.00143016	0	0	0.0372919	0	0	0	0	0	0	0	0	0	0.01001	0
GEOTRACES	PRJNA385854	SRS2329583	SRS2329583	PRJNA385854	SAMN07136821	NextSeq 550	SRR5788159	2011-06-19	77	-32.5013	-153.998	0.2	-	water	prok and euk enriched	18.094	222.8	35.303	0	0	0	0	0	0	0	0	0	0	0	0	0	0	0	2.42236	0.00270704	0.0242792	0	0	0.0150648	0	0	0	0	0	0	0	0	0.0210526	0
GEOTRACES	PRJNA385854	SRS2329672	SRS2329672	PRJNA385854	SAMN07136822	NextSeq 550	SRR5788158	2011-06-19	100	-32.5013	-153.998	0.2	-	water	prok and euk enriched	18.031	223.1	35.283	0	0	0	0	0	0	0	2.12422	0.0633001	0	0	0	0	0	0	5.13925	0.00309946	0.00627161	0.012031	0	0.00787744	0	0	0.00935436	0	0	0	0	0.0088889	0.0182686	0
GEOTRACES	PRJNA385854	SRS2329895	SRS2329895	PRJNA385854	SAMN07136823	NextSeq 550	SRR5788327	2011-06-19	201	-32.5013	-153.998	0.2	-	water	prok and euk enriched	15.005	196	35.257	0	0	0	0.00532599	0	0	0	0	0	0	0	0	0	0	0	1.31577	0.000299333	0.0115081	0.0314468	0.0273183	0.0161216	0	0	0	0	0	0	0	0.0102377	0.0084692	0
GEOTRACES	PRJNA385854	SRS2329687	SRS2329687	PRJNA385854	SAMN07136808	NextSeq 550	SRR5788054	2011-06-18	15	-32.5038	-156.011	0.2	-	water	prok and euk enriched	18.828	220	35.414	0	0	0	0	0	0	0	0	0.15007	0	0	0.036194	0	0	0	18.1947	0.00198896	0.00424816	0.00306962	0	0	0	0	0.0063363	0	0	0	0	0.00246531	0.0121581	0
GEOTRACES	PRJNA385854	SRS2329690	SRS2329690	PRJNA385854	SAMN07136809	NextSeq 550	SRR5788051	2011-06-18	31	-32.5038	-156.011	0.2	-	water	prok and euk enriched	18.828	220.3	35.414	0	0	0	0	0	0	0	0	0	0	0	0.0479527	0	0	0.00373185	2.38575	7.31981e-05	0	0	0	0	0	0	0.0111931	0	0	0	0	0	0.00341555	0
GEOTRACES	PRJNA385854	SRS2329689	SRS2329689	PRJNA385854	SAMN07136810	NextSeq 550	SRR5788052	2011-06-18	52	-32.5038	-156.011	0.2	-	water	prok and euk enriched	18.833	220.2	35.414	0	0	0	0	0	0	0	0	0.136243	0	0	0	0	0	0	3.50514	0.00399388	0	0.00237256	0.0240327	0.0131891	0	0	0.134482	0	0	0	0	0.0168938	0.0245751	0
GEOTRACES	PRJNA385854	SRS2329693	SRS2329693	PRJNA385854	SAMN07136811	NextSeq 550	SRR5788049	2011-06-18	77	-32.5038	-156.011	0.2	-	water	prok and euk enriched	18.833	219.9	35.414	0	0	0	0.00212454	0	0	0	0	0.13394	0	0	0	0	0	0	1.62576	0.00401265	0	0.00155085	0	0.0129661	0	0	0.170392	0	0	0	0	0.0171583	0.0157038	0
GEOTRACES	PRJNA385854	SRS2329691	SRS2329691	PRJNA385854	SAMN07136812	NextSeq 550	SRR5788050	2011-06-18	102	-32.5038	-156.011	0.2	-	water	prok and euk enriched	18.814	220.4	35.409	0	0	0	0.00457167	0	0	0	5.40283	0.0982264	0	0	0.0556673	0	0	0	7.18622	0.0029741	0.00653379	0.07674	0	0.0245283	0	0	0.00974541	0	0	0	0	0.000541673	0.0198135	0
GEOTRACES	PRJNA385854	SRS2329803	SRS2329803	PRJNA385854	SAMN07136800	NextSeq 550	SRR5788419	2011-06-14	17	-32.5043	-163.99	0.2	-	water	prok and euk enriched	19.398	219.2	35.469	0	0	0	0.00268953	0	0	0	0	0.12717	0	0	0	0	0	0	2.41379	0.00524363	0	0.0199406	0	0.0630667	0	0	0.16318	0	0	0	0	0.00139274	0.0217915	0
GEOTRACES	PRJNA385854	SRS2329798	SRS2329798	PRJNA385854	SAMN07136801	NextSeq 550	SRR5788424	2011-06-14	31	-32.5043	-163.99	0.2	-	water	prok and euk enriched	19.405	218.7	35.468	0	0	0	0	0	0	0	0.0689691	0	0	0	0	0	0	0	12.8317	7.85222e-05	0	0	0	0	0	0	0.00900544	0	0	0	0	0	0.00174039	0
GEOTRACES	PRJNA385854	SRS2329797	SRS2329797	PRJNA385854	SAMN07136802	NextSeq 550	SRR5788423	2011-06-14	51	-32.5043	-163.99	0.2	-	water	prok and euk enriched	19.404	218.8	35.469	0	0	0	0	0	0	0	0	0	0	0	0.0291168	0	0	0	2.92261	0.000244451	0	0.000798771	0	0.025659	0	0	0.0101946	0	0	0	0	0	0.00295533	0
GEOTRACES	PRJNA385854	SRS2329684	SRS2329684	PRJNA385854	SAMN07136803	NextSeq 550	SRR5788057	2011-06-14	76	-32.5043	-163.99	0.2	-	water	prok and euk enriched	19.329	219.8	35.458	0	0	0	0.000548184	0	0	0.0131947	0	0.0497664	0	0	0	0	0	0	31.5004	0.00194515	0	0.00153661	0	0	0	0	0.00980584	0	0	0	0	0	0.0106604	0
GEOTRACES	PRJNA385854	SRS2329682	SRS2329682	PRJNA385854	SAMN07136804	NextSeq 550	SRR5788058	2011-06-14	102	-32.5043	-163.99	0.2	-	water	prok and euk enriched	19.269	219.6	35.461	0	0	0	0	0	0	0	0	0.0861605	0	0	0.0242436	0	0	0	3.07609	0.00410778	0	0.00544238	0.0607933	0.0885992	0	0	0.0879303	0	0	0	0	0.00235903	0.0287865	0
GEOTRACES	PRJNA385854	SRS2329550	SRS2329550	PRJNA385854	SAMN07136841	NextSeq 550	SRR5788191	2011-06-15	15	-32.5063	-162.994	0.2	-	water	prok and euk enriched	19.463	218.6	35.486	0	0	0	0	0	0	0	0	0.166793	0	0	0	0	0	0.143249	3.19032	0.00440585	0.00826272	0.0107532	0	0.0310188	0	0	0.0906918	0	0	0	0	0	0.0215315	0
GEOTRACES	PRJNA385854	SRS2329751	SRS2329751	PRJNA385854	SAMN07136842	NextSeq 550	SRR5787991	2011-06-15	33	-32.5063	-162.994	0.2	-	water	prok and euk enriched	19.461	218.8	35.486	0	0	0	0.00502991	0	0	0	0	0.251589	0	0	0	0	0	0.0061979	3.04185	0.00368758	0.0578561	0.0355468	0	0	0	0	0.223717	0	0	0	0	0.00103326	0.0243922	0
GEOTRACES	PRJNA385854	SRS2329647	SRS2329647	PRJNA385854	SAMN07136843	NextSeq 550	SRR5788093	2011-06-15	50	-32.5063	-162.994	0.2	-	water	prok and euk enriched	19.469	218.3	35.486	0	0	0	0.00196555	0	0	0	0	0.199088	0	0	0.0336112	0	0	0	5.25473	0.0040532	0.00789004	0.00368828	0	0.031253	0	0	0.192516	0	0	0	0	0.0368816	0.0236584	0
GEOTRACES	PRJNA385854	SRS2329646	SRS2329646	PRJNA385854	SAMN07136844	NextSeq 550	SRR5788094	2011-06-15	75	-32.5063	-162.994	0.2	-	water	prok and euk enriched	19.471	218.5	35.485	0	0	0	0	0	0	0	3.40334	0.236444	0	0	0.0393597	0	0	0	1.27671	0.00654886	0	0.110467	0.065799	0	0	0	0.0876316	0	0	0	0	0.00229795	0.0204489	0
GEOTRACES	PRJNA385854	SRS2329649	SRS2329649	PRJNA385854	SAMN07136845	NextSeq 550	SRR5788091	2011-06-15	102	-32.5063	-162.994	0.2	-	water	prok and euk enriched	19.479	218.6	35.486	0	0	0	0	0	0	0	0	0.0392342	0	0	0.0662378	0	0	0.033696	1.80544	0.00465105	0.0155489	0	0	0	0	0	0	0	0	0	0	0.00193359	0.0218066	0
GEOTRACES	PRJNA385854	SRS2329648	SRS2329648	PRJNA385854	SAMN07136846	NextSeq 550	SRR5788092	2011-06-15	16	-32.509	-162.009	0.2	-	water	prok and euk enriched	19.593	217.8	35.485	0	0	0	0.00495883	0	0	0	0	0.0796689	0	0	0.368044	0	0	0	4.4981	0.00492751	0.0236802	0	0.0281065	0	0	0	0.13091	0	0	0	0	0.00392634	0.0181883	0
GEOTRACES	PRJNA385854	SRS2329643	SRS2329643	PRJNA385854	SAMN07136847	NextSeq 550	SRR5788097	2011-06-15	30	-32.509	-162.009	0.2	-	water	prok and euk enriched	19.562	218.6	35.482	0	0	0	0.00147077	0	0	0	0	0.17803	0	0	0	0	0	0	2.80588	0.0065952	0.0138878	0.0977873	0	0	0	0	0.105158	0	0	0	0	0.000731155	0.0264927	0
GEOTRACES	PRJNA385854	SRS2329642	SRS2329642	PRJNA385854	SAMN07136848	NextSeq 550	SRR5788098	2011-06-15	52	-32.509	-162.009	0.2	-	water	prok and euk enriched	19.474	218.8	35.486	0	0	0	0	0	0	0	0	0.200174	0	0	0.0337946	0	0	0	0.746809	0.00438484	0.00793308	0.0037084	0	0	0	0	0.0376206	0	0	0	0	0.0284698	0.0248707	0
GEOTRACES	PRJNA385854	SRS2329645	SRS2329645	PRJNA385854	SAMN07136849	NextSeq 550	SRR5788095	2011-06-15	76	-32.509	-162.009	0.2	-	water	prok and euk enriched	19.47	218.5	35.491	0	0	0	0	0	0	0	0	0.0516134	0	0	0.0435685	0	0	0	13.8494	0.0028265	0.0204549	0.00358569	0	0	0	0	0	0	0	0	0	0.00597597	0.00805931	0
GEOTRACES	PRJNA385854	SRS2329644	SRS2329644	PRJNA385854	SAMN07136850	NextSeq 550	SRR5788096	2011-06-15	101	-32.509	-162.009	0.2	-	water	prok and euk enriched	19.401	218.9	35.491	0	0	0	0	0	0	0	0	0.0706238	0	0.211756	0.153949	0	0	0	1.44276	0.00318506	0	0.0101121	0	0	0	0	0.0663651	0	0	0	0	0.00290047	0.0156861	0
GEOTRACES	PRJNA385854	SRS2329484	SRS2329484	PRJNA385854	SAMN07136856	NextSeq 550	SRR5788257	2011-06-16	15	-32.5103	-160.008	0.2	-	water	prok and euk enriched	18.904	220.6	35.426	0	0	0	0	0	0	0.0173661	0	0.362956	0	0	0	0	0	0	3.2891	0.00795061	0	0	0.0640238	0	0	0	0.138904	0	0	0	0	0.0044719	0.0351894	0
GEOTRACES	PRJNA385854	SRS2329481	SRS2329481	PRJNA385854	SAMN07136857	NextSeq 550	SRR5788260	2011-06-16	32	-32.5103	-160.008	0.2	-	water	prok and euk enriched	18.912	220.8	35.429	0	0	0	0	0	0	0	0	0.116271	0	0	0	0	0	0	5.19303	0.00853972	0	0.0573873	0	0	0	0	0.160807	0	0	0	0	0.00191007	0.0312633	0
GEOTRACES	PRJNA385854	SRS2329480	SRS2329480	PRJNA385854	SAMN07136858	NextSeq 550	SRR5788259	2011-06-16	49	-32.5103	-160.008	0.2	-	water	prok and euk enriched	18.925	220.3	35.431	0	0	0	0.00315539	0	0	0	0	0.0994647	0	0	0.331347	0	0	0	7.72474	0.00442166	0	0	0	0.0739905	0	0	0.0467334	0	0	0	0	0.00490193	0.0267444	0
GEOTRACES	PRJNA385854	SRS2329478	SRS2329478	PRJNA385854	SAMN07136859	NextSeq 550	SRR5788262	2011-06-16	72	-32.5103	-160.008	0.2	-	water	prok and euk enriched	18.651	222.3	35.409	0	0	0	0.0028649	0	0	0	0	0.043348	0	0	0	0	0	0	2.1317	0.0040216	0.00858962	0.00620665	0	0	0	0	0.0256235	0	0	0	0	0.000712108	0.0215021	0
GEOTRACES	PRJNA385854	SRS2329482	SRS2329482	PRJNA385854	SAMN07136860	NextSeq 550	SRR5788261	2011-06-16	102	-32.5103	-160.008	0.2	-	water	prok and euk enriched	17.8	226	35.401	0	0	0	0.0290427	0	0	0	0	0.105493	0	0	0	0	0	0	4.10655	0.00362485	0.00696799	0.00992079	0	0.0103196	0	0	0.10766	0	0	0	0	0.00231068	0.0167708	0
GEOTRACES	PRJNA385854	SRS2329590	SRS2329590	PRJNA385854	SAMN07136726	NextSeq 550	SRR5788150	2011-06-17	1008	-32.5125	-158.028	0.2	-	water	prok and euk enriched	4.949	200.4	34.315	0	0	0	0.00273453	0.00110925	0	0	0	0	0	0	0	0	0	0	5.64437	0	0	0.000707295	0.00845255	0.00132739	0	0.0558811	0	0	0	0	0	0.00118078	0.00320095	0
GEOTRACES	PRJNA385854	SRS2329587	SRS2329587	PRJNA385854	SAMN07136727	NextSeq 550	SRR5788153	2011-06-17	5601	-32.5125	-158.028	0.2	-	water	prok and euk enriched	1.153	198.8	34.708	0	0	0	0.00549257	0.000926802	0	0.00188278	0	0	0	0	0	0	0	0	35.041	2.57943e-05	0.00396671	0.0459557	0.0141245	0.00446143	0	0	0.0468788	0	0	0	0	0.000822134	0.0022231	0
GEOTRACES	PRJNA385854	SRS2329799	SRS2329799	PRJNA385854	SAMN07136798	NextSeq 550	SRR5788421	2011-06-14	1023	-32.515	-164.981	0.2	-	water	prok and euk enriched	5.032	204.4	34.307	0	0	0	0.0318865	0	0	0.00778679	0	0	0	0	0	0	0	0	2.50015	1.57084e-05	0	0.0324524	0.0344067	0.174037	0	0	0.00791157	0	0	0	0	0.00322354	0.0043979	0
GEOTRACES	PRJNA385854	SRS2329801	SRS2329801	PRJNA385854	SAMN07136799	NextSeq 550	SRR5788420	2011-06-14	5100	-32.515	-164.981	0.2	-	water	prok and euk enriched	1.043	200.1	34.707	0	0	0	0.0917466	0	0	0.00759567	0	0	0	0	0	0	0	0	11.22	0	0.0308449	0.0556573	0.0419527	0.0623039	0	0	0	0	0.00609785	0	0	0.000390706	0.00303023	0
Malaspina	Acinas_et_al_2019	MP0759	SRS1589396	PRJNA330079	SAMN05422166	Illumina HiSeq 2000	SRR3965873	2011-04-02	3900	-32.8128	12.7692	0.2	20	water	prok and euk enriched	0.9196	199.296	34.7503	0	0	0	3.99149	0	0.0685215	0.0339186	0	0	0.315289	0	0.804149	0	0	0	0.240652	0.000153927	0.291677	11.6053	0.463584	1.64294	0	0.222949	4.30325	0	0	0	0	0.0127558	0.0339554	0
Malaspina	Acinas_et_al_2019	MP0901	SRS1589371	PRJNA330006	SAMN05421563	Illumina HiSeq 2000	SRR3965586	2011-02-18	4002	-33.55	39.89	0.2	20	water	prok and euk enriched	0.851	199.192	34.7402	0	0	0	1.51012	0.0147467	0.0243991	0.0328618	0	0	0.135787	0	0.805273	0.00403663	0	0	0.634127	0.000103583	0.0903304	15.1884	2.64873	0.913644	0	0	10.6741	0	0.391983	0	0	0.0118852	0.00960928	0
GEOTRACES	PRJNA385854	SRS2329609	SRS2329609	PRJNA385854	SAMN07136909	NextSeq 550	SRR5788131	2010-10-19	6	-34.629	17.07	0.2	-	water	prok and euk enriched	17.951	241.268	35.486	0	0	0	0.0077695	0	0	0	0	0	0	0	0	0	0	0	1.4099	0.000264757	0.03293	0.0493148	0.0263593	0.00517452	0	0	0.0351055	0	0.0236248	0	0	0.0107989	0.0160041	0
GEOTRACES	PRJNA385854	SRS2329611	SRS2329611	PRJNA385854	SAMN07136910	NextSeq 550	SRR5788130	2010-10-19	21	-34.629	17.07	0.2	-	water	prok and euk enriched	17.915	241.659	35.486	0	0	0	0.0043432	0	0.000814161	0	0	0.034889	0	0	0.0394706	0	0	0.00343797	13.0467	0.000382125	0	0.0268766	0	0.0393038	0	0	0.306216	0	0	0	0	0.0311703	0.00755179	0
GEOTRACES	PRJNA385854	SRS2329602	SRS2329602	PRJNA385854	SAMN07136911	NextSeq 550	SRR5788137	2010-10-19	31	-34.629	17.07	0.2	-	water	prok and euk enriched	17.715	241.756	35.478	0	0	0	0	0	0	0	0	0.0485486	0	0	0.0549239	0	0	0	4.04382	0.000531733	0	0.0080292	0	0.0361147	0	0	0.212469	0	0	0	0	0.0586421	0.00919488	0
GEOTRACES	PRJNA385854	SRS2329604	SRS2329604	PRJNA385854	SAMN07136912	NextSeq 550	SRR5788136	2010-10-19	40	-34.629	17.07	0.2	-	water	prok and euk enriched	17.681	240.488	35.478	0	0	0	0	0	0.00340062	0	0	0	0	0	0.178047	0	0	0	4.34986	0.000354884	0.144766	0.00563352	0.00235943	0	0	0	0.221835	0	0	0	0	0.211617	0.0113551	0
GEOTRACES	PRJNA385854	SRS2329710	SRS2329710	PRJNA385854	SAMN07136913	NextSeq 550	SRR5788032	2010-10-19	51	-34.629	17.07	0.2	-	water	prok and euk enriched	17.537	238.927	35.476	0	0	0	0	0	0	0	0	0.048563	0	0	0.0549402	0	0	0	6.81891	0.000657041	0	0.004089	0.00537042	0	0	0	0.136904	0	0	0	0	0.0526379	0.0120445	0
GEOTRACES	PRJNA385854	SRS2329707	SRS2329707	PRJNA385854	SAMN07136914	NextSeq 550	SRR5788033	2010-10-19	60	-34.629	17.07	0.2	-	water	prok and euk enriched	17.025	232.195	35.44	0	0	0	0.00651204	0	0	0	0	0.0261557	0	0	0.0591808	0	0	0	2.38947	0.000741458	0	0.0184958	0	0.0194569	0	0	0.245785	0	0	0	0	0.0341923	0.00872807	0
GEOTRACES	PRJNA385854	SRS2329534	SRS2329534	PRJNA385854	SAMN07136945	NextSeq 550	SRR5788208	2010-11-10	6	-34.8953	16.0769	0.2	-	water	prok and euk enriched	18.187	236	35.554	0	0	0	0	0	0	0	0	0.0356276	0	0	0.589761	0	0	0	1.20054	0.00504983	0	0	0.0502764	0.0265029	0	0	0.267834	0	0	0	0	0.139139	0.0284776	0
GEOTRACES	PRJNA385854	SRS2329533	SRS2329533	PRJNA385854	SAMN07136946	NextSeq 550	SRR5788207	2010-11-10	21	-34.8953	16.0769	0.2	-	water	prok and euk enriched	18.057	236.293	35.554	0	0	0	0.00562577	0	0	0	0	0.0451919	0	0	0	0	0	0	0.362317	0.00809419	0	0	0	0.0336177	0	0	0.169867	0	0	0	0	0.0059392	0.0317911	0
GEOTRACES	PRJNA385854	SRS2329530	SRS2329530	PRJNA385854	SAMN07136947	NextSeq 550	SRR5788210	2010-11-10	41	-34.8953	16.0769	0.2	-	water	prok and euk enriched	18.042	236.39	35.553	0	0	0	0.00536999	0	0	0	0	0	0	0	0	0	0	0	1.38691	0.00811528	0.0170957	0.00199789	0.0608738	0.10517	0	0	0.567505	0	0	0	0	0.0114065	0.0317568	0
GEOTRACES	PRJNA385854	SRS2329532	SRS2329532	PRJNA385854	SAMN07136948	NextSeq 550	SRR5788209	2010-11-10	60	-34.8953	16.0769	0.2	-	water	prok and euk enriched	18.005	234.244	35.55	0	0	0	0	0	0	0	0	0	0	0	0	0	0	0	0.81394	0.00532727	0	0	0.0265193	0.533497	0	0	0.317867	0	0.0475364	0	0	0.0615414	0.0408892	0
GEOTRACES	PRJNA385854	SRS2329528	SRS2329528	PRJNA385854	SAMN07136949	NextSeq 550	SRR5788212	2010-11-10	71	-34.8953	16.0769	0.2	-	water	prok and euk enriched	17.992	233.659	35.549	0	0	0	0	0	0	0	0	0.0922627	0	0	0	0	0	0	0.379599	0.0026947	0	0.0304887	0.0216996	0.0228777	0	0	0.664693	0	0.038897	0	0	0.0126791	0.0269046	0
GEOTRACES	PRJNA385854	SRS2329531	SRS2329531	PRJNA385854	SAMN07136950	NextSeq 550	SRR5788211	2010-11-10	101	-34.8953	16.0769	0.2	-	water	prok and euk enriched	17.978	232.878	35.549	0	0	0	0.00314326	0	0	0	0	0	0	0	0	0	0	0	0.792493	0.00250523	0	0.00361533	0	0	0	0	0.284727	0	0	0	0	0.00165919	0.0294343	0
GEOTRACES	PRJNA385854	SRS2329753	SRS2329753	PRJNA385854	SAMN07136698	NextSeq 550	SRR5788468	2011-03-13	11	-35.0093	-39.431	0.2	-	water	prok and euk enriched	22.088	220.4	35.731	0.0711776	0	0	0	0	0	0	15.7588	0.318353	0	0	0.8679	484.873	0.273029	0	12.6127	0.0102828	0.0502007	0.769177	0.0893762	0.380878	0	0	1.06564	0	0	0	0	0.0124854	0.0388422	0
GEOTRACES	PRJNA385854	SRS2329842	SRS2329842	PRJNA385854	SAMN07136648	NextSeq 550	SRR5788380	2011-03-13	49	-35.0093	-39.431	0.2	-	water	prok and euk enriched	21.949	220.8	35.728	0.0338133	0	0	0	0	0	0	23.8014	0.192073	0	0	0.643796	582.671	1.16995	0	8.9026	0.0119556	0	0.289429	0	0	0	0	1.50661	0	0	0	0	0.0644866	0.0521488	0
GEOTRACES	PRJNA385854	SRS2329839	SRS2329839	PRJNA385854	SAMN07136649	NextSeq 550	SRR5788381	2011-03-13	151	-35.0093	-39.431	0.2	-	water	prok and euk enriched	16.334	223.8	35.797	0	0	0	0	0	0	0	0	0	0	0	0	0.0424139	0	0	3.19109	0.000457239	0	0.166827	0	0.00211415	0	0	0	0	0	0	0	0.0398367	0.0141458	0
GEOTRACES	PRJNA385854	SRS2329711	SRS2329711	PRJNA385854	SAMN07136915	NextSeq 550	SRR5788030	2010-10-20	6	-35.3669	14.9064	0.2	-	water	prok and euk enriched	17.944	237.951	35.581	0	0	0	0	0	0	0	0	0.0568852	0	0	0	0	0	0.0224219	2.61958	0.00197907	0	0	0	0.0211581	0	0	0.053455	0	0.0740079	0	0	0.00611911	0.0166737	0
GEOTRACES	PRJNA385854	SRS2329709	SRS2329709	PRJNA385854	SAMN07136916	NextSeq 550	SRR5788031	2010-10-20	21	-35.3669	14.9064	0.2	-	water	prok and euk enriched	17.941	237.854	35.58	0	0	0	0.00271904	0	0	0	0	0	0	0	0	0	0	0	5.12888	0.000353775	0	0	0	0	0	0	0.110571	0	0	0	0	0.0126573	0.00707475	0
GEOTRACES	PRJNA385854	SRS2329714	SRS2329714	PRJNA385854	SAMN07136917	NextSeq 550	SRR5788028	2010-10-20	51	-35.3669	14.9064	0.2	-	water	prok and euk enriched	17.945	237.268	35.581	0	0	0	0	0	0	0	0	0	0	0	0	0	0	0	2.27118	0.00180808	0	0.00683026	0	0	0	0	0.219764	0	0	0	0	0.0294791	0.0179282	0
GEOTRACES	PRJNA385854	SRS2329713	SRS2329713	PRJNA385854	SAMN07136918	NextSeq 550	SRR5788029	2010-10-20	61	-35.3669	14.9064	0.2	-	water	prok and euk enriched	17.842	233.463	35.574	0	0	0	0	0	0	0.00243905	0	0.0228668	0	0	0.0517392	0	0	0	2.81688	0.000795548	0	0.0226694	0.0161344	0	0	0	0.0644637	0	0.0289212	0	0	0.012093	0.0186902	0
GEOTRACES	PRJNA385854	SRS2329712	SRS2329712	PRJNA385854	SAMN07136919	NextSeq 550	SRR5788026	2010-10-20	81	-35.3669	14.9064	0.2	-	water	prok and euk enriched	17.818	230.927	35.572	0	0	0	0.00277276	0	0	0	0	0.0214002	0	0	0	0	0	0	1.03659	0.000468774	0	0.00306412	0.0301992	0.00356997	0	0	0.297757	0	0.0405995	0	0	0.00210934	0.0162124	0
GEOTRACES	PRJNA385854	SRS2329715	SRS2329715	PRJNA385854	SAMN07136920	NextSeq 550	SRR5788027	2010-10-20	101	-35.3669	14.9064	0.2	-	water	prok and euk enriched	17.785	227.61	35.567	0	0	0	0.00430023	0	0	0	0	0.0228817	0	0	0	0	0	0	0.192058	0.000560194	0	0	0.0161449	0.232517	0	0	0.193517	0	0	0	0	0.00413483	0.0224169	0
GEOTRACES	PRJNA385854	SRS2329538	SRS2329538	PRJNA385854	SAMN07136951	NextSeq 550	SRR5788203	2010-11-12	6	-36.4495	13.2196	0.2	-	water	prok and euk enriched	16.49	240.098	35.505	0	0	0	0	0	0	0	0	0.0302209	0	0	0	0	0	0	0.54629	0.00186916	0	0.00139968	0	0.0224809	0	0	0.19879	0	0	0	0	0.0219874	0.0209869	0
GEOTRACES	PRJNA385854	SRS2329539	SRS2329539	PRJNA385854	SAMN07136952	NextSeq 550	SRR5788202	2010-11-12	21	-36.4495	13.2196	0.2	-	water	prok and euk enriched	16.481	240	35.504	0	0	0	0.0034445	0	0	0	0	0.0553395	0	0	0	0	0	0	0.166449	0.00135483	0	0.0106917	0	0.0617494	0	0	0.0780036	0	0	0	0	0.00045455	0.0184666	0
GEOTRACES	PRJNA385854	SRS2329665	SRS2329665	PRJNA385854	SAMN07136953	NextSeq 550	SRR5788075	2010-11-12	40	-36.4495	13.2196	0.2	-	water	prok and euk enriched	16.275	239.512	35.474	0	0	0	0.00362135	0	0	0	0	0.0821545	0	0	0	0	0	0	0.268977	0.00148203	0	0.00253665	0.0579667	0.0203712	0	0	0.334535	0	0	0	0	0.00314909	0.0172885	0
GEOTRACES	PRJNA385854	SRS2329663	SRS2329663	PRJNA385854	SAMN07136954	NextSeq 550	SRR5788076	2010-11-12	61	-36.4495	13.2196	0.2	-	water	prok and euk enriched	14.73	251.122	35.299	0	0	0	0	0	0	0	0	0.036343	0	0	0	0	0	0	0.169734	0.000585368	0	0.0607678	0.0128215	0.0135175	0	0	0.0736737	0	0	0	0	0.0239672	0.0192774	0
GEOTRACES	PRJNA385854	SRS2329667	SRS2329667	PRJNA385854	SAMN07136955	NextSeq 550	SRR5788073	2010-11-12	80	-36.4495	13.2196	0.2	-	water	prok and euk enriched	14.562	247.805	35.34	0	0	0	0	0	0	0	0	0	0	0	0	0	0	0	0.328525	0.000479121	0.00387792	0.000906387	0.0138083	0.058651	0	0	0	0	0.0509216	0	0	0.00646075	0.016944	0
GEOTRACES	PRJNA385854	SRS2329666	SRS2329666	PRJNA385854	SAMN07136956	NextSeq 550	SRR5788074	2010-11-12	100	-36.4495	13.2196	0.2	-	water	prok and euk enriched	14.204	246.829	35.265	0	0	0	0	0	0	0	0	0.0174478	0	0	0	0	0	0	0.278574	0.000112411	0	0.000808089	0.0123108	0.053372	0	0	0.0655826	0	0	0	0	0.010087	0.0102283	0
GEOTRACES	PRJNA385854	SRS2329708	SRS2329708	PRJNA385854	SAMN07136921	NextSeq 550	SRR5788034	2010-10-23	10	-36.4846	13.276	0.2	-	water	prok and euk enriched	13.001	258.244	35.076	0	0	0	0	0	0	0	0	0	0	0	0	0	0	0	1.57746	0.00198176	0.0248784	0.0307915	0.00260099	0	0	0	0.0589898	0	0	0	0	0.0477845	0.0175509	0.0147496
GEOTRACES	PRJNA385854	SRS2329706	SRS2329706	PRJNA385854	SAMN07136922	NextSeq 550	SRR5788035	2010-10-23	21	-36.4846	13.276	0.2	-	water	prok and euk enriched	13	258.732	35.075	0	0	0	0	0	0	0.0061167	0	0.0639204	0	0	0.0743516	0	0	0	2.13261	0.00280037	0.00633307	0.00677041	0	0.095099	0	0	0	0	0	0	0	0.0793099	0.0145929	0
GEOTRACES	PRJNA385854	SRS2329774	SRS2329774	PRJNA385854	SAMN07136923	NextSeq 550	SRR5788446	2010-10-23	50	-36.4846	13.276	0.2	-	water	prok and euk enriched	12.624	261.463	34.996	0	0	0	0	0	0	0	0	0.0559957	0	0	0	0	0	0	2.18369	0.00241711	0	0	0.0197548	0.0416545	0	0	0.091875	0	0	0	0	0.0259335	0.0151505	0
GEOTRACES	PRJNA385854	SRS2329775	SRS2329775	PRJNA385854	SAMN07136924	NextSeq 550	SRR5788445	2010-10-23	59	-36.4846	13.276	0.2	-	water	prok and euk enriched	12.478	261.854	34.965	0	0	0	0.0019022	0	0	0	0	0	0	0	0	0	0	0	2.80239	0.00247241	0.0118817	0	0	0.0223023	0	0	0.0281729	0	0	0	0	0.00147755	0.0156827	0.0281771
GEOTRACES	PRJNA385854	SRS2329778	SRS2329778	PRJNA385854	SAMN07136925	NextSeq 550	SRR5788444	2010-10-23	81	-36.4846	13.276	0.2	-	water	prok and euk enriched	12.05	249.463	34.922	0	0	0	0	0	0	0	0	0	0	0	0	0	0	0	0.0202666	0.000153876	0	0	0	0	0	0	0	0.101888	0	0	0	0.00196178	0.00861615	0
GEOTRACES	PRJNA385854	SRS2329777	SRS2329777	PRJNA385854	SAMN07136926	NextSeq 550	SRR5788443	2010-10-23	101	-36.4846	13.276	0.2	-	water	prok and euk enriched	11.085	260.683	34.728	0	0	0	0	0	0	0	0	0	0	0	0	0	0	0	0.752438	0.000488334	0	0	0	0	0	0	0	0	0	0	0	0.00155645	0.0153809	0
GEOTRACES	PRJNA385854	SRS2329750	SRS2329750	PRJNA385854	SAMN07136695	NextSeq 550	SRR5787989	2011-03-12	9	-37.8305	-41.1248	0.2	-	water	prok and euk enriched	20.258	228	35.37	0.00354308	0	0	0	0	0	0	0	0.092855	0	0	0	92.1235	0.00830715	0	1.45527	0.00909319	0.055199	0.0836547	0.0655168	0	0	0	0.463722	0	0	0	0	0.00610158	0.0552712	0
GEOTRACES	PRJNA385854	SRS2329752	SRS2329752	PRJNA385854	SAMN07136696	NextSeq 550	SRR5787990	2011-03-12	50	-37.8305	-41.1248	0.2	-	water	prok and euk enriched	19.736	231.6	35.583	0.001205	0	0	0	0	0	0	0	0.0631597	0	0	0	22.2995	0	0	2.4585	0.00406919	0.0125154	0.0948864	0.0445644	0.0469837	0	0	0.434125	0	0	0	0	0.00415028	0.0301902	0
GEOTRACES	PRJNA385854	SRS2329754	SRS2329754	PRJNA385854	SAMN07136697	NextSeq 550	SRR5788467	2011-03-12	148	-37.8305	-41.1248	0.2	-	water	prok and euk enriched	14.966	223.3	35.605	0	0	0	0	0	0	0	0	0	0	0	0	0.0130307	0	0	0.724654	0.000117824	0.00452984	0.0264728	0.0161297	0.00885195	0	0	0.0235109	0	0	0	0	0.045765	0.0120872	0
GEOTRACES	PRJNA385854	SRS2329779	SRS2329779	PRJNA385854	SAMN07136927	NextSeq 550	SRR5788442	2010-10-26	6	-38.4254	10.0888	0.2	-	water	prok and euk enriched	11.78	266.341	34.838	0	0	0	0	0	0	0	0	0	0	0	0	0	0	0	1.31733	0.000835506	0	0	0	0	0	0	0	0	0	0	0	0.00177532	0.00877189	0
GEOTRACES	PRJNA385854	SRS2329781	SRS2329781	PRJNA385854	SAMN07136928	NextSeq 550	SRR5788441	2010-10-26	21	-38.4254	10.0888	0.2	-	water	prok and euk enriched	11.782	266.049	34.839	0	0	0	0	0	0	0	0	0	0	0	0	0	0	0	1.04252	0.00158349	0.0243513	0	0	0	0	0	0	0	0.639523	0	0	0	0.0110833	0
GEOTRACES	PRJNA385854	SRS2329782	SRS2329782	PRJNA385854	SAMN07136929	NextSeq 550	SRR5788440	2010-10-26	42	-38.4254	10.0888	0.2	-	water	prok and euk enriched	11.781	263.902	34.842	0	0	0	0	0	0	0	0	0.102606	0	0	0	0	0	0	0.457335	0.0011899	0	0	0	0	0	0	0.0964186	0	0	0	0	0.044149	0.0101792	0
GEOTRACES	PRJNA385854	SRS2329780	SRS2329780	PRJNA385854	SAMN07136930	NextSeq 550	SRR5788439	2010-10-26	52	-38.4254	10.0888	0.2	-	water	prok and euk enriched	11.779	263.707	34.842	0	0	0	0	0	0	0	0	0	0	0	0	0	0	0	7.32841	0.000803258	0	0	0	0.22677	0	0	0	0	0	0	0	0	0.00449777	0
GEOTRACES	PRJNA385854	SRS2329783	SRS2329783	PRJNA385854	SAMN07136931	NextSeq 550	SRR5788438	2010-10-26	62	-38.4254	10.0888	0.2	-	water	prok and euk enriched	11.779	264	34.841	0	0	0	0	0	0	0	0	0	0	0	0	0	0	0	2.32881	0.000500259	0	0	0	0	0	0	0	0	0	0	0	0.0642381	0.00962896	0
GEOTRACES	PRJNA385854	SRS2329784	SRS2329784	PRJNA385854	SAMN07136932	NextSeq 550	SRR5788437	2010-10-26	101	-38.4254	10.0888	0.2	-	water	prok and euk enriched	11.753	261.756	34.84	0	0	0	0	0	0	0	0	0	0	0	0	0	0	0	0.448445	0.000947562	0	0.00227059	0	0	0	0	0.0289794	0	0	0	0	0.0210944	0.0154752	0
Malaspina	Acinas_et_al_2019	MP1374	SRS1589260	PRJNA330113	SAMN05422152	Illumina HiSeq 2000	SRR3963458	2011-03-23	3996	-39.23	135.19	0.2	20	water	prok and euk enriched	0.9479	180.681	34.722	0	0	0	3.32384	0.0130529	0.0794035	0.0837511	0	0	0.0828526	0	0.132073	0.0334959	0	0	0.614119	0.000101124	0.248781	10.7687	0.841151	4.06649	0	0.19931	16.9682	0.0373594	0	0	0	0.0348094	0.0322222	0
GEOTRACES	PRJNA385854	SRS2329660	SRS2329660	PRJNA385854	SAMN07136957	NextSeq 550	SRR5788079	2010-11-15	6	-39.2555	7.72506	0.2	-	water	prok and euk enriched	13.833	253.756	35.176	0	0	0	0	0	0	0	0	0	0	0	0.025261	0	0	0	1.46128	0.000339372	0	0	0	0	0	0	0.222746	0	0	0	0	0	0.00926388	0
GEOTRACES	PRJNA385854	SRS2329659	SRS2329659	PRJNA385854	SAMN07136958	NextSeq 550	SRR5788080	2010-11-15	21	-39.2555	7.72506	0.2	-	water	prok and euk enriched	13.678	253.268	35.173	0	0	0	0	0	0	0	0	0	0	0	0	0	0	0	0.720629	0.00037231	0	0	0	0	0	0	0.237577	0	0	0	0	0	0.0120523	0
GEOTRACES	PRJNA385854	SRS2329664	SRS2329664	PRJNA385854	SAMN07136959	NextSeq 550	SRR5788077	2010-11-15	51	-39.2555	7.72506	0.2	-	water	prok and euk enriched	13.578	253.268	35.168	0	0	0	0	0	0	0	0	0	0	0	0	0	0	0	3.25162	2.17945e-05	0	0	0	0.0125822	0	0	0.127153	0	0	0	0	0	0.00366108	0
GEOTRACES	PRJNA385854	SRS2329662	SRS2329662	PRJNA385854	SAMN07136960	NextSeq 550	SRR5788078	2010-11-15	71	-39.2555	7.72506	0.2	-	water	prok and euk enriched	13.565	252.39	35.167	0	0	0	0	0	0	0	0	0	0	0	0	0	0	0	0.446662	9.75411e-05	0	0	0	0	0	0	0.320104	0	0	0	0	0	0.00921666	0.0177862
GEOTRACES	PRJNA385854	SRS2329668	SRS2329668	PRJNA385854	SAMN07136961	NextSeq 550	SRR5788071	2010-11-15	91	-39.2555	7.72506	0.2	-	water	prok and euk enriched	13.558	252	35.166	0	0	0	0	0	0	0	0	0	0	0	0	0	0	0	1.46221	0.00011101	0	0	0	0.0213624	0	0	0.0809568	0	0	0	0	0	0.0106189	0
GEOTRACES	PRJNA385854	SRS2329670	SRS2329670	PRJNA385854	SAMN07136962	NextSeq 550	SRR5788072	2010-11-15	121	-39.2555	7.72506	0.2	-	water	prok and euk enriched	13.116	249.854	35.093	0	0	0	0	0	0.00206655	0	0	0	0	0	0	0	0	0	0.698575	5.70549e-05	0	0	0.0312423	0.0658768	0	0	0.124826	0	0	0	0	0	0.0135777	0
GEOTRACES	PRJNA385854	SRS2329694	SRS2329694	PRJNA385854	SAMN07136692	NextSeq 550	SRR5788047	2011-03-11	10	-39.9648	-42.4232	0.2	-	water	prok and euk enriched	21.256	223.5	34.796	0.118858	0	0	0.0129254	0	0	0	0	0.10383	0	0	0	98.3773	1.0697	13.186	2.71355	0.00615428	0	0.0661637	0	0.154475	0	0	0.745819	0	0	0	0	0.00511706	0.0159192	0
GEOTRACES	PRJNA385854	SRS2329551	SRS2329551	PRJNA385854	SAMN07136693	NextSeq 550	SRR5788190	2011-03-11	50	-39.9648	-42.4232	0.2	-	water	prok and euk enriched	18.959	234.2	35.235	0	0	0	0	0	0	0	0	0.253569	0	0	0	2.86107	0	0	0.903237	0.00633862	0.0200984	0.160231	0.0715654	0	0	0	0.216867	0	0	0	0	0.0167423	0.0316754	0
GEOTRACES	PRJNA385854	SRS2329749	SRS2329749	PRJNA385854	SAMN07136694	NextSeq 550	SRR5787992	2011-03-11	149	-39.9648	-42.4232	0.2	-	water	prok and euk enriched	9.988	221.2	34.691	0	0	0	0.00416907	0	0	0	0	0	0	0	0	0.0196568	0	0	2.56125	0	0	0.00652346	0	0.0124565	0	0	0	0	0	0	0	0.000275084	0.0051168	0
GEOTRACES	PRJNA385854	SRS2329433	SRS2329433	PRJNA385854	SAMN07136939	NextSeq 550	SRR5788308	2010-10-29	6	-40.0194	0.88755	0.2	-	water	prok and euk enriched	10.728	276.098	34.54	0	0	0	0	0	0	0	0	0.0990262	0	0	0	0	0	0	6.37683	0.00130789	0.00490563	0.00114659	0	0.0368321	0	0	0	0	0	0	0	0.00573279	0.00870772	0
GEOTRACES	PRJNA385854	SRS2329431	SRS2329431	PRJNA385854	SAMN07136940	NextSeq 550	SRR5788309	2010-10-29	21	-40.0194	0.88755	0.2	-	water	prok and euk enriched	10.55	276.195	34.538	0	0	0	0	0	0	0	0	0.0600437	0	0	0	0	0	0	1.74209	0.00205027	0.00594898	0	0.0211829	0.111664	0	0	0	0	0	0	0	0.00744525	0.0102889	0
GEOTRACES	PRJNA385854	SRS2329432	SRS2329432	PRJNA385854	SAMN07136941	NextSeq 550	SRR5788310	2010-10-29	50	-40.0194	0.88755	0.2	-	water	prok and euk enriched	10.483	276	34.54	0	0	0	0	0	0	0	0	0.0371308	0	0	0	0	0	0	1.12513	0.00263145	0	0.0110759	0.0261988	0.193348	0	0	0.100872	0	0	0	0	0.0645162	0.00937653	0
GEOTRACES	PRJNA385854	SRS2329428	SRS2329428	PRJNA385854	SAMN07136942	NextSeq 550	SRR5788311	2010-10-29	61	-40.0194	0.88755	0.2	-	water	prok and euk enriched	10.346	274.244	34.544	0	0	0	0	0	0	0	0	0.0598315	0	0	0	0	0	0.00589579	4.05273	0.00281397	0	0.00138554	0.021108	0.0890157	0	0	0	0	0	0	0	0.00889327	0.0116016	0
GEOTRACES	PRJNA385854	SRS2329535	SRS2329535	PRJNA385854	SAMN07136943	NextSeq 550	SRR5788206	2010-10-29	76	-40.0194	0.88755	0.2	-	water	prok and euk enriched	10.186	270.146	34.549	0	0	0	0	0	0	0	0	0	0	0	0	0	0	0	0.860019	0.000893817	0	0.000973547	0	0	0	0	0	0.0502903	0	0	0	0.0135668	0.0195265	0
GEOTRACES	PRJNA385854	SRS2329536	SRS2329536	PRJNA385854	SAMN07136944	NextSeq 550	SRR5788205	2010-10-29	101	-40.0194	0.88755	0.2	-	water	prok and euk enriched	10.023	271.219	34.523	0	0	0	0	0	0	0	0	0	0	0	0	0	0	0.0079893	3.22047	0.000835764	0.00803288	0.0207903	0.0286031	0.0603119	0	0	0.0380938	0	0	0	0	0.0321897	0.0154702	0
GEOTRACES	PRJNA385854	SRS2329439	SRS2329439	PRJNA385854	SAMN07136933	NextSeq 550	SRR5788302	2010-10-27	6	-40.0627	5.52721	0.2	-	water	prok and euk enriched	11.948	265.268	34.806	0	0	0	0	0	0	0	0	0	0	0	0	0	0	0	4.03056	0.00271584	0	0	0	0	0	0	0	0	0	0	0	0	0.0140065	0
GEOTRACES	PRJNA385854	SRS2329438	SRS2329438	PRJNA385854	SAMN07136934	NextSeq 550	SRR5788303	2010-10-27	21	-40.0627	5.52721	0.2	-	water	prok and euk enriched	11.947	265.366	34.807	0	0	0	0	0	0	0	0	0.031593	0	0	0	0	0	0	2.31719	0.00162835	0.0125206	0.00146322	0	0.0235016	0	0	0	0	0	0	0	0.0141128	0.0133918	0
GEOTRACES	PRJNA385854	SRS2329436	SRS2329436	PRJNA385854	SAMN07136935	NextSeq 550	SRR5788304	2010-10-27	51	-40.0627	5.52721	0.2	-	water	prok and euk enriched	11.702	263.317	34.799	0	0	0	0	0	0	0	0	0.0533271	0	0	0	0	0	0	2.0512	0.000961996	0	0.0113078	0	0.0198346	0	0	0.128662	0	0	0	0	0.0123488	0.0113023	0
GEOTRACES	PRJNA385854	SRS2329437	SRS2329437	PRJNA385854	SAMN07136936	NextSeq 550	SRR5788305	2010-10-27	66	-40.0627	5.52721	0.2	-	water	prok and euk enriched	11.695	262.927	34.799	0	0	0	0	0	0	0	0	0	0	0	0	0	0	0	0.692007	0.00100387	0.0055135	0.00128867	0	0.0163107	0	0	0.00822361	0	0	0	0	0.00182835	0.0155584	0
GEOTRACES	PRJNA385854	SRS2329434	SRS2329434	PRJNA385854	SAMN07136937	NextSeq 550	SRR5788306	2010-10-27	81	-40.0627	5.52721	0.2	-	water	prok and euk enriched	11.695	262.439	34.799	0	0	0	0	0	0	0	0	0	0	0	0	0	0	0	0.324887	0.000764154	0.00470055	0	0	0	0	0	0.0445823	0	0	0	0	0.000389691	0.0139062	0
GEOTRACES	PRJNA385854	SRS2329435	SRS2329435	PRJNA385854	SAMN07136938	NextSeq 550	SRR5788307	2010-10-27	101	-40.0627	5.52721	0.2	-	water	prok and euk enriched	11.699	262.341	34.799	0	0	0	0	0	0	0	0	0	0	0	0	0	0	0	0.11614	0.000799777	0	0.0010647	0	0.00117033	0	0	0.101576	0	0	0	0	0	0.012025	0
GEOTRACES	PRJNA385854	SRS2329681	SRS2329681	PRJNA385854	SAMN07136689	NextSeq 550	SRR5788060	2011-03-10	10	-42.364	-44.0318	0.2	-	water	prok and euk enriched	17.211	251.8	34.576	0	0	0	0	0	0	0	0	0	0	0	0	0	0	0	0.302421	0.000604568	0.00464861	0.00770505	0.0165526	0.0174512	0	0	0.0440896	0	0	0	0	0.0062032	0.0063473	0
GEOTRACES	PRJNA385854	SRS2329683	SRS2329683	PRJNA385854	SAMN07136690	NextSeq 550	SRR5788059	2011-03-10	50	-42.364	-44.0318	0.2	-	water	prok and euk enriched	13.46	248.2	34.593	0	0	0	0	0	0	0	0	0	0	0	0	0	0	0	0.0104862	0.000294516	0	0.0233432	0	0	0	0	0.0214783	0	0	0	0	0.0196693	0.00371051	0
GEOTRACES	PRJNA385854	SRS2329692	SRS2329692	PRJNA385854	SAMN07136691	NextSeq 550	SRR5788048	2011-03-10	150	-42.364	-44.0318	0.2	-	water	prok and euk enriched	9.079	255.2	34.674	0	0	0	0	0	0	0	0	0	0	0	0	0	0	0	1.0325	2.25194e-05	0	0.0264367	0.0246625	0	0	0	0.0164228	0	0	0	0	0.00490832	0.00634482	0
GEOTRACES	PRJNA385854	SRS2329635	SRS2329635	PRJNA385854	SAMN07136686	NextSeq 550	SRR5788105	2011-03-09	10	-44.7117	-45.5265	0.2	-	water	prok and euk enriched	16.967	247.6	34.527	0	0	0	0	0	0	0	0	0	0	0	0.0616187	0	0	0.0104401	0.993352	0.00143344	0	0.0137224	0	0.0394065	0	0	0.0576078	0	0	0	0	0.0179654	0.00740531	0
GEOTRACES	PRJNA385854	SRS2329640	SRS2329640	PRJNA385854	SAMN07136687	NextSeq 550	SRR5788100	2011-03-09	51	-44.7117	-45.5265	0.2	-	water	prok and euk enriched	11.899	251	34.527	0	0	0	0.00242512	0	0	0	0	0.019481	0	0	0	0	0	0	0.00634255	0.000225919	0.00386027	0.00326774	0	0	0	0	0	0	0	0	0	0.0196448	0.0117716	0
GEOTRACES	PRJNA385854	SRS2329641	SRS2329641	PRJNA385854	SAMN07136688	NextSeq 550	SRR5788099	2011-03-09	149	-44.7117	-45.5265	0.2	-	water	prok and euk enriched	8.126	258.6	34.521	0	0	0	0.00238236	0	0	0	0	0	0	0	0	0	0	0	0.00250877	0	0	0.00369322	0	0.012782	0	0	0	0	0	0	0	0.00454349	0.0028866	0
GEOTRACES	PRJNA385854	SRS2329636	SRS2329636	PRJNA385854	SAMN07136683	NextSeq 550	SRR5788104	2011-03-08	10	-46.907	-47.179	0.2	-	water	prok and euk enriched	17.166	242.6	34.621	0	0	0	0	0	0	0	0	0	0	0	0	0	0	0	2.45705	0.00188833	0.0145196	0.0135473	0	0	0	0	0.121978	0	0	0	0	0.00240745	0.0145386	0
GEOTRACES	PRJNA385854	SRS2329637	SRS2329637	PRJNA385854	SAMN07136684	NextSeq 550	SRR5788103	2011-03-08	51	-46.907	-47.179	0.2	-	water	prok and euk enriched	14.844	214.1	35.439	0	0	0	0	0	0	0	0	0	0.00501183	0	0	0.00949679	0	0.0231932	0.350544	0.000111592	0	0.0214031	0.0122212	0.0257692	0	0	0.0213954	0	0	0	0	0.0415589	0.00540917	0
GEOTRACES	PRJNA385854	SRS2329633	SRS2329633	PRJNA385854	SAMN07136685	NextSeq 550	SRR5788106	2011-03-08	151	-46.907	-47.179	0.2	-	water	prok and euk enriched	12.607	223.4	35.206	0	0	0	0.00414813	0	0	0	0	0	0	0	0	0	0	0.00684086	0.330593	2.14684e-05	0	0.0124124	0.0117557	0.0123939	0	0	0.040855	0	0	0	0	0.0154325	0.007289	0
GEOTRACES	PRJNA385854	SRS2329871	SRS2329871	PRJNA385854	SAMN07136680	NextSeq 550	SRR5788349	2011-03-06	11	-48.9358	-48.7933	0.2	-	water	prok and euk enriched	11.272	280.6	34.07	0	0	0	0	0	0	0	0	0	0	0	0	0	0	0	1.69313	0.00101651	0.0146551	0.0135014	0.0173945	0.0414506	0	0	0	0	0	0	0	0.0114175	0.0133403	0
GEOTRACES	PRJNA385854	SRS2329873	SRS2329873	PRJNA385854	SAMN07136681	NextSeq 550	SRR5788346	2011-03-06	51	-48.9358	-48.7933	0.2	-	water	prok and euk enriched	7.839	293	33.973	0	0	0	0	0	0	0	0	0	0	0	0	0	0	0	0.321904	0.000323761	0	0.0488851	0.0136374	0.0287555	0	0	0	0	0	0	0	0.000635025	0.00923867	0
GEOTRACES	PRJNA385854	SRS2329875	SRS2329875	PRJNA385854	SAMN07136682	NextSeq 550	SRR5788345	2011-03-06	150	-48.9358	-48.7933	0.2	-	water	prok and euk enriched	3.867	295.1	34.047	0	0	0	0.00253294	0	0	0	0	0	0	0	0	0	0	0.0216025	1.14482	9.41604e-05	0.00362006	0.0203011	0.0257803	0	0	0	0	0	0	0	0	0.0253827	0.0123377	0
GEOTRACES	PRJNA385854	SRS2329874	SRS2329874	PRJNA385854	SAMN07136678	NextSeq 550	SRR5788347	2011-03-05	10	-49.5475	-52.6885	0.2	-	water	prok and euk enriched	9.995	287.1	33.984	0	0	0	0	0	0	0	0	0	0	0	0	0	0	0	1.48153	5.35041e-05	0	0.105837	0.014649	0.061777	0	0	0.0188601	0	0.0145249	0	0	0.014423	0.00910517	0
GEOTRACES	PRJNA385854	SRS2329870	SRS2329870	PRJNA385854	SAMN07136679	NextSeq 550	SRR5788350	2011-03-05	49	-49.5475	-52.6885	0.2	-	water	prok and euk enriched	8.3	288.4	33.989	0	0	0	0	0	0	0	0	0	0	0	0	0	0	0	1.11659	0	0	0	0	0	0	0	0	0	0	0	0	0	0.000694931	0
NS polar	PRJNA588686	Arc_Ant_S30	SRS6014526	PRJNA588686	SAMN13674977	Illumina HiSeq 2500	SRR10912855,SRR10912854	NA	0	-58.03	-176.62	0.22	-	water	prok and euk enriched	-	-	-	0	0	0.151648	0.161758	0	4.13009	0.0465951	0	0	0	0	0	0	0	31.1288	0.0113957	0	0.00481838	1.01418	0.188728	0.0545877	0	0	0.328629	0	0	0	0	0.00039946	0.0059212	0
NS polar	PRJNA588686	Arc_Ant_S10	SRS6014526	PRJNA588686	SAMN13674977	Illumina HiSeq 2500	SRR10912903,SRR10912892	NA	0	-60.01	73.61	0.22	-	water	prok and euk enriched	-	-	-	0	0.00616191	0.133334	1.01191	0.487696	0.0219791	0	0	0	0	0	0	0	0	0	0.00202659	0	3.91735	7.81127	0.134181	20.0738	0.0335257	0.333166	0.396872	0.881088	0.111625	0	0	0.0673355	0.00690692	0
NS polar	PRJNA588686	Arc_Ant_S08	SRS6014526	PRJNA588686	SAMN13674977	Illumina HiSeq 2500	SRR10912829,SRR10912818	NA	0	-64.35	125.22	0.22	-	water	prok and euk enriched	-	-	-	0.000995828	0.00973378	0.0587368	0.528118	0.0189922	0	0.0701496	0	0	0	0	0	0	0	0	0.000695299	0	2.10656	14.0579	0.165729	10.2247	0	0.0208509	0.33644	0.121672	0.193087	0	0	0.00647219	0.00305987	0
NS polar	PRJNA588686	Arc_Ant_S09	SRS6014526	PRJNA588686	SAMN13674977	Illumina HiSeq 2500	SRR10912807,SRR10912796	NA	0	-66.58	70.56	0.22	-	water	prok and euk enriched	-	-	-	0	0	0.0527986	0.692436	0.0680336	0	0	0	0.0291553	0	0	0	0	0	0	0.124942	0.000187839	1.32015	5.46801	0.0205715	5.62017	0	0.153787	0.213589	0.201033	0.0857694	0	0	0.0815417	0.0034183	0
NS polar	PRJNA588686	Arc_Ant_S15	SRS6014526	PRJNA588686	SAMN13674977	Illumina HiSeq 2500	SRR10912872,SRR10912871	NA	0	-67.02	-110	0.22	-	water	prok and euk enriched	-	-	-	0	0	0.114535	0	0.0556634	0.0136854	0.00827682	0	0	0.0111143	0	0	0	0	0	0	0	0.0104305	1.08699	1.50419	0.0144092	0	0	0.293112	0	0	0	0	0.00566225	0.0199388	0
NS polar	PRJNA588686	Arc_Ant_S16	SRS6014526	PRJNA588686	SAMN13674977	Illumina HiSeq 2500	SRR10912870,SRR10912869	NA	300	-67.02	-110	0.22	-	water	prok and euk enriched	-	-	-	0	0	0.00295886	0.0295896	0.341575	0.00789296	0.0651352	0	0	0.191233	0.0232004	0	0	0	0	0.168336	5.30466e-05	0	1.98113	0.363093	0.284404	0	0	0.0857594	0	0	0	0	0.00270519	0.0105596	0
NS polar	PRJNA588686	Arc_Ant_S17	SRS6014526	PRJNA588686	SAMN13674977	Illumina HiSeq 2500	SRR10912868,SRR10912867	NA	1000	-67.02	-110	0.22	-	water	prok and euk enriched	-	-	-	0	0	0.0229937	0.00998671	0.1638	0.0031264	0.0659466	0	0	0.305473	0	0	0	0	0	0.353568	8.34711e-05	0.105254	3.40189	0.396781	0.134425	0	0.0758859	0.102951	0	0	0	0	0.0067739	0.0100541	0
NS polar	PRJNA588686	Arc_Ant_S18	SRS6014526	PRJNA588686	SAMN13674977	Illumina HiSeq 2500	SRR10912866,SRR10912865	NA	3500	-67.02	-110	0.22	-	water	prok and euk enriched	-	-	-	0	0	0.00472783	0.0321089	0.198978	0	0.0481854	0	0	0.151793	0	0	0	0	0	0.625793	5.1463e-05	0.00887042	1.41939	0.662236	0.175007	0	0	0.229831	0.00737019	0	0	0	0.00295248	0.00884937	0
NS polar	PRJNA588686	Arc_Ant_S05	SRS6014526	PRJNA588686	SAMN13674977	Illumina HiSeq 2500	SRR10912905,SRR10912904	NA	0	-67.77	-89.29	0.22	-	water	prok and euk enriched	-	-	-	0	0.0626368	0.027127	0.148195	0.155031	0.0170472	0.0199649	0	0.0228275	0.0188111	0.0196636	0	0	0	0.00899768	0.242746	0.00135305	0.473905	5.60184	0.209387	1.09145	0.00706745	0.177044	0.323275	0	0.0147927	0	0	0.0339665	0.00432342	0
NS polar	PRJNA588686	Arc_Ant_S19	SRS6014526	PRJNA588686	SAMN13674977	Illumina HiSeq 2500	SRR10912864,SRR10912863	NA	0	-68.01	-120	0.22	-	water	prok and euk enriched	-	-	-	0	0	0.0380794	0	0	0.00202366	0.0188385	0	0	0	0	0	0	0	0	0.278554	0	0.00702536	0.499316	0.237648	0.00472736	0	0	0.0960987	0	0	0	0	0	0.00479628	0
NS polar	PRJNA588686	Arc_Ant_S20	SRS6014526	PRJNA588686	SAMN13674977	Illumina HiSeq 2500	SRR10912861,SRR10912860	NA	300	-68.01	-120	0.22	-	water	prok and euk enriched	-	-	-	0	0	0	0.00468017	0.320845	0	0.00541902	0	0	0.274403	0	0	0	0	0	0.529358	2.17478e-05	0.00668886	0.47102	0.285809	0.0272171	0	0	0.12243	0	0	0	0	0.00304991	0.0117414	0
NS polar	PRJNA588686	Arc_Ant_S21	SRS6014526	PRJNA588686	SAMN13674977	Illumina HiSeq 2500	SRR10912859,SRR10912858	NA	1000	-68.01	-120	0.22	-	water	prok and euk enriched	-	-	-	0	0	0.00402359	0.0249365	0.220158	0.0025082	0.00680986	0	0	0.0987597	0	0	0	0	0	0.476485	4.46439e-05	0.0647052	1.53599	0.562264	0.0628231	0	0	0.215749	0.0278842	0	0	0	0.00313043	0.00617268	0
NS polar	PRJNA588686	Arc_Ant_S22	SRS6014526	PRJNA588686	SAMN13674977	Illumina HiSeq 2500	SRR10912857,SRR10912856	NA	3500	-68.01	-120	0.22	-	water	prok and euk enriched	-	-	-	0	0	0.00776404	0.0169002	0.179416	0	0.0259675	0	0	0.0335524	0	0	0	0	0	0.0636076	2.04758e-05	0.0253256	2.00065	0.515761	0.0938818	0	0.0326968	0.190209	0	0	0	0	0.00182734	0.00870821	0
NS polar	PRJNA588686	Arc_Ant_S11	SRS6014526	PRJNA588686	SAMN13674977	Illumina HiSeq 2500	SRR10912879,SRR10912878	NA	0	-69.94	-115.24	0.22	-	water	prok and euk enriched	-	-	-	0	0	0.064883	0.00242572	0.00709031	0.000888324	0.00244521	0	0	0	0	0	0	0	0	0.1978	2.17138e-05	0.0133568	0.442687	0.523164	0.0113324	0	0	0.0442851	0.0124388	0	0	0	0.000276831	0.0115505	0
NS polar	PRJNA588686	Arc_Ant_S14	SRS6014526	PRJNA588686	SAMN13674977	Illumina HiSeq 2500	SRR10912881,SRR10912880	NA	300	-69.94	-115.24	0.22	-	water	prok and euk enriched	-	-	-	0	0	0	0.0134443	0.247156	0.0168381	0.0469239	0	0	0.047866	0	0	0	0	0	0.635448	0	0.0128346	2.28445	0.651239	0.408698	0	0.0499771	0.171993	0.0593172	0	0	0	0.00239407	0.00660886	0
NS polar	PRJNA588686	Arc_Ant_S12	SRS6014526	PRJNA588686	SAMN13674977	Illumina HiSeq 2500	SRR10912877,SRR10912876	NA	1000	-69.94	-115.24	0.22	-	water	prok and euk enriched	-	-	-	0	0	0	0.0410451	0.153081	0.0109139	0.0222238	0	0	0.250677	0	0	0	0	0	0.665102	2.42824e-05	0.00746842	0.337774	0.332416	0.286611	0	0.0193877	0.149073	0	0	0	0	0.0124724	0.00701151	0
NS polar	PRJNA588686	Arc_Ant_S13	SRS6014526	PRJNA588686	SAMN13674977	Illumina HiSeq 2500	SRR10912875,SRR10912874	NA	3000	-69.94	-115.24	0.22	-	water	prok and euk enriched	-	-	-	0	0	0	0.00292516	0.238138	0.015307	0.0146518	0	0	0.40661	0	0	0	0	0	11.2652	2.66816e-05	0.00410316	0.264292	0.306818	0.0479937	0	0	0.10418	0.0351758	0	0	0	0.0102704	0.00971107	0
NS polar	PRJNA588686	Arc_Ant_S32	SRS6014526	PRJNA588686	SAMN13674977	Illumina HiSeq 2500	SRR10912850,SRR10912849	NA	0	-70	-160.08	0.22	-	water	prok and euk enriched	-	-	-	0	0.00374871	0.0809345	0.052308	0.056711	0	0.113609	0	0	0	0	0	0	0	5.59219	0.0106179	0	0.055542	3.83389	0.451391	0.714026	0	0	0.284742	0	0.0979184	0	0	0.00185462	0.00441214	0
NS polar	PRJNA588686	Arc_Ant_S06	SRS6014526	PRJNA588686	SAMN13674977	Illumina HiSeq 2500	SRR10912873,SRR10912862	NA	0	-70.05	-112.73	0.22	-	water	prok and euk enriched	-	-	-	0.000829487	0.51079	0.00200725	0.738091	0.0633927	0	0	0	0	0	0.16242	0.0639289	0.00101283	0	0.00596268	1.60213	0.00015594	0.612996	15.6032	0	6.52246	0	0.97933	0.53409	0.15427	0.308896	0	0	0.0625577	0.00153544	0
NS polar	PRJNA588686	Arc_Ant_S31	SRS6014526	PRJNA588686	SAMN13674977	Illumina HiSeq 2500	SRR10912853,SRR10912852	NA	0	-70.75	-169	0.22	-	water	prok and euk enriched	-	-	-	0	0	0.015061	0.00634992	0.0141237	0.0277461	0.00664554	0	0	0	0	0	0	0	20.077	0.00722968	0	0.00453762	2.46426	0.371619	0.03052	0	0	0.0706444	0	0	0	0	0	0.00653179	0
NS polar	PRJNA588686	Arc_Ant_S07	SRS6014526	PRJNA588686	SAMN13674977	Illumina HiSeq 2500	SRR10912851,SRR10912840	NA	0	-76.96	173.02	0.22	-	water	prok and euk enriched	-	-	-	0	0.042201	0.00114496	0.854429	0.00529027	0	0.00209531	0	0	0	0	0.0503976	0	0	0.00621124	0.0102609	0.00024366	0.302935	18.9128	0.200136	9.18232	0	0.179195	0.226366	0.0153021	0.0665792	0	0	0.0140288	0.00767449	0
[truncated: 26 more columns]

## Sheet: bacterial
Table S6 Summary of diazotroph genome abundance (count per million microbe genomes of a total community, CPMM) in the bacterial fraction
division	subdivision	sample_name	sra_sample	bioproject	biosample	instrument	sra_run	collection_date	depth	latitude	longigute	lower_filter	upper_filter	sample_type	fraction	temperature	oxygen	salinity	Arc_UCYN-A2	Arc_Bactero	Arc_Campylo	Arc_Alpha	Arc_Gamma_01	Arc_Gamma_03	Arc_Gamma_02	Ca Richelia exalis	Richelia intracellularis	Trichodesmium erythraeum	Trichodesmium thiebautii pop Atlantic	Trichodesmium thiebautii pop India	UCYN-A1	UCYN-A2	Crocosphaera watsonii	Crocosphaera chwakensis CCY0110	Crocosphaera subtropica ATCC51142	Alpha-01	Alpha-02	Alpha-03	Alpha-04	Alpha-05	Alpha-06	Alpha-07	Alpha-08	Beta-01	Delta-01	Delta-02	Delta-03	Delta-04	Delta-05
Tara polar	PRJEB9740	ERS1308839	ERS1308839	PRJEB9740	SAMEA4397390	Illumina HiSeq 2500	ERR3589589	2013-07-11T09:15:30Z	55	79.4086	66.2404	0.22	3	water	prok enriched	1.02571	314.717	34.6918	0	0	0	0.00487524	0.00217408	0.122839	0.02167	0	0.115984	0.0391831	0.0168055	0.196294	0	0	0	0.951096	0.00150944	0.0804398	0.058098	1.40758	0.2508	0	0	0	0	0	0	0	0.0261033	0.097426	0
Canada Basin	pelagic_arctic_ocean	SRS2348820	SRS2348820	PRJNA367429	SAMN06267280	Illumina HiSeq 2500	SRR5819754	2015-10-01	5	79.2466	-150.061	0.22	3	water	prok enriched	-	-	-	0	0	0	0	0	0	0	0	0.0181032	0	0	0	0	0	0.0214067	0.303228	0.000233267	0	0.00251534	0.217146	0.996538	0	0	0	0	0	0	0	0.0545258	0.0114289	0
Canada Basin	pelagic_arctic_ocean	SRS2348686	SRS2348686	PRJNA367428	SAMN06267279	Illumina HiSeq 2500	SRR5819607	2015-10-01	25	79.2466	-150.061	0.22	3	water	prok enriched	-	-	-	0	0	0	0	0	0.00797052	0.0024852	0	0	0	0	0	0	0	0	1.27818	0.000154821	0	0	0.33911	0.536279	0	0	0	0	0	0	0	0.0120586	0.0249236	0
Canada Basin	pelagic_arctic_ocean	SRS2348673	SRS2348673	PRJNA367427	SAMN06267278	Illumina HiSeq 2500	SRR5819594	2015-10-01	190	79.2466	-150.061	0.22	3	water	prok enriched	-	-	-	0	0	0	0.00738632	0	0.00300693	0.0152252	0	0	0.0851989	0	0	0	0	0	0.735157	2.1664e-05	0.00333155	0.0142604	0.0237257	0.312672	0	0	0	0	0.00713069	0	0	0.00331436	0.00621945	0
Tara polar	PRJEB9740	ERS1308804	ERS1308804	PRJEB9740	SAMEA4397355	Illumina HiSeq 2000	ERR3589567	2013-07-10T13:28:30Z	199	79.2169	66.4788	0.22	3	water	prok enriched	1.47689	296.228	34.8814	0	0	0.00761941	0.0270349	0.00933291	1.25144	0.0165614	0	0.0832937	0.175871	0.0809017	0.329534	0	0	0	3.92362	0.000339869	0.0369946	0.457583	0.715041	0.712121	0.0234773	0	0.109674	0.00694387	0	0	0	0.0646172	0.101164	0
Tara polar	PRJEB9740	ERS1308760	ERS1308760	PRJEB9740	SAMEA4397311	Illumina HiSeq 2000	ERR3589577	2013-07-10T06:09:00Z	5	79.2128	66.4256	0.22	3	water	prok enriched	1.4218	368.907	34.2633	0	0	0	0.00149889	0.00202644	0.0734666	0.0211195	0	0.0324322	0.00456527	0.0156642	0.029695	0	0	0.00213058	0.156611	0.000724363	0.119963	0.137729	1.65525	0.0402098	0	0	0	0	0	0	0	0.0237048	0.0927033	0
Tara polar	PRJEB9740	ERS1308688	ERS1308688	PRJEB9740	SAMEA4397239	Illumina HiSeq 2000	ERR3589566	2013-07-08T06:03:30Z	5	78.9393	79.3224	0.22	3	water	prok enriched	-0.083125	383.163	33.5957	0	0	0	0.00297095	0.0040166	0.141666	0.0371603	0	0	0.0158354	0	0.0489042	0	0	0	0.51059	0.000165665	0.133751	0.0672407	2.13937	0.0956399	0	0	0.00715541	0	0	0	0	0.0299887	0.0896923	0
Tara polar	PRJEB9740	ERS1308727	ERS1308727	PRJEB9740	SAMEA4397278	Illumina HiSeq 2000	ERR3589553	2013-07-08T12:33:00Z	35	78.9343	79.0758	0.22	3	water	prok enriched	-1.29884	348.001	34.4562	0	0	0	0.00434313	0.00587172	0.063357	0.0977543	0	0.0417664	0.0777879	0	0.101168	0	0	0	0.0932251	0.000322905	0.10966	0.0636891	2.18075	0.0466042	0	0	0	0	0	0	0	0.026735	0.0791969	0
Tara polar	PRJEB9740	ERS1309060	ERS1309060	PRJEB9740	SAMEA4397611	Illumina HiSeq 2000	ERR3589579	2013-08-15T08:52:00Z	17	78.3476	91.625	0.22	3	water	prok enriched	-1.64079	373.347	33.4556	0	0	0	0.0017844	0.00412864	0.282498	0.146481	0	0.0110128	0.091016	0.191485	0.164636	0	0	0	0.261718	0.000269619	0.096019	0.094162	1.00239	0.025576	0	0	0.0195286	0	0	0	0	0.0191771	0.0752423	0
Tara polar	PRJEB9740	ERS1309018	ERS1309018	PRJEB9740	SAMEA4397569	Illumina HiSeq 2000	ERR3589554	2013-08-15T02:04:30Z	5	78.2855	91.788	0.22	3	water	prok enriched	-1.64583	388.24	32.9488	0	0	0	0.00491044	0.012537	0.135765	0.0850746	0	0.023611	0.055544	0.034305	0.12265	0	0	0	0.436289	0.000532414	0.116966	0.039232	0.97458	0.0534442	0	0	0.00788438	0	0	0	0	0.018618	0.0782739	0
Tara polar	PRJEB9740	ERS1309179	ERS1309179	PRJEB9740	SAMEA4397730	Illumina HiSeq 2000	ERR3589570	2013-08-28T02:54:30Z	299	78.0912	116.11	0.22	3	water	prok enriched	1.59404	293.889	34.9256	0	0	0.00186731	0.0283772	0.00730708	0.288758	0.0253249	0	0.0130464	0.21289	0	0.446701	0	0	0.0273533	1.81503	0.000184918	0.034767	0.130165	0.294569	0.299238	0	0	0.0268134	0	0	0	0	0.0443926	0.0854464	0
Tara polar	PRJEB9740	ERS1309154	ERS1309154	PRJEB9740	SAMEA4397705	Illumina HiSeq 2000	ERR3589569	2013-08-27T12:25:30Z	20	77.9842	116.563	0.22	3	water	prok enriched	-0.67976	375.095	32.7415	0	0	0	0.00520345	0.00703484	0.060524	0.030552	0	0.112589	0	0.0672243	0	0	0	0	0.289538	0.00185375	0.109072	0.0303068	1.3505	1.84258	0	0	0	0	0	0	0	0.0465438	0.10006	0
Tara polar	PRJEB9740	ERS1309098	ERS1309098	PRJEB9740	SAMEA4397649	Illumina HiSeq 2000	ERR3589555	2013-08-27T02:50:30Z	5	77.9162	117.074	0.22	3	water	prok enriched	0.030106	364.342	28.577	0	0	0	0.00317579	0.0150274	0.0144632	0.0112586	0	0.0572634	0.00331389	0.0331888	0.103135	0	0	0	0.110941	0.00284657	0.129356	0.0378095	0.84232	0.589287	0	0	0	0	0	0	0	0.0227469	0.0843606	0
Tara polar	PRJEB9740	ERS1308875	ERS1308875	PRJEB9740	SAMEA4397426	Illumina HiSeq 2500	ERR3589590	2013-07-15T04:07:30Z	5	77.2314	73.2248	0.22	3	water	prok enriched	1.24323	348.536	34.0567	0	0	0	0.00392703	0.0038065	0.289007	0.0718755	0	0	0	0.016699	0.0146873	0	0	0	0.517771	0.000356406	0.157576	0.147237	1.80525	0.342928	0	0	0	0	0	0	0	0.0238552	0.0733655	0
Canada Basin	pelagic_arctic_ocean	SRS2348651	SRS2348651	PRJNA367438	SAMN06267289	Illumina HiSeq 2500	SRR5819552	2015-10-06	5	77.0991	-150.225	0.22	3	water	prok enriched	-	-	-	0	0	0	0	0	0.0113509	0	0	0	0.00534301	0	0.0789966	0	0	0.00363913	0.584626	0.000166552	0	0.0795676	0.0781724	0.425817	0	0	0	0	0.014209	0	0	0.0281115	0.00893077	0
Canada Basin	pelagic_arctic_ocean	SRS2348674	SRS2348674	PRJNA367437	SAMN06267288	Illumina HiSeq 2500	SRR5819595	2015-10-06	58	77.0991	-150.225	0.22	3	water	prok enriched	-	-	-	0	0	0	0.00550817	0	0.00525781	0	0	0	0.064086	0	0.0251546	0	0	0	0.876433	0.000130364	0	0	0.0713853	0.36376	0	0	0	0	0	0	0	0.000554009	0.00931527	0
Canada Basin	pelagic_arctic_ocean	SRS2348491	SRS2348491	PRJNA367436	SAMN06267287	Illumina HiSeq 2500	SRR5819383	2015-10-06	213	77.0991	-150.225	0.22	3	water	prok enriched	-	-	-	0	0	0	0.00944869	0.00272804	0	0.00117905	0	0	0.0746484	0	0.0737232	0	0	0	3.37183	5.69439e-05	0	0.00245304	0.0519692	0.243648	0.0176415	0	0	0	0	0	0	0.00996829	0.00506649	0
Tara polar	PRJEB9740	ERS1308483	ERS1308483	PRJEB9740	SAMEA4397034	Illumina HiSeq 2500	ERR3589586	2013-06-09T09:32:30Z	5	76.1744	1.63035	0.22	3	water	prok enriched	1.90183	363.047	34.8883	0	0	0	0.00766329	0	0.224842	0.13876	0	1.24009	0.0642563	0.115182	0.0546717	0	0	0.0062666	3.2572	0.0215308	0.151219	0.0782191	4.89095	2.39033	0	0	0	0.00556045	0	0	0	0.105693	0.152516	0
Tara polar	PRJEB9740	ERS1308521	ERS1308521	PRJEB9740	SAMEA4397072	Illumina HiSeq 2000	ERR3589593	2013-06-10T12:41:30Z	499	76.0702	1.38595	0.22	3	water	prok enriched	0.099535	315.372	34.9458	0	0	0.449236	0.020493	0.01299	0.0519068	0.0160175	0	0	0.119926	0	0.190497	0	0	0.0182594	3.05398	0.000516609	0.0286886	0.0982354	0.57363	0.176906	0	0	0.180268	0	0	0	0	0.0577453	0.0639787	0
Canada Basin	pelagic_arctic_ocean	SRS2348346	SRS2348346	PRJNA367433	SAMN06267284	Illumina HiSeq 2500	SRR5819239	2015-10-07	208	75.2588	-156.023	0.22	3	water	prok enriched	-	-	-	0	0	0	0.0121087	0	0	0	0	0	0.0740746	0	0.0536728	0	0	0	0.958705	4.10954e-05	0	0.00147712	0	0.0883163	0	0	0	0	0	0	0	0.00523929	0.00472894	0
Canada Basin	pelagic_arctic_ocean	SRS2348489	SRS2348489	PRJNA367435	SAMN06267286	Illumina HiSeq 2500	SRR5819381	2015-10-08	5	75.235	-150.069	0.22	3	water	prok enriched	-	-	-	0	0	0	0	0	0	0	0	0.0188774	0	0	0.0894686	0	0	0	1.7885	0.00017027	0	0.00258092	0.0399588	0.674453	0	0	0.025979	0	0	0	0	0.044674	0.00759786	0
Canada Basin	pelagic_arctic_ocean	SRS2348492	SRS2348492	PRJNA367434	SAMN06267285	Illumina HiSeq 2500	SRR5819384	2015-10-08	79	75.235	-150.069	0.22	3	water	prok enriched	-	-	-	0	0	0	0	0	0.00117733	0	0	0	0.0336518	0	0.0993029	0	0	0	0.924777	0.000114091	0	0	0.124949	0.329331	0	0	0	0	0	0	0	0.0248953	0.0115398	0
Tara polar	PRJEB9740	ERS1308965	ERS1308965	PRJEB9740	SAMEA4397516	Illumina HiSeq 2000	ERR3589578	2013-07-18T09:58:30Z	30	74.8283	76.2096	0.22	3	water	prok enriched	-1.53349	356.195	33.6461	0	0	0.000572528	0.0150989	0.00493722	0.770022	0.0542128	0	0	0.0358743	0.0443748	0.062815	0	0	0	0.37713	0.000167641	0.0754996	0.23898	1.29172	0.249882	0	0	0.0503424	0	0.0450514	0	0	0.0375278	0.0579888	0
Tara polar	PRJEB9740	ERS1308921	ERS1308921	PRJEB9740	SAMEA4397472	Illumina HiSeq 2000	ERR3589568	2013-07-18T03:57:00Z	5	74.801	76.1178	0.22	3	water	prok enriched	3.48078	350.64	22.0475	0	0	0	0.00643265	0.013045	0.357115	0.101305	0	0.0231977	0	0.0672708	0.101504	0	0	0	0.013273	0.000358694	0.158587	0.0259392	0.777474	3.27051	0	0	0	0	0	0	0	0.221849	0.0710262	0
Tara polar	PRJEB9740	ERS1309516	ERS1309516	PRJEB9740	SAMEA4398067	Illumina HiSeq 2000	ERR3589572	2013-09-30T23:41:00Z	36	74.3368	-85.5811	0.22	3	water	prok enriched	-0.409335	343.878	31.9473	0	0	0.00137319	0.00352199	0.00212718	0.131627	0.0275636	0	0.0340446	0.00239612	0.263088	0.383744	0	0	0.00894602	0.3682	0.000380188	0.119181	0.199218	1.22508	0.23334	0	0	0.0291619	0	0	0	0	0.023037	0.071115	0
Tara polar	PRJEB9740	ERS1309458	ERS1309458	PRJEB9740	SAMEA4398009	Illumina HiSeq 2000	ERR3589558	2013-09-30T16:17:30Z	5	74.3102	-85.8462	0.22	3	water	prok enriched	-1.33296	369.104	30.6368	0	0	0.00139338	0	0	0.0244335	0.0459296	0	0.109341	0.00703075	0.10562	0.0475708	0	0	0	0.166886	0.00137759	0.0770363	0.057089	1.56012	0.82241	0	0	0	0	0	0	0	0.0226293	0.0680736	0
Tara polar	PRJEB9740	ERS1309432	ERS1309432	PRJEB9740	SAMEA4397983	Illumina HiSeq 2000	ERR3589573	2013-09-30T03:07:00Z	441	74.3048	-85.6984	0.22	3	water	prok enriched	0.994025	233.314	34.3425	0	0	0.00615679	0.00499049	0.0176869	3.52469	0.0984984	0	0	0.230179	0.075583	0.41888	0	0	0.00549891	3.58392	0.000269645	0.055289	0.374455	0.63983	0.701521	0	0	0.0716067	0.00995289	0	0	0	0.0469294	0.0792304	0
Tara polar	PRJEB9740	ERS1309291	ERS1309291	PRJEB9740	SAMEA4397842	Illumina HiSeq 2000	ERR3589556	2013-09-11T21:30:00Z	5	73.3833	-168.233	0.22	3	water	prok enriched	-0.618833	369.339	27.3816	0	0	0	0.00750345	0.00455146	0.0352003	0.032501	0	0.0607035	0	0.087599	0.323456	0	0	0	1.8458	0.00117328	0.158779	0.0793539	1.16501	0.416955	0	0	0.0139939	0	0	0	0	0.0489323	0.0824729	0
Tara polar	PRJEB9740	ERS1309352	ERS1309352	PRJEB9740	SAMEA4397903	Illumina HiSeq 2000	ERR3589571	2013-09-12T04:25:30Z	35	73.3183	-168.859	0.22	3	water	prok enriched	-0.987833	397.422	31.5649	0	0	0	0.0077505	0.006287	0.0235102	0.0140994	0	0.0894406	0.00944248	0.0161994	0.098303	0	0	0.00440674	0.562756	0.000691487	0.0753232	0.0297307	1.27793	0.192659	0	0.010244	0	0	0	0	0	0.0244801	0.0843163	0
Canada Basin	pelagic_arctic_ocean	SRS2348348	SRS2348348	PRJNA367432	SAMN06267283	Illumina HiSeq 2500	SRR5819241	2015-10-09	7	73.2247	-150.225	0.22	3	water	prok enriched	-	-	-	0	0	0	0	0	0.0127953	0	0	0.0198327	0	0	0.0744267	0	0	0.00781726	0.95843	0.000255552	0	0	0.0979552	0.604885	0	0	0	0	0	0	0	0.0216597	0.00590263	0
Canada Basin	pelagic_arctic_ocean	SRS2348345	SRS2348345	PRJNA367431	SAMN06267282	Illumina HiSeq 2500	SRR5819238	2015-10-09	67	73.2247	-150.225	0.22	3	water	prok enriched	-	-	-	0	0	0	0	0	0.00352581	0.019903	0	0	0.219278	0	0.133185	0	0	0	0.166352	0.000288626	0	0.00282934	0.0718393	0.499879	0	0	0	0	0	0	0	0.0269545	0.0105833	0
Canada Basin	pelagic_arctic_ocean	SRS2348347	SRS2348347	PRJNA367430	SAMN06267281	Illumina HiSeq 2500	SRR5819240	2015-10-09	177	73.2247	-150.225	0.22	3	water	prok enriched	-	-	-	0	0	0	0.00515124	0	0.00332237	0.00243727	0	0	0.117671	0	0.0937879	0	0	0	0.954954	2.39367e-05	0.0073621	0.0310612	0.0262147	0.234922	0	0	0	0	0	0	0	0.00366206	0.00513124	0
Tara polar	PRJEB9740	ERS1308550	ERS1308550	PRJEB9740	SAMEA4397101	Illumina HiSeq 2500	ERR3589588	2013-07-01T06:03:00Z	5	72.5864	44.1172	0.22	3	water	prok enriched	7.53177	298.855	34.9231	0	0	0.00407775	0.00156853	0	0.174721	0.00402236	0	0.0339389	0	0	0.0463072	0	0	0.00445913	0.274945	0.000276967	0.0425927	0.0521904	1.05366	0.28613	0	0	0.00755545	0	0	0	0	0.0377367	0.10967	0
Tara polar	PRJEB9740	ERS1308606	ERS1308606	PRJEB9740	SAMEA4397157	Illumina HiSeq 2000	ERR3589565	2013-07-01T13:59:00Z	40	72.5702	44.1378	0.22	3	water	prok enriched	3.82455	326.514	34.976	0	0	0.00078009	0.00563505	0	0.223063	0.0217653	0	0.0639431	0	0.0308835	0.0223144	0	0	0.0244444	0.210191	0.00109858	0.0649318	0.103146	1.5039	1.27824	0	0	0.0184483	0	0.00152201	0	0	0.0259781	0.0618209	0
Tara polar	PRJEB9740	ERS1308645	ERS1308645	PRJEB9740	SAMEA4397196	Illumina HiSeq 2500	ERR3589587	2013-07-02T07:14:00Z	55	72.5364	44.0742	0.22	3	water	prok enriched	3.1072	303.319	34.9783	0	0	0.0155254	0.00885107	0.00221216	0.806321	0.00347372	0	0.0118016	0.0523286	0.0854994	0.0397217	0	0	0	0.426205	0.000425789	0.0701561	0.0712271	1.29068	0.497623	0.0479452	0	0.0310372	0	0.00726021	0	0	0.0269856	0.076442	0
Tara polar	PRJEB9740	ERS1309543	ERS1309543	PRJEB9740	SAMEA4398094	Illumina HiSeq 2000	ERR3589559	2013-10-08T13:47:00Z	5	72.4731	-71.9124	0.22	3	water	prok enriched	-0.48046	353.311	31.9953	0	0	0.000521763	0.0104741	0.0141606	0.0635382	0.0111843	0	0.0107921	0	0.0156372	0.109257	0	0	0	0.137122	0.00027812	0.0983712	0.079831	1.18028	0.104933	0	0	0.0258894	0	0	0	0	0.0228873	0.0809462	0
Tara polar	PRJEB9740	ERS1309599	ERS1309599	PRJEB9740	SAMEA4398150	Illumina HiSeq 2000	ERR3589574	2013-10-08T18:38:30Z	491	72.4077	-71.9524	0.22	3	water	prok enriched	1.23087	227.316	34.3782	0	0	0.00834482	0.0100361	0.0173267	0.330045	0.0258496	0	0	0.316327	0.224994	0.562318	0	0	0.00941622	7.46496	6.15646e-05	0.0639061	0.19799	0.49794	0.369095	0.0485266	0	0.00693364	0	0.00462637	0	0	0.04232	0.0867284	0
Tara polar	PRJEB9740	ERS1309379	ERS1309379	PRJEB9740	SAMEA4397930	Illumina HiSeq 2000	ERR3589557	2013-09-14T18:48:00Z	5	71.9052	-154.923	0.22	3	water	prok enriched	2.57004	335.966	28.6047	0	0	0	0.00573341	0.00672544	0.0307902	0.0520838	0	0.119597	0.010101	0.138633	0	0	0	0	0.592965	0.000662655	0.112447	0.0664853	0.47256	0.364764	0	0	0	0	0	0	0	0.0325869	0.0912784	0
Tara polar	PRJEB9740	ERS1309205	ERS1309205	PRJEB9740	SAMEA4397756	Illumina HiSeq 2000	ERR3589580	2013-09-02T23:32:00Z	5	71.5697	160.94	0.22	3	water	prok enriched	1.4886	340.518	28.4169	0	0.00818766	0	0.00296211	0.00200232	0.0102656	0.0396118	0	0.0106821	0	0.108345	0.130685	0	0	0.0335944	13.4746	0.000261521	0.0475168	0.0461346	0.384738	0.349635	0	0.0531013	0.0151842	0	0	0	0	0.0175313	0.0395708	0
Tara polar	PRJEB9740	ERS1309247	ERS1309247	PRJEB9740	SAMEA4397798	Illumina HiSeq 2000	ERR3589581	2013-09-08T03:45:00Z	5	71.0704	174.992	0.22	3	water	prok enriched	NA	NA	NA	0	0	0	0.00886464	0.0229313	0.0603348	0.025536	0	0.127872	0	0	0.0605481	0	0	0	1.59099	0.000609643	0.157099	0.0888445	0.766907	0.353198	0	0	0.0477556	0	0	0	0	0.0324307	0.0660242	0
Tara polar	PRJEB9740	ERS1309625	ERS1309625	PRJEB9740	SAMEA4398176	Illumina HiSeq 2000	ERR3589561	2013-10-12T12:21:00Z	5	70.964	-53.5978	0.22	3	water	prok enriched	1.43901	328.587	32.0827	0	0	0	0.013777	0.0289736	0.0206605	0.0411711	0	0.077285	0.00466239	0.0313449	0	0	0	0	0.97431	0.000540603	0.0688021	0.0192474	0.311605	0.525635	0	0	0	0	0	0	0	0.0289597	0.0694684	0
Tara polar	PRJEB9740	ERS1309668	ERS1309668	PRJEB9740	SAMEA4398219	Illumina HiSeq 2000	ERR3589560	2013-10-12T20:40:30Z	411	70.9279	-53.5238	0.22	3	water	prok enriched	3.03468	229.685	34.5067	0	0	0	0.00634876	0.00471663	0.256107	0.037118	0	0	0.478165	0.054689	0.489157	0	0	0.0255867	2.10753	0.000129692	0.0523539	0.0691497	0.452733	0.590742	0	0	0	0	0	0	0	0.0450046	0.0732017	0
Tara polar	PRJEB9740	ERS1309696	ERS1309696	PRJEB9740	SAMEA4398247	Illumina HiSeq 2000	ERR3589575	2013-10-20T12:47:00Z	5	69.1115	-51.5727	0.22	3	water	prok enriched	3.1961	303.353	32.9917	0	0	0	0.0114228	0.0154431	0.0137596	0.000542878	0	0	0	0	0	0	0	0	0.0880188	9.2889e-05	0.0550982	0.00819572	0.29792	0.0229825	0	0	0	0	0	0	0	0.0142273	0.0492633	0
Tara polar	PRJEB9740	ERS1308453	ERS1308453	PRJEB9740	SAMEA4397004	Illumina HiSeq 2500	ERR3589585	2013-06-04T13:13:00Z	651	67.2182	0.2857	0.22	3	water	prok enriched	0.22498	295.311	34.9035	0	0	2.108	0.129242	0.00122644	0.0814993	0.224649	0	0	0.26568	1.016	0.317889	0	0	0	7.32353	0.000221869	0.0543876	0.227303	0.364475	0.869156	0.0384589	0.0658423	0.0671009	0.193377	0.213041	0	0	0.0400675	0.0729438	0
Tara polar	PRJEB9740	ERS1308420	ERS1308420	PRJEB9740	SAMEA4396971	Illumina HiSeq 2000	ERR3589564	2013-06-03T16:27:30Z	25	67.1705	0.44225	0.22	3	water	prok enriched	6.7255	304.26	35.1494	0	0	6.72467	0	0.009828	0	0.00114393	0	0.393232	0	0.607759	0.0636533	0	0	0	0.371813	0.00246591	0.0103894	0.0049122	0.369943	0.370525	0	0	0	0	0	0	0	0.0248042	0.0826645	0
Tara polar	PRJEB9740	ERS1307987	ERS1307987	PRJEB9740	SAMEA4396538	Illumina HiSeq 2000	ERR3589592	2013-06-03T08:51:30Z	5	67.1398	0.2399	0.22	3	water	prok enriched	8.48667	311.918	35.1437	0	0	165.113	0.00135386	0.00753434	0.0811919	0	0	0.120584	0	0.00970668	0.0295256	0	0	0	0.335613	0.00105311	0.0584083	0.0442288	0.330874	0.0448504	0	0	0.0160706	0	0	0	0	0.0217117	0.0443597	0
Tara polar	PRJEB9740	ERS1309745	ERS1309745	PRJEB9740	SAMEA4398296	Illumina HiSeq 2000	ERR3589576	2013-10-23T11:51:00Z	5	64.7368	-53.0588	0.22	3	water	prok enriched	2.49543	323.835	32.6027	0	0	0.000465751	0.00671591	0.0136194	0.0295652	0.000319178	0	0.0968768	0.0230119	0	0.0203793	0	0	0.0143194	0.702755	0.000858203	0.11278	0.0374753	0.367406	0.309465	0	0	0	0	0	0	0	0.0389066	0.0913596	0
Tara polar	PRJEB9740	ERS1309790	ERS1309790	PRJEB9740	SAMEA4398341	Illumina HiSeq 2000	ERR3589562	2013-10-23T20:42:30Z	351	64.7299	-53.0583	0.22	3	water	prok enriched	4.20173	273.028	34.5992	0	0.0421351	0.210896	0.0241876	0.0243217	10.5828	0.212171	0	0	0.979558	0	1.27897	0	0	0.0219186	2.66402	0.000119422	0.146921	0.232375	1.26864	0.655782	0	0.0381399	0.178177	0	0	0	0	0.0893953	0.131029	0
Tara polar	PRJEB9740	ERS1309862	ERS1309862	PRJEB9740	SAMEA4398413	Illumina HiSeq 2000	ERR3589563	2013-10-27T19:04:00Z	391	61.5441	-55.9866	0.22	3	water	prok enriched	4.79139	271.874	34.9396	0	0	0.0702939	0.0137024	0.00924414	0.518363	0.00456261	0	0	0.214413	0.00884568	0.479178	0	0	0	2.60224	0.000184727	0.055266	0.186902	0.531056	0.208894	0	0	0	0	0	0	0	0.0436638	0.0762069	0
Tara polar	PRJEB9740	ERS1309819	ERS1309819	PRJEB9740	SAMEA4398370	Illumina HiSeq 2000	ERR3589582	2013-10-27T11:51:00Z	5	61.532	-55.9921	0.22	3	water	prok enriched	5.2939	293.888	34.2126	0	0	0	0.00723169	0.02542	0.0136588	0.0122441	0	0.0208634	0.0242286	0	0.114183	0	0	0	0.18666	0.000860265	0.0785495	0.035212	0.441625	0.1164	0	0	0	0	0.0044243	0	0	0.057639	0.0628779	0
Baltic Sea	PRJEB22997	ERS2026566	ERS2026566	PRJEB22997	SAMEA104408624	Illumina HiSeq 2500	ERR2206786	2014-10-26	110	57.3222	20.0506	0.2	3	water	prok enriched	5.4016	23.9652	10.9796	0	0	0	0.041423	0.00453184	0.00704414	0	0	0	0.458574	0.017361	1.78862	0	0	0	1.35891	0.000396951	0.0798187	0.167331	0.0652091	0.0704667	0	0	0.0645038	0.107333	0.378685	0	0	0.0359314	0.0202725	0.0116379
Baltic Sea	PRJEB22997	ERS2026568	ERS2026568	PRJEB22997	SAMEA104408626	Illumina HiSeq 2500	ERR2206788	2014-10-26	120	57.3222	20.0506	0.2	3	water	prok enriched	5.5524	5.9394	11.282	0	0	0.0013959	0.0395796	0	0.00767821	0.00499096	0	0	0.719367	0.0325426	2.4295	0	0	0	0.835331	0.000632461	0.164338	0.099319	0.183348	0.0629194	0.0345776	0	0.0515893	0	0	0.0154237	0	0.161741	0.0391036	0.0157061
Baltic Sea	PRJEB22997	ERS2026570	ERS2026570	PRJEB22997	SAMEA104408628	Illumina HiSeq 2500	ERR2206790	2014-10-26	140	57.3222	20.0506	0.2	3	water	prok enriched	5.7572	0	11.7535	0	0.236466	0.0186907	0.0124708	0.0108181	0.00761615	0	0	0	0.612768	0	2.2492	0	0	0	0.789639	0.000688853	0.0302668	0.0634218	0	0.188777	0	0	0	0.322296	0	0.59148	0	0.168118	0.088484	0.112999
Baltic Sea	PRJEB22997	ERS2026572	ERS2026572	PRJEB22997	SAMEA104408630	Illumina HiSeq 2500	ERR2206792	2014-10-26	200	57.3222	20.0506	0.2	3	water	prok enriched	5.9004	0	12.1052	0	0	0	0.117036	0	0.00854737	0	0	0	0.630795	0	1.98331	0	0	0	0.190441	0.00077308	0.0976565	0.344038	0.12095	0.0514448	0	0.0532584	0	0.0399165	0	0.0707045	0	0.132001	0.0368056	0
Baltic Sea	PRJNA273799	SRS940674	SRS940674	PRJNA273799	SAMN03351359	Illumina HiSeq 2500	SRR2032810	2012-03-22	2	56.9308	17.0607	0.22	3	water	prok enriched	3	-	6.9	0	0	0	0.0559125	0.00927216	0.0122971	0.00228064	0	0.274	0.00289269	0.0198507	0.127388	0	0	0	0.413886	0.00282448	0.54023	0.4271	0.396326	0.46182	0	0	0.0845148	0.0270966	0.0311104	0	0	0.121731	0.100477	0
Baltic Sea	PRJNA273799	SRS954944	SRS954944	PRJNA273799	SAMN03351375	Illumina HiSeq 2500	SRR2053274	2012-05-31	2	56.9308	17.0607	0.22	3	water	prok enriched	10	-	6.5	0	0	0	0.0295112	0.0186551	0.393207	0.00122286	0	0.0709498	0.00877282	0	0.326533	0	0	0	2.94442	0.00393113	0.133561	0.65205	0.100122	7.84119	0	0	0	0	0.0285613	0	0	0.0498156	0.044222	0
Baltic Sea	PRJNA273799	SRS954945	SRS954945	PRJNA273799	SAMN03351381	Illumina HiSeq 2500	SRR2053278	2012-06-28	2	56.9308	17.0607	0.22	3	water	prok enriched	12.8	-	6.4	0	0	0	0.0271654	0.0240815	0.150503	0	0	0.128471	0	0	0	0	0	0	1.32921	0.00314527	0.229115	0.0184191	0.0453236	19.257	0	0.798301	0	0	0	0	0	0.0105525	0.063981	0
Baltic Sea	PRJNA273799	SRS954946	SRS954946	PRJNA273799	SAMN03351378	Illumina HiSeq 2500	SRR2053276	2012-06-13	2	56.9308	17.0607	0.22	3	water	prok enriched	12.5	-	6.5	0	0	0	0.0406919	0.0183841	0.333962	0.253208	0	0.253279	0	0	0.639373	0	0	0	1.1297	0.00526838	0.301131	1.47145	0.255299	21.0615	0	0	0	0	0	0	0	0.155572	0.0486109	0
Baltic Sea	PRJNA273799	SRS954947	SRS954947	PRJNA273799	SAMN03351379	Illumina HiSeq 2500	SRR2053277	2012-06-19	2	56.9308	17.0607	0.22	3	water	prok enriched	12.1	-	6.5	0	0	0	0.00670725	0.0270186	0.24515	0.0707633	0	0.0806266	0.00394296	0	0.116042	0	0	0	0.328126	0.00401017	0.251116	0.632988	0.1024	1.64494	0	0.0165898	0.0472978	0.0271445	0.0623704	0	0	0.0366838	0.0478712	0
Baltic Sea	PRJNA273799	SRS954948	SRS954948	PRJNA273799	SAMN03351376	Illumina HiSeq 2500	SRR2053275	2012-06-04	2	56.9308	17.0607	0.22	3	water	prok enriched	9	-	6.5	0	0	0	0.0607615	0	0.886559	0	0	0.876483	0	0	0	0	0	0	0.0728572	0.00169407	0.434198	0.726404	0.463823	103.675	0.153907	0	0	0	0.240036	0	0	0.0179983	0.112977	0
Baltic Sea	PRJNA273799	SRS954949	SRS954949	PRJNA273799	SAMN03351358	Illumina HiSeq 2500	SRR2053273	2012-03-14	2	56.9308	17.0607	0.22	3	water	prok enriched	3.2	-	6.7	0	0	0	0.0698047	0.0245253	0.52464	0.0886926	0	0.457937	0	0.189579	0.541263	0	0	0	0.351079	0.00227598	0.143071	0.355647	0.184635	15.9507	0.020254	0.0242021	0.0649902	0	0	0	0	0.236907	0.03712	0
Baltic Sea	PRJNA273799	SRS954950	SRS954950	PRJNA273799	SAMN03351393	Illumina HiSeq 2500	SRR2053285	2012-08-13	2	56.9308	17.0607	0.22	3	water	prok enriched	18.2	-	6.2	0	0	0	0.0142613	0.0547563	0.365106	0.18239	0	0.274292	0.0144788	0	0	0	0	0	0.483706	0.00799648	0.183439	1.08469	0.338687	64.1852	0.0163144	0.133179	0.0566658	0.0185007	0.0371466	0	0	0.0163342	0.0486525	0
Baltic Sea	PRJNA273799	SRS954951	SRS954951	PRJNA273799	SAMN03351401	Illumina HiSeq 2500	SRR2053290	2012-09-10	2	56.9308	17.0607	0.22	3	water	prok enriched	15.5	-	6.1	0	0	0	0.0323273	0.00752463	0.0396626	0.0323726	0	0.240857	0.0339038	0.11633	0.173059	0	0	0	2.71171	0.00470702	0.249749	0.231944	0.21243	4.99109	0.020312	0.0674272	0.0737615	0.0972647	0	0	0	0.0555526	0.0614051	0
Baltic Sea	PRJNA273799	SRS954952	SRS954952	PRJNA273799	SAMN03351406	Illumina HiSeq 2500	SRR2053293	2012-10-01	2	56.9308	17.0607	0.22	3	water	prok enriched	9.6	-	6.4	0	0	0	0.043825	0.0141116	0.0431947	0.0248677	0	0.20703	0.0198697	0	0.0608101	0	0	0	0.241162	0.00332245	0.2325	0.265059	0.252314	1.60493	0.0105635	0	0	0.0239854	0.00717061	0	0	0.050605	0.0647432	0
Baltic Sea	PRJNA273799	SRS954953	SRS954953	PRJNA273799	SAMN03351404	Illumina HiSeq 2500	SRR2053292	2012-09-24	2	56.9308	17.0607	0.22	3	water	prok enriched	11.2	-	6.2	0	0	0	0.0229044	0.0178804	0.193324	0	0	0.111287	0	0.0230357	0.0130275	0	0	0	0.158993	0.00346204	0.180333	0.209821	0.246784	7.38459	0.00892308	0.169437	0.0573526	0.00763564	0.126603	0	0	0.0802193	0.0770202	0
Baltic Sea	PRJNA273799	SRS954954	SRS954954	PRJNA273799	SAMN03351403	Illumina HiSeq 2500	SRR2053291	2012-09-20	2	56.9308	17.0607	0.22	3	water	prok enriched	8.3	-	6.4	0	0	0	0.00959359	0.0296477	0.150636	0	0	0.173983	0.0066792	0.114588	0.0266507	0	0	0	1.32228	0.00291439	0.158553	0.316741	0.345958	0.945809	0	0.117938	0.0729128	0.012553	0.018313	0	0	0.0390744	0.0550155	0
Baltic Sea	PRJNA273799	SRS954955	SRS954955	PRJNA273799	SAMN03351399	Illumina HiSeq 2500	SRR2053289	2012-09-03	2	56.9308	17.0607	0.22	3	water	prok enriched	16.2	-	6.2	0	0	0	0.229419	0.17347	0.0851448	0	0	0	0	0	0.113463	0	0	0	0.0567095	0.00198744	0.448263	0.167034	0.29021	32.5088	0	0	0.164471	0	0	0	0	0.0304057	0.127584	0
Baltic Sea	PRJNA273799	SRS954956	SRS954956	PRJNA273799	SAMN03351397	Illumina HiSeq 2500	SRR2053288	2012-08-28	2	56.9308	17.0607	0.22	3	water	prok enriched	16.7	-	6.1	0	0	0	0.13103	0.129116	0.245525	0	0	0	0.0362386	0	0.20729	0	0	0	1.03266	0.0026627	0.335027	0	0.353466	39.0875	0	0	0.10016	0	0	0	0	0.033947	0.115343	0
Baltic Sea	PRJNA273799	SRS954957	SRS954957	PRJNA273799	SAMN03351396	Illumina HiSeq 2500	SRR2053287	2012-08-23	2	56.9308	17.0607	0.22	3	water	prok enriched	17.3	-	6.2	0	0	0.000525248	0.0289243	0.00942276	0.119665	0.0246782	0	0.26203	0.0778097	0.0585706	0.0387576	0	0	0	0.602974	0.00477884	0.207905	0.639317	0.142218	6.65785	0.0226258	0.0933318	0.136908	0.131519	0	0	0	0.0447647	0.0575636	0
Baltic Sea	PRJNA273799	SRS954958	SRS954958	PRJNA273799	SAMN03351395	Illumina HiSeq 2500	SRR2053286	2012-08-20	2	56.9308	17.0607	0.22	3	water	prok enriched	18.4	-	6.2	0	0	0	0.0240822	0.0225616	0.323445	0	0	0.107273	0	0	0.0659274	0	0	0	0.0690688	0.00362841	0.232731	0.170982	0.227069	1.39705	0.0150521	0.0245727	0	0.0341772	0.0295153	0	0	0.0149791	0.0603765	0
Baltic Sea	PRJNA273799	SRS954959	SRS954959	PRJNA273799	SAMN03351360	Illumina HiSeq 2500	SRR2053284	2012-03-28	2	56.9308	17.0607	0.22	3	water	prok enriched	3.7	-	6.5	0	0	0	0.0329792	0.024505	0.13483	0	0	0.25743	0.0322109	0.0932507	0.64533	0	0	0	1.13351	0.0030683	0.204044	0.0208436	0.136228	84.1157	0	0.159963	0	0	0	0	0	0.0584532	0.0549629	0
Baltic Sea	PRJNA273799	SRS954960	SRS954960	PRJNA273799	SAMN03351391	Illumina HiSeq 2500	SRR2053283	2012-08-06	2	56.9308	17.0607	0.22	3	water	prok enriched	17.3	-	6.2	0	0	0	0.0153489	0.0207511	0.0329952	0.371264	0	0.221408	0	0	0	0	0	0	0.582886	0.00627644	0.131619	1.72239	0.390554	39.9404	0	1.65095	0.227711	0.26998	0	0.0233676	0	0.0181861	0.0653029	0
Baltic Sea	PRJNA273799	SRS954961	SRS954961	PRJNA273799	SAMN03351390	Illumina HiSeq 2500	SRR2053282	2012-08-02	2	56.9308	17.0607	0.22	3	water	prok enriched	17	-	6.2	0	0	0	0.00952511	0.0287674	0.203469	0.304939	0	0.117573	0	0	0.0749179	0	0	0	0.144212	0.00530242	0.256275	1.68719	0.497746	17.028	0	0.292233	0.105049	0.0441229	0	0	0	0.0231775	0.0425585	0
Baltic Sea	PRJNA273799	SRS954962	SRS954962	PRJNA273799	SAMN03351386	Illumina HiSeq 2500	SRR2053281	2012-07-17	2	56.9308	17.0607	0.22	3	water	prok enriched	16	-	6.2	0	0	0	0	0.0727169	0.200815	0	0	0.485035	0	0	0	0	0	0	0.0847064	0.00562487	0.533867	4.01075	0.513348	167.557	0	0.602785	0	0	0	0	0	0.035856	0.094087	0
Baltic Sea	PRJNA273799	SRS954963	SRS954963	PRJNA273799	SAMN03351374	Illumina HiSeq 2500	SRR2053280	2012-05-28	2	56.9308	17.0607	0.22	3	water	prok enriched	11	-	6.5	0	0	0	0.0551151	0	0.372804	0	0	0.132506	0	0.141902	0	0	0	0	0.0741615	0.0052929	0.482683	5.44653	0.373974	212.112	0	1.31739	0.0496682	0.0647308	0	0	0	0.184327	0.0514069	0
Baltic Sea	PRJNA273799	SRS954964	SRS954964	PRJNA273799	SAMN03351383	Illumina HiSeq 2500	SRR2053279	2012-07-05	2	56.9308	17.0607	0.22	3	water	prok enriched	14	-	6.5	0	0	0	0	0.0401599	0.148505	0	0	0.0856988	0.0123987	0	0	0	0	0.0449195	0.0244767	0.00138033	0.178307	0.0544075	0.151169	23.8745	0	0.319511	0	0	0	0	0	0.0147823	0.0406885	0
Baltic Sea	PRJNA273799	SRS954965	SRS954965	PRJNA273799	SAMN03351415	Illumina HiSeq 2500	SRR2053300	2012-11-23	2	56.9308	17.0607	0.22	3	water	prok enriched	6.1	-	6.5	0	0	0	0	0	0.175853	0	0	0	0	0	0	0	0	0	0.0604684	0.00191454	0.294423	0.128715	0.524184	29.0137	0	0	0	0	0	0	0	0.0427151	0.0825588	0
Baltic Sea	PRJNA273799	SRS954966	SRS954966	PRJNA273799	SAMN03351414	Illumina HiSeq 2500	SRR2053299	2012-11-05	2	56.9308	17.0607	0.22	3	water	prok enriched	6.6	-	6.2	0	0	0	0.142164	0.0380734	0.13055	0.0128208	0	0	0.0142957	0	0	0	0	0.00817143	0.0802262	0.0017012	0.382361	0.240592	0.0238859	2.46789	0	0.148509	0	0.0161153	0.0554302	0	0	0.0161276	0.0904231	0
Baltic Sea	PRJNA273799	SRS954967	SRS954967	PRJNA273799	SAMN03351413	Illumina HiSeq 2500	SRR2053298	2012-10-28	2	56.9308	17.0607	0.22	3	water	prok enriched	7.4	-	6.2	0	0	0	0.0133968	0.0170026	0.323763	0.0139898	0	0.289872	0.186502	0	0.185796	0	0	0	0.325591	0.00983582	0.172319	0.520251	0.204529	111.831	0	0.0357463	0.70094	0	0	0	0	0.159341	0.062669	0
Baltic Sea	PRJNA273799	SRS954968	SRS954968	PRJNA273799	SAMN03351411	Illumina HiSeq 2500	SRR2053297	2012-10-22	2	56.9308	17.0607	0.22	3	water	prok enriched	9.8	-	6.2	0	0	0	0.0125115	0	0.0609777	0.152462	0	0.143839	0.14771	0	0	0	0	0	3.51488	0.00370685	0.118206	0.402616	0.202981	3.39932	0.0201829	0	0	0.0546444	0	0	0	0.0591869	0.0367847	0
Baltic Sea	PRJNA273799	SRS954969	SRS954969	PRJNA273799	SAMN03351409	Illumina HiSeq 2500	SRR2053296	2012-10-15	2	56.9308	17.0607	0.22	3	water	prok enriched	9.7	-	6.2	0	0	0	0.0204259	0.0256204	0.11129	0.0752756	0	0.0832937	0.0139431	0.0301721	0.0706901	0	0	0	0.452336	0.00525903	0.160742	0.256091	0.117541	1.49164	0.0366253	0	0.0776612	0	0.00728407	0	0	0.0583839	0.0713071	0
Baltic Sea	PRJNA273799	SRS954970	SRS954970	PRJNA273799	SAMN03351369	Illumina HiSeq 2500	SRR2053306	2012-05-07	2	56.9308	17.0607	0.22	3	water	prok enriched	5.6	-	6.6	0	0	0	0.0202074	0.0328777	0.39457	0.00594609	0	0.066894	0.00837011	0	0.0274076	0	0	0	0.0728166	0.00301684	0.251171	0.180086	0.271395	1.88857	0.00938629	0.0306465	0.0568907	0.042625	0.0340276	0	0	0.0281015	0.0606419	0
Baltic Sea	PRJNA273799	SRS954971	SRS954971	PRJNA273799	SAMN03351371	Illumina HiSeq 2500	SRR2053307	2012-05-16	2	56.9308	17.0607	0.22	3	water	prok enriched	7.5	-	6.4	0	0	0	0.0226796	0	0.0254183	0	0	0.238304	0	0.253792	0.239283	0	0	0	0.547781	0.00460596	0.708317	1.1049	0.168143	11.9658	0	0	0.465804	0	0	0	0	0.0334638	0.10256	0
Baltic Sea	PRJNA273799	SRS954972	SRS954972	PRJNA273799	SAMN03351365	Illumina HiSeq 2500	SRR2053305	2012-04-23	2	56.9308	17.0607	0.22	3	water	prok enriched	4.1	-	6.7	0	0	0	0	0	0.0191674	0	0	0.359401	0.0519972	0.786862	0.21541	0	0	0	0.0842154	0.00277861	0.391694	0.083804	0.38038	73.1211	0	0	0	0	0	0	0	0.0295206	0.0985309	0
Baltic Sea	PRJNA273799	SRS954974	SRS954974	PRJNA273799	SAMN03351364	Illumina HiSeq 2500	SRR2053304	2012-04-19	2	56.9308	17.0607	0.22	3	water	prok enriched	4.4	-	6.7	0	0	0	0.0705492	0.0116482	0.00690032	0.0643168	0	0.0385823	0	0	0.525402	0	0	0	0.518424	0.00273432	0.458717	0.884242	0.435568	4.04212	0	0.0275749	0.0749027	0.075482	0.0416081	0	0	0.089222	0.109384	0
Baltic Sea	PRJNA273799	SRS954975	SRS954975	PRJNA273799	SAMN03351363	Illumina HiSeq 2500	SRR2053303	2012-04-16	2	56.9308	17.0607	0.22	3	water	prok enriched	4	-	6.7	0	0	0	0.181451	0	0.0381419	0	0	0.124096	0.0131011	0	0.0508443	0	0	0	0.791426	0.000799513	0.614756	0.139767	0.52536	33.9033	0	0	0.0414392	0.049245	0	0	0	0.0356757	0.0825259	0
Baltic Sea	PRJNA273799	SRS954976	SRS954976	PRJNA273799	SAMN03351418	Illumina HiSeq 2500	SRR2053302	2012-12-20	2	56.9308	17.0607	0.22	3	water	prok enriched	4.7	-	6.2	0	0	0.00534187	0.0952253	0.0163562	0.183261	0.070478	0	0.0511711	0.0216091	0	0.269278	0	0	0	6.5711	0.00210995	0.30713	0.605688	0.19858	4.48122	0.127174	0.0456582	0.132911	0.580639	0.0450245	0.0108013	0	0.03997	0.106641	0
Baltic Sea	PRJNA273799	SRS954977	SRS954977	PRJNA273799	SAMN03351416	Illumina HiSeq 2500	SRR2053301	2012-11-28	2	56.9308	17.0607	0.22	3	water	prok enriched	6.6	-	6.4	0	0	0	0.022518	0.00589004	0.1064	0.0311711	0	0.188535	0.0066347	0	0.109641	0	0	0	0.0838601	0.00319864	0.133274	0.307622	0.266054	1.08493	0.0877955	0	0.0489426	0.0358293	0	0	0	0.0366995	0.0480565	0
Baltic Sea	PRJNA273799	SRS954978	SRS954978	PRJNA273799	SAMN03351361	Illumina HiSeq 2500	SRR2053295	2012-04-03	2	56.9308	17.0607	0.22	3	water	prok enriched	3.1	-	6.5	0	0	0	0.0399451	0	0.155724	0.00657783	0	0.115241	0.0121663	0	0.30458	0	0	0	0.36914	0.00334109	0.0964631	0.189791	0.406561	14.0287	0	0	0	0	0.0845543	0	0	0.0644577	0.0382792	0
Baltic Sea	PRJNA273799	SRS954979	SRS954979	PRJNA273799	SAMN03351407	Illumina HiSeq 2500	SRR2053294	2012-10-04	2	56.9308	17.0607	0.22	3	water	prok enriched	10	-	6.3	0	0	0	0.0296178	0.0934314	0.070952	0	0	0	0	0.103174	0.42678	0	0	0	0.111732	0.00284431	0.310416	0.335831	0.30145	3.86898	0	0	0	0.0607526	0.024908	0	0	0.018716	0.0661782	0
Baltic Sea	PRJNA273799	SRS954980	SRS954980	PRJNA273799	SAMN03351372	Illumina HiSeq 2500	SRR2053308	2012-05-21	2	56.9308	17.0607	0.22	3	water	prok enriched	8	-	6.5	0	0	0	0.00433802	0.0738209	0.375845	0	0	0	0	0	0	0	0	0	0.0727844	0.0035522	0.478125	0.0731236	0.3705	11.5231	0	0	0.297132	0.250418	0	0.0554194	0	0.0150958	0.0575914	0
Tara polar	PRJEB9740	ERS1307917	ERS1307917	PRJEB9740	SAMEA4396468	Illumina HiSeq 2500	ERR3589584	2013-05-24T17:30:00Z	751	54.6155	-16.7036	0.22	3	water	prok enriched	8.92358	208.762	35.4057	0	0	0.0828347	0.0124106	0.0388121	0.0526468	0.0158332	0	0	0.166785	0	0.217202	0	0	0	5.98749	0.000194445	0.0555329	0.125672	0.281398	0.063439	0.00465191	0.00987634	0.052049	0.0203954	0.00250098	0	0	0.0406175	0.0711985	0
Tara polar	PRJEB9740	ERS1307873	ERS1307873	PRJEB9740	SAMEA4396424	Illumina HiSeq 2000	ERR3589591	2013-05-24T07:03:00Z	5	54.5525	-16.882	0.22	3	water	prok enriched	11.0954	270.946	35.3251	0	0	0	0.0113189	0.0357062	0.0407209	0	0	0.0816374	0.0144888	0	0.0222989	0	0	0.00268152	6.10498	0.00205126	0.0539229	0.0956411	0.259209	0.0708505	0	0	0.186399	0.00660622	0.0838352	0	0	0.0181051	0.0738035	0
Baltic Sea	PRJEB22997	ERS2026634	ERS2026634	PRJEB22997	SAMEA104408692	Illumina HiSeq 2500	ERR2206794	2014-10-23	10	54.5381	10.0478	0.2	3	water	prok enriched	16.551	276	16.276	0.000547588	0.00397049	0.0060623	0.014976	0	0	0.00137699	0	0.039946	0	0	0	0	0.0347297	0.00393628	0.213772	0.00350009	0.0989437	0.355068	0.0563703	1.09306	0	0	0.0565777	0	0.0146545	0.00674967	0	0.116939	0.0353792	0
Baltic Sea	PRJEB22997	ERS2026636	ERS2026636	PRJEB22997	SAMEA104408694	Illumina HiSeq 2500	ERR2206796	2014-10-23	25	54.5381	10.0478	0.2	3	water	prok enriched	13.181	0	25.082	0	0	0.729246	0.00639693	0	0.0230918	0.972599	0	0	0	0	0.104066	0	0	0	1.87836	0.00047808	0.122534	0.0832447	0.380209	0.0160798	0	0	0.0238476	0	0	0.113852	0	0.0457783	0.035382	0.0217705
Tara polar	PRJEB9740	ERS1307945	ERS1307945	PRJEB9740	SAMEA4396496	Illumina HiSeq 2500	ERR3589583	2013-05-25T10:26:00Z	40	54.535	-16.7416	0.22	3	water	prok enriched	10.7902	266.37	35.335	0	0	0	0.00503212	0.0249451	0.0737147	0.00662618	0	0.0604902	0.0284602	0	0.0164957	0.00414101	0	0	0.508454	0.000966505	0.11507	0.0964042	0.298766	0.045316	0	0	0.213613	0	0.00551828	0	0	0.0245592	0.0721286	0
North Sea	Kruger_et_al_2019	SRS2350402	SRS2350402	PRJNA367464	SAMN06267311	Illumina HiSeq 2500	SRR5821655	2010-04-13	1	54.1883	7.9	0.2	3	water	prok enriched	5.4	-	31.46	0	5.40539	0.00570447	0.0234574	0	0.416849	0.0536804	0	0	0	0	0	0	0	0.0190103	1.27558	0.00391521	0.177457	1.11049	0.442393	3.51151	0	0.119877	0.059172	0.0872393	0.14474	0	0	0.126098	0.00304484	0
North Sea	Kruger_et_al_2019	SRS2350403	SRS2350403	PRJNA367463	SAMN06267310	Illumina HiSeq 2500	SRR5821656	2010-03-30	1	54.1883	7.9	0.2	3	water	prok enriched	3.3	-	33.19	0	0	0.00151095	0.00101357	0.00203939	0.0161046	0.0553933	0	0.0205325	0	0.0219885	0	0	0	0	5.89385	0.000317483	0.00406862	0.483987	0.0579495	1.62549	0	0	0.0282566	0	0	0	0	0.0291375	0.00226922	0
North Sea	Kruger_et_al_2019	SRS2350410	SRS2350410	PRJNA365000	SAMN06266113	Illumina HiSeq 2500	SRR5821668	2010-04-20	1	54.1883	7.9	0.2	3	water	prok enriched	6.4	-	30.81	0	1.48168	0.00210752	0.00342088	0.0102153	0.154729	0.0557878	0	0.0269584	0	0	0	0	0	0	1.09585	0.000382106	0	0.555508	0.520005	0.963745	0	0	0.0180822	0	0	0	0	0.0588837	0.00291759	0
North Sea	Kruger_et_al_2019	SRS2350411	SRS2350411	PRJNA365003	SAMN06266114	Illumina HiSeq 2500	SRR5821669	2010-05-11	1	54.1883	7.9	0.2	3	water	prok enriched	8.2	-	29.53	0	0.179351	0	0.00118549	0.00108973	0.0360925	0.00759243	0	0	0	0	0	0	0	0	0.222373	2.40757e-05	0.00177221	0.00580092	0.145018	0.528169	0	0	0	0	0.00653588	0	0	0.000306944	0.0040443	0
North Sea	Kruger_et_al_2019	SRS2350412	SRS2350412	PRJNA365001	SAMN06264411	Illumina HiSeq 2500	SRR5821671	2010-04-23	1	54.1883	7.9	0.2	3	water	prok enriched	6	-	31.62	0	0.465391	0.00183811	0.00870889	0.00953559	0.254379	0.0603978	0	0	0	0	0	0	0	0	0.357604	0.00033481	0.0360346	0.47214	0.427784	0.985028	0	0	0.0245782	0	0	0	0	0.0253192	0.00234342	0
North Sea	Kruger_et_al_2019	SRS2350413	SRS2350413	PRJNA365002	SAMN06264410	Illumina HiSeq 2500	SRR5821670	2010-04-30	1	54.1883	7.9	0.2	3	water	prok enriched	7.6	-	31.22	0	2.03376	0.0117504	0.00613038	0.115872	0.0878923	0.480985	0	0.0524584	0	0	0.046055	0	0	0	0.43	0.000135189	0.0491064	4.13958	0.225119	0.695889	0.0318747	0	0.0673255	0.152895	0.05464	0	0	0.0125785	0.00479125	0
North Sea	Kruger_et_al_2019	SRS2350415	SRS2350415	PRJNA365005	SAMN06264747	Illumina HiSeq 2500	SRR5821674	2011-03-28	1	54.1883	7.9	0.2	3	water	prok enriched	4.5	-	32.33	0	0	0.00215444	0	0.094766	0.0157513	0.442533	0	0.215661	0	0	0	0	0	0.0121435	5.56925	0.000754264	0.00610488	2.84764	0.10869	0.850543	0	0	0.335658	0	0	0	0	0.0579887	0.0150491	0
North Sea	Kruger_et_al_2019	SRS2350416	SRS2350416	PRJNA365006	SAMN06265043	Illumina HiSeq 2500	SRR5821675	2011-03-31	1	54.1883	7.9	0.2	3	water	prok enriched	5.2	-	31.83	0	0	0.000438931	0.000519694	0	0.00384872	0.465733	0	0.0222281	0	0	0	0	0	0	0.0378073	0.000630118	0.00395058	0.912773	0.0470512	0.413379	0	0	0.111407	0	0	0	0	0.0106597	0.0062146	0
North Sea	Kruger_et_al_2019	SRS2350417	SRS2350417	PRJNA365004	SAMN06266115	Illumina HiSeq 2500	SRR5821676	2011-03-21	1	54.1883	7.9	0.2	3	water	prok enriched	4.1	-	32.65	0	0	0.0328699	0.00255253	0	0.0100525	0.162869	0	0.0205045	0	0	0.0119243	0	0	0	7.50045	0.000264209	0.00812616	1.67721	0.144676	0.488098	0	0	0.124706	0.114718	0	0	0	0.000673685	0.0105878	0
North Sea	Kruger_et_al_2019	SRS2350514	SRS2350514	PRJNA365009	SAMN06264746	Illumina HiSeq 2500	SRR5821796	2011-04-14	1	54.1883	7.9	0.2	3	water	prok enriched	6.8	-	30.72	0	0.0192741	0.0136188	0	0	1.53353	0.143547	0	0	0.0203517	0	0.0236471	0	0	0	0.687255	0.000890723	0.00805751	0.461514	0.0437639	1.11919	0	0	0	0	0	0	0	0.00333997	0.00733459	0
North Sea	Kruger_et_al_2019	SRS2350515	SRS2350515	PRJNA365010	SAMN06266118	Illumina HiSeq 2500	SRR5821797	2011-04-21	1	54.1883	7.9	0.2	3	water	prok enriched	8.6	-	29.31	0	0.0356147	0.0287694	0.00219806	0	0.93789	0.357408	0	0	0	0	0.069334	0	0	0	2.23807	0.00107376	0	0.170661	0.0734967	0.955669	0	0	0.0258047	0	0	0	0	0.0174933	0.0103339	0
North Sea	Kruger_et_al_2019	SRS2350516	SRS2350516	PRJNA365007	SAMN06266116	Illumina HiSeq 2500	SRR5821798	2011-04-04	1	54.1883	7.9	0.2	3	water	prok enriched	5.2	-	32.44	0	0.0934549	0.116636	0.0018219	0	0.0408829	0.123043	0	0	0.0555498	0	0.0484333	0	0	0	0.719447	0.000630422	0.00570283	6.12067	0.121838	0.900683	0	0	0.141241	0	0	0	0	0.000472783	0.013497	0
North Sea	Kruger_et_al_2019	SRS2350517	SRS2350517	PRJNA365008	SAMN06266117	Illumina HiSeq 2500	SRR5821799	2011-04-07	1	54.1883	7.9	0.2	3	water	prok enriched	5.6	-	32.72	0	0.0183753	0.0212474	0	0	0.00477313	0.168722	0	0.0191036	0	0	0	0	0	0	2.58276	0.000369236	0.00378548	0.909751	0.0673958	0.622166	0	0	0.128756	0	0	0	0	0.00567907	0.00572943	0
North Sea	Kruger_et_al_2019	SRS2350518	SRS2350518	PRJNA365012	SAMN06266119	Illumina HiSeq 2500	SRR5821800	2011-05-06	1	54.1883	7.9	0.2	3	water	prok enriched	9.5	-	31.14	0	0.0180921	0.00179481	0.00875639	0	2.93034	0.105296	0	0.0291325	0	0	0	0	0	0	0.588232	0.000337846	0.13361	1.17321	0.219824	0.415252	0	0	0.0140802	0	0	0	0	0.0223808	0.00709401	0
North Sea	Kruger_et_al_2019	SRS2350519	SRS2350519	PRJNA365011	SAMN06264409	Illumina HiSeq 2500	SRR5821801	2011-04-26	1	54.1883	7.9	0.2	3	water	prok enriched	9.4	-	30.32	0	0	0.000537868	0.0176416	0	0.00851793	0.0553105	0	0	0	0	0	0	0	0.0233253	0.464737	0.000688092	0	0.498942	0.0156995	0.752635	0	0	0	0	0	0	0	0.00478692	0.00667319	0
North Sea	Kruger_et_al_2019	SRS2350521	SRS2350521	PRJNA365013	SAMN06266120	Illumina HiSeq 2500	SRR5821802	2011-05-09	1	54.1883	7.9	0.2	3	water	prok enriched	9.3	-	32.06	0	0	0.0024012	0	0	0.0589161	0.0952132	0	0	0.0041147	0	0	0	0	0	0.325597	0.00055243	0.00386156	0.398779	0.165001	0.202951	0	0	0	0	0	0.0208203	0	0.000960407	0.00421811	0
North Sea	Kruger_et_al_2019	SRS2350533	SRS2350533	PRJNA365014	SAMN06264408	Illumina HiSeq 2500	SRR5821823	2011-05-12	1	54.1883	7.9	0.2	3	water	prok enriched	9.4	-	32.51	0	0	0.00105277	0	0	0.0524095	0.0385133	0	0.0605992	0	0	0	0	0	0	0.252755	0.000806873	0	0.957951	0.327809	0.300526	0	0	0.121673	0	0.111156	0	0	0.00434575	0.00430433	0
North Sea	Kruger_et_al_2019	SRS2350535	SRS2350535	PRJNA365016	SAMN06265151	Illumina HiSeq 2500	SRR5821827	2011-05-19	1	54.1883	7.9	0.2	3	water	prok enriched	10	-	32.37	0	0	0	0	0	0.0365144	0.00958476	0	0	0	0	0.0348302	0	0	0	0.210244	0.000134852	0	1.41211	0.172299	0.103802	0	0	0.00541183	0	0.0422796	0	0	0.00171924	0.00245831	0
North Sea	Kruger_et_al_2019	SRS2350536	SRS2350536	PRJNA365015	SAMN06266121	Illumina HiSeq 2500	SRR5821828	2011-05-16	1	54.1883	7.9	0.2	3	water	prok enriched	9.7	-	32.62	0	0	0.00425432	0	0	0.0416903	0.0859822	0	0	0.00712189	0	0	0	0	0	0.757946	0.000347698	0	1.72277	0.202293	0.100365	0	0	0.0539508	0	0	0	0	0.00836481	0.00323024	0
North Sea	Kruger_et_al_2019	SRS2350584	SRS2350584	PRJNA365018	SAMN06266123	Illumina HiSeq 2500	SRR5821881	2011-05-30	1	54.1883	7.9	0.2	3	water	prok enriched	12	-	32.34	0	0	0.00913635	0.00340266	0	0.0520311	0.181142	0	0.103395	0	0	0	0	0	0	1.53465	0.00133228	0.0136588	3.57044	0.364767	1.47573	0	0	0.245949	0	0	0	0	0.0407406	0.00796574	0
North Sea	Kruger_et_al_2019	SRS2350585	SRS2350585	PRJNA365019	SAMN06264745	Illumina HiSeq 2500	SRR5821882	2012-04-05	1	54.1883	7.9	0.2	3	water	prok enriched	6	-	31.01	0	0	0.00385593	0.0144326	0	0.012272	0.0532061	0	0	0.00843049	0	0	0	0	0	0.185518	0.000437309	0.0207415	1.06843	0.0281721	0.431371	0	0	0.106659	0	0	0	0	0.00163979	0.00666183	0
North Sea	Kruger_et_al_2019	SRS2350596	SRS2350596	PRJNA365020	SAMN06264902	Illumina HiSeq 2500	SRR5821893	2012-04-12	1	54.1883	7.9	0.2	3	water	prok enriched	6.6	-	30.75	0	0.3305	0.063786	0.00396504	0.00312004	0.00189125	0.0443755	0	0	0	0	0	0	0	0.00698884	1.28421	0.000502635	0.00569183	4.30617	0.125641	0.232152	0	0	0.315043	0	0.00587735	0	0	0.00768392	0.00655641	0
North Sea	Kruger_et_al_2019	SRS2350599	SRS2350599	PRJNA365017	SAMN06266122	Illumina HiSeq 2500	SRR5821895	2011-05-23	1	54.1883	7.9	0.2	3	water	prok enriched	10.7	-	32.78	0	0	0.00242593	0	0	0.0280268	0.0443944	0	0	0	0	0	0	0	0	0.284805	2.32464e-05	0.0035749	0.819493	0.19094	0.147624	0	0	0.0600917	0	0	0	0	0.00536316	0.00439311	0
North Sea	Kruger_et_al_2019	SRS2350600	SRS2350600	PRJNA365021	SAMN06266125	Illumina HiSeq 2500	SRR5821896	2012-04-26	1	54.1883	7.9	0.2	3	water	prok enriched	7	-	32.94	0	0	0.00307054	0	0	0.134442	0.18432	0	0.147244	0	0	0	0	0	0.0145095	1.10206	0.00360487	0.0145886	0.386974	0	0.552063	0	0	0	0	0	0	0	0.030382	0.0119123	0
North Sea	Kruger_et_al_2019	SRS2350762	SRS2350762	PRJNA365022	SAMN06266126	Illumina HiSeq 2500	SRR5822067	2012-05-03	1	54.1883	7.9	0.2	3	water	prok enriched	8.6	-	32.44	0	0.034842	0	0	0	0.0255084	0.00629943	0	0.0369573	0	0	0	0	0	0	0.147918	0.000190484	0.00366164	0.143995	0.0391147	0.0844128	0	0	0	0.0142564	0	0	0	0.00518973	0.00743736	0
North Sea	Kruger_et_al_2019	SRS2350823	SRS2350823	PRJNA365023	SAMN06264407	Illumina HiSeq 2500	SRR5822128	2012-05-24	1	54.1883	7.9	0.2	3	water	prok enriched	11.5	-	31.25	0	0	0.00162281	0.0507679	0	0.0738305	0.0599225	0	0	0	0	0	0	0	0	1.45043	0.00061104	0.0134239	1.04807	0.143398	0.1809	0	0	0.103315	0	0	0	0	0.00240255	0.00942007	0
North Sea	Kruger_et_al_2019	SRS2350832	SRS2350832	PRJNA365024	SAMN06266127	Illumina HiSeq 2500	SRR5822139	2012-05-31	1	54.1883	7.9	0.2	3	water	prok enriched	12.1	-	31.34	0	0	0.0443883	0.00550737	0	0.0752088	0.62557	0	0.163508	0	0	0	0	0	0	0.355227	0.00186106	0.00539998	3.0535	0.0961401	0.0901531	0	0	0.158144	0	0	0.00575226	0	0.000447676	0.009002	0
North Sea	Kruger_et_al_2019	SRS2350834	SRS2350834	PRJNA365025	SAMN06264398	Illumina HiSeq 2500	SRR5822142	2012-06-07	1	54.1883	7.9	0.2	3	water	prok enriched	11.8	-	31.83	0	0	0.0019371	0.00703056	0	0.0565189	0.224698	0	0.0223148	0	0	0	0	0	0	0.0443771	0.00146643	0	1.83322	0.188939	0.207837	0	0	0.0916559	0	0	0	0	0.00274075	0.00918259	0
North Sea	Kruger_et_al_2019	SRS794888	SRS794888	PRJNA266688	SAMN03173242	Illumina HiSeq 2000	SRR1699478	2012-05-10	1	54.1842	7.9	0.2	3	water	prok enriched	8.5	-	32.8	0	0	0.00160806	0.0314709	0.00207145	0.135401	0.150961	0	0.0332608	0	0	0	0	0	0	1.19229	4.28579e-05	0.0263632	0.511268	0.328556	0.197938	0	0	0.00983045	0.0927308	0	0.0228683	0	0.0186826	0.0229149	0
North Sea	Kruger_et_al_2019	SRS796127	SRS796127	PRJNA266687	SAMN03173240	Illumina HiSeq 2000	SRR1699480	2012-04-16	1	54.1842	7.9	0.2	3	water	prok enriched	6.7	-	31.09	0	0.617872	0.311767	0.00414147	0.00338042	0.528266	0.123003	0	0.119481	0.0228848	0	0	0	0	0	0.106518	0.00284819	0.0289871	0.405432	0.0821382	0.672679	0	0	0.0753333	0.0980715	0.0191684	0	0	0.0024535	0.020483	0
North Sea	Kruger_et_al_2019	SRS796132	SRS796132	PRJNA266685	SAMN03173239	Illumina HiSeq 2000	SRR1699484	2012-03-08	1	54.1842	7.9	0.2	3	water	prok enriched	4	-	33.59	0	0.0222695	0.0358939	0.0443013	0	5.27867	0.520525	0	0.0786497	0.0561381	0	0	0	0	0	1.16706	0.000472935	0.0402954	0.424561	0.0510521	0.471197	0	0.0229089	0.0355253	0.237139	0	0	0	0.0254512	0.0169997	0
North Sea	Kruger_et_al_2019	SRS796141	SRS796141	PRJNA266672	SAMN03169776	Illumina HiSeq 2000	SRR1700529	2010-03-03	1	54.1842	7.9	0.2	3	water	prok enriched	2.3	-	33.96	0	2.20339	0.00918083	0.0407244	0.00570085	0.531729	0.418652	0	0.0873992	0	0	0	0	0	0	0.395139	0.00135141	0.0733619	0.213901	0.112497	0.687352	0	0	0.105085	0.129577	0.0589913	0	0	0.00789673	0.0186771	0
North Sea	Kruger_et_al_2019	SRS796134	SRS796134	PRJNA266679	SAMN03169783	Illumina HiSeq 2000	SRR1699487	2011-04-28	1	54.1742	7.9	0.2	3	water	prok enriched	9.6	-	29.75	0	0.0111883	0	0.0180679	0	0.611542	0.0983124	0	0	0	0	0	0	0	0	0.0102458	0.000209082	0.0107177	0.106439	0.22649	0.228599	0	0	0.00532864	0.00665407	0.0330777	0.0013361	0.00446708	0.00369528	0.00981948	0
North Sea	Kruger_et_al_2019	SRS796135	SRS796135	PRJNA266678	SAMN03169781	Illumina HiSeq 2000	SRR1699595	2011-04-28	1	54.1742	7.9	0.2	3	water	prok enriched	9.6	-	29.75	0	0.0157932	0.0305146	0.0405645	0	5.52193	1.23944	0	0	0	0	0	0	0	0	0.616594	0.00122521	0.312601	1.56793	0.227326	0.36299	0	0	0.141997	0.205516	0	0	0	0.0072094	0.0275939	0
North Sea	Kruger_et_al_2019	SRS796138	SRS796138	PRJNA266677	SAMN03169780	Illumina HiSeq 2000	SRR1699645	2011-03-24	1	54.1742	7.9	0.2	3	water	prok enriched	4.4	-	32.6	0	0	0.00612787	0.00175711	0.0265858	3.17955	0.487914	0	0	0.00584743	0	0.0959085	0	0	0	0.033498	0.000321162	0.0134364	0.451027	0.0195403	0.179561	0	0.0485063	0.0124318	0.0445203	0	0	0	0.0109625	0.0164549	0
North Sea	Kruger_et_al_2019	SRS796140	SRS796140	PRJNA266676	SAMN03169779	Illumina HiSeq 2000	SRR1699659	2010-05-18	1	54.1742	7.9	0.2	3	water	prok enriched	8.2	-	31.82	0	1.47245	0.00262455	0.0388066	0	0.552071	0.119024	0	0	0	0	0	0	0	0	0.25731	0.000356799	0.0548696	0.0707266	0.346239	0.118787	0	0	0.0188853	0	0.00903386	0	0	0.00873141	0.0123954	0
North Sea	Kruger_et_al_2019	SRS796143	SRS796143	PRJNA266673	SAMN03169777	Illumina HiSeq 2000	SRR1700501	2010-04-08	1	54.1742	7.9	0.2	3	water	prok enriched	4.7	-	33.18	0	0.401888	6.28612	0.139631	0	0.297501	0.288423	0	0	0	0	0	0	0	0	0.0154189	0.000269698	0.0483874	0.54347	0.369205	0.396851	0	0	0.0480073	0	0	0	0	0.00744988	0.0163705	0
North Sea	Kruger_et_al_2019	SRS796148	SRS796148	PRJNA266674	SAMN03169778	Illumina HiSeq 2000	SRR1700446	2010-05-04	1	54.1742	7.9	0.2	3	water	prok enriched	7.3	-	31.47	0	1.8355	0.0626736	0.0487847	0	0.762649	0.42463	0	0	0	0	0	0	0	0	0.36421	0.000230855	0.0672282	0.258408	0.79668	0.77752	0	0	0.0201062	0.127053	0.0439467	0	0	0.0110024	0.0134878	0
NW Pacific	PRJNA398459	SRS2466113	SRS2466113	PRJNA398459	SAMN07510715	Illumina HiSeq 2000	SRR5976593	2014-06-12	1.5	53.991	162.388	0.22	3	water	prok enriched	1.811	-	32.365	0	0	0	0.0396076	0	0.0102445	0.0152765	0	0	0	0	0	0	0	0	0.061486	5.7665e-05	0.00886787	0.0554455	0.168407	0.0670481	0	0	0	0	0	0	0	0.000245059	0.00856022	0
Saanich Inlet	Hawley_et_al_2017_Sci_Data	SRS1525459	SRS1525459	PRJNA247822	SAMN05224440	Illumina HiSeq 2500	SRR3719539	2012-08-01	10	48.5917	-123.505	0.22	2.7	water	prok enriched	12.854	216.667	28.121	0	0	0	0	0	0.0346822	0.00129185	0	0.0296052	0	0	0	0	0	0	0.0107194	0.000190737	0	0.185604	0.0208889	0.0191905	0	0	0.0335047	0	0	0	0	0.00243173	0.00791054	0
Saanich Inlet	Hawley_et_al_2017_Sci_Data	SRS1525466	SRS1525466	PRJNA247822	SAMN05224534	Illumina HiSeq 2500	SRR3719565	2012-08-29	10	48.5917	-123.505	0.22	2.7	water	prok enriched	12.406	167.774	28.285	0	0	0.130238	0	0	0.0285728	0.0415557	0	0	0.142346	0	0.264727	0	0	0.00885757	0.000820261	2.89561e-05	0	0.00650652	0.0317117	0.00918722	0	0	0	0	0.00558376	0.00474344	0	0.00812161	0.00975566	0.0339577
Saanich Inlet	Hawley_et_al_2017_Sci_Data	SRS1525475	SRS1525475	PRJNA247822	SAMN05224529	Illumina HiSeq 2500	SRR3719572	2012-09-10	10	48.5917	-123.505	0.22	2.7	water	prok enriched	14.209	237.119	27.987	0	0	0.0343424	0.00729771	0	0.0182623	0.00222669	0	0	0.0494546	0.0203071	0.0303208	0	0	0	0.000480004	0	0.00714032	0.00166891	0.0381374	0.0519802	0	0	0	0	0	0	0	0.00355174	0.0127763	0
Saanich Inlet	Hawley_et_al_2017_Sci_Data	SRS1525486	SRS1525486	PRJNA247822	SAMN05224521	Illumina HiSeq 2500	SRR3719645	2009-09-02	10	48.5917	-123.505	0.22	2.7	water	prok enriched	12.829	169.621	29.477	0	0	0.0139525	0	0	0.0610496	0.00135256	0	0	0.0613988	0	0.0287865	0	0	0	0.00108008	4.40816e-05	0.00338949	0	0	0.00152251	0	0	0	0	0	0	0	0.002248	0.0127468	0
Saanich Inlet	Hawley_et_al_2017_Sci_Data	SRS1525495	SRS1525495	PRJNA247822	SAMN05224536	Illumina HiSeq 2500	SRR3719656	2012-09-21	10	48.5917	-123.505	0.22	2.7	water	prok enriched	12.106	133.374	28.59	0	0	0	0.0348605	0	0.010434	0	0	0	0.00325091	0	0	0	0	0	0.00378218	5.95173e-05	0.00305091	0.0577286	0.0651813	0.035819	0	0	0	0	0	0	0	0.000252931	0.00569322	0
Saanich Inlet	Hawley_et_al_2017_Sci_Data	SRS1527998	SRS1527998	PRJNA247822	SAMN05224402	Illumina HiSeq 2000	SRR3724190	2009-06-16	10	48.5917	-123.505	0.22	2.7	water	prok enriched	10.221	253.67	29.72	0.00484016	0	0	0.0164795	0	0.0241734	0.025845	0	0.0391212	0	0	0.0354724	0	0.0498011	0	0.207883	0.000932569	0.0193801	0.0273441	0.220826	0.657814	0	0	0	0	0	0	0	0.0229383	0.0121755	0
Saanich Inlet	Hawley_et_al_2017_Sci_Data	SRS1528071	SRS1528071	PRJNA247822	SAMN05224416	Illumina HiSeq 2000	SRR3724388	2009-11-10	10	48.5917	-123.505	0.22	2.7	water	prok enriched	10.677	122.45	30.307	0	0	0.00630394	0.0536395	0	0.0192912	0.105209	0	0.0171189	0.0433747	0	0.086428	0	0	0	2.43645	0.000154408	0.0237453	0.00623177	0.0724725	0.196592	0	0	0	0	0	0.000809328	0	0.00871793	0.0203676	0
Saanich Inlet	Hawley_et_al_2017_Sci_Data	SRS1528159	SRS1528159	PRJNA247822	SAMN05224462	Illumina HiSeq 2000	SRR3724534	2010-08-11	10	48.5917	-123.505	0.22	2.7	water	prok enriched	12.334	199.383	28.838	0	0	0.00168031	0.0131683	0	0.00639091	0.00108947	0	0.0526535	0	0	0	0	0	0	0.353034	0.000542769	0.0521678	0.0488452	0.160989	0.796464	0	0	0.0192703	0	0	0	0	0.0100914	0.0337532	0
Saanich Inlet	Hawley_et_al_2017_Sci_Data	SRS1528169	SRS1528169	PRJNA247822	SAMN05224489	Illumina HiSeq 2000	SRR3724566	2011-01-11	10	48.5917	-123.505	0.22	2.7	water	prok enriched	8.131	206.478	29.382	0.0107381	0	0.0141655	0.0826928	0	0.664849	0.907369	0	0.0501417	0.0211744	0	0.165666	0	0.00678965	0	6.74251	0.000839924	0.0143917	0.0143588	0	0.229138	0	0	0	0	0	0	0	0.00658971	0.01408	0
Saanich Inlet	Hawley_et_al_2017_Sci_Data	SRS1525448	SRS1525448	PRJNA247822	SAMN05224479	Illumina HiSeq 2000	SRR3719478	2009-09-02	100	48.5917	-123.505	0.22	2.7	water	prok enriched	9.005	14.784	31.071	0.0124928	0	0.00287078	0.105673	0	0.0103697	0.00206446	0	0	1.5048	0	2.21734	0	0.180042	0	0.487972	7.717e-05	0	0	0.084514	17.0127	0	0	0	0	0	0	0	0.0108223	0.0573273	0
Saanich Inlet	Hawley_et_al_2017_Sci_Data	SRS1525451	SRS1525451	PRJNA247822	SAMN05224482	Illumina HiSeq 2000	SRR3719506	2009-09-02	100	48.5917	-123.505	0.22	2.7	water	prok enriched	9.005	14.784	31.071	0.00478545	0	0	0.0052228	0	0.0284909	0.0161425	0	0	1.25922	0.0890302	2.06045	0	0.0277592	0	0.630585	0	0.00350971	0.0371657	0.083601	2.69276	0	0	0	0	0	0	0	0.0221843	0.017991	0
Saanich Inlet	Hawley_et_al_2017_Sci_Data	SRS1525455	SRS1525455	PRJNA247822	SAMN05224429	Illumina HiSeq 2000	SRR3719533	2009-09-02	100	48.5917	-123.505	0.22	2.7	water	prok enriched	9.005	14.784	31.071	0	0	0	0.023458	0	0.0133432	0.00225579	0	0	1.25592	0	2.28813	0	0	0	0.358881	0.000275697	0.0122822	0.0261275	0.181161	5.29682	0	0	0	0	0	0	0	0.00562383	0.0369188	0
Saanich Inlet	Hawley_et_al_2017_Sci_Data	SRS1525461	SRS1525461	PRJNA247822	SAMN05224441	Illumina HiSeq 2500	SRR3719544	2012-08-01	100	48.5917	-123.505	0.22	2.7	water	prok enriched	8.703	38.012	30.872	0	0	0	0.0190107	0	0.00117105	0.0339808	0	0	0.375633	0	0.385357	0	0	0	0.00140781	6.80894e-05	0.00349033	0.0360037	0.0869975	0.0131029	0	0	0	0	0	0	0	0.00115744	0.0132687	0
Saanich Inlet	Hawley_et_al_2017_Sci_Data	SRS1525468	SRS1525468	PRJNA247822	SAMN05224524	Illumina HiSeq 2500	SRR3719566	2012-08-29	100	48.5917	-123.505	0.22	2.7	water	prok enriched	8.855	28.138	31.029	0	0	0	0.0035196	0	0.0117773	0.0108091	0	0	0.00366944	0	0	0	0	0	0.0199237	0.000716583	0.00843173	0.113574	0.0490486	0.0129278	0	0	0	0	0	0	0	0.00716477	0.00985576	0
Saanich Inlet	Hawley_et_al_2017_Sci_Data	SRS1525477	SRS1525477	PRJNA247822	SAMN05224509	Illumina HiSeq 2500	SRR3719573	2012-09-10	100	48.5917	-123.505	0.22	2.7	water	prok enriched	8.877	21.201	31.057	0	0	0.0554992	0	0	0.00968198	0.00291404	0	0	0.0345927	0	0	0	0	0	0.00163442	2.34563e-05	0.00360717	0	0.0128443	0.000840569	0	0	0	0	0	0.00768498	0	0.00209333	0.0142834	0
Saanich Inlet	Hawley_et_al_2017_Sci_Data	SRS1525498	SRS1525498	PRJNA247822	SAMN05224522	Illumina HiSeq 2500	SRR3719691	2012-09-21	100	48.5917	-123.505	0.22	2.7	water	prok enriched	8.967	12.408	31.144	0	0	0.000466534	0.00267584	0	0.00345164	0.00506422	0	0	0.704972	0	0.454707	0	0	0	0.000522255	0	0	0.0154408	0.0680867	0.032772	0	0	0	0	0	0	0	0.00126818	0.00585307	0
Saanich Inlet	Hawley_et_al_2017_Sci_Data	SRS1528048	SRS1528048	PRJNA247822	SAMN05224404	Illumina HiSeq 2000	SRR3724308	2009-06-16	100	48.5917	-123.505	0.22	2.7	water	prok enriched	8.199	52.963	30.851	0	0	0	0.00649554	0	0.0222303	0.0044451	0	0	0.362252	0	0.802021	0	0	0	0.00240737	4.91264e-05	0.0302191	0.048322	0.107603	0.129292	0	0	0	0	0	0	0	0.00657633	0.021027	0
Saanich Inlet	Hawley_et_al_2017_Sci_Data	SRS1528053	SRS1528053	PRJNA247822	SAMN05224405	Illumina HiSeq 2000	SRR3724315	2009-08-11	100	48.5917	-123.505	0.22	2.7	water	prok enriched	8.816	32.404	30.998	0.00208939	0	0.00119456	0.0112029	0.00304284	0.00290324	0.0184654	0	0	0.116536	0	0.327825	0	0.0110527	0	0.383886	8.3668e-05	0.0193	0.00840774	0.0687227	0.0176826	0	0	0	0	0	0	0	0.00933355	0.0249554	0
Saanich Inlet	Hawley_et_al_2017_Sci_Data	SRS1528121	SRS1528121	PRJNA247822	SAMN05224417	Illumina HiSeq 2000	SRR3724463,SRR3724464	2009-11-10	100	48.5917	-123.505	0.22	2.7	water	prok enriched	9.423	11.91	31.176	0	0	0.000349984	0.027402	0	0.010895	0.00923038	0	0	0.194598	0	0.745679	0	0	0	0.142696	2.28376e-05	0.0105361	0.00354271	0.100044	0.0338468	0	0	0.0167589	0	0	0.00374114	0	0.00712656	0.0179677	0
Saanich Inlet	Hawley_et_al_2017_Sci_Data	SRS1528126	SRS1528126	PRJNA247822	SAMN05224454	Illumina HiSeq 2000	SRR3724469	2010-07-07	100	48.5917	-123.505	0.22	2.7	water	prok enriched	9.08	31.424	30.714	0.0181046	0	0	0.00266252	0	0.00255341	0.0407565	0	0.0192034	0.117586	0	0.420126	0	0.19766	0	0.151673	2.47443e-05	0.0114157	0.00925627	0.162595	0.0295479	0	0	0	0	0	0	0	0.0138806	0.0273582	0
Saanich Inlet	Hawley_et_al_2017_Sci_Data	SRS1528204	SRS1528204	PRJNA247822	SAMN05224393	Illumina HiSeq 2000	SRR3724642,SRR3724643	2010-08-11	100	48.5917	-123.505	0.22	2.7	water	prok enriched	9.375	72.208	31.094	0	0	0.000420924	0.0162202	0	0	0	0	0	0.356631	0	0.7619	0	0	0	0.0712559	2.24369e-05	0.0778699	0.0245751	0.0491443	0.0311133	0	0	0	0	0	0	0	0.00486286	0.0138436	0
Saanich Inlet	Hawley_et_al_2017_Sci_Data	SRS1528209	SRS1528209	PRJNA247822	SAMN05224490	Illumina HiSeq 2000	SRR3724647	2011-01-11	100	48.5917	-123.505	0.22	2.7	water	prok enriched	9.273	24.737	30.922	0	0	0	0.0153213	0	0.0144439	0.024049	0	0	0.534193	0	1.47029	0	0.00983378	0	0.0721845	9.38123e-05	0.0216401	0.000842989	0.05137	0.128379	0	0	0.0135271	0.0090233	0	0	0	0.00750388	0.0135468	0
Saanich Inlet	Hawley_et_al_2017_Sci_Data	SRS1528794	SRS1528794	PRJNA247822	SAMN05224410	Illumina HiSeq 2000	SRR3725054	2011-02-08	100	48.5917	-123.505	0.22	2.7	water	prok enriched	9.18	30.918	30.846	0	0	0.0011643	0.0811867	0	0	0.0110496	0	0	0.578594	0	2.03547	0	0	0	0	4.87027e-05	0.0258277	0.0516867	0.0800063	0.16263	0	0	0	0.00927059	0	0	0	0.0105556	0.0200571	0
Saanich Inlet	Hawley_et_al_2017_Sci_Data	SRS1529109	SRS1529109	PRJNA247822	SAMN05224439	Illumina HiSeq 2000	SRR3725728	2011-08-09	100	48.5917	-123.505	0.22	2.7	water	prok enriched	8.887	41.064	30.929	0.0069999	0	0.00453171	0.0150448	0	0.0161875	0.0163095	0	0	0.138536	0	0.43498	0	0.0948191	0	1.80271	7.68575e-05	0.0118193	0.0102978	0.0982003	0.0878432	0	0	0	0	0	0	0	0.0116954	0.0181411	0
Saanich Inlet	Hawley_et_al_2017_Sci_Data	SRS1525487	SRS1525487	PRJNA247822	SAMN05224526	Illumina HiSeq 2500	SRR3719646	2009-09-02	110	48.5917	-123.505	0.22	2.7	water	prok enriched	8.934	14.209	31.099	0	0	0.020665	0.0295173	0.00104218	0.0926453	0.00414671	0	0	0.0754598	0	0.0601441	0	0	0	0.00208045	0	0	0.000827607	0.0126082	0.00740441	0	0	0	0	0	0.00377186	0	0.000880649	0.0140017	0
Saanich Inlet	Hawley_et_al_2017_Sci_Data	SRS1525462	SRS1525462	PRJNA247822	SAMN05224512	Illumina HiSeq 2500	SRR3719545	2012-08-01	120	48.5917	-123.505	0.22	2.7	water	prok enriched	8.796	32.354	31.007	0.000472443	0	0	0.0157515	0	0.0142689	0.0424818	0	0	0.272886	0	0.261	0	0	0	0.00234608	4.44085e-05	0.0136585	0.0621647	0.0851107	0.0186432	0	0	0	0.0497061	0	0	0	0.00625506	0.0128439	0
Saanich Inlet	Hawley_et_al_2017_Sci_Data	SRS1525469	SRS1525469	PRJNA247822	SAMN05224525	Illumina HiSeq 2500	SRR3719567	2012-08-29	120	48.5917	-123.505	0.22	2.7	water	prok enriched	8.893	33.841	31.105	0	0	0	0.0290314	0	0.00207486	0.0100759	0	0	0.492873	0	0.425573	0	0	0	0.00122828	5.01303e-05	0.00770917	0.222932	0.054901	0.168366	0	0	0	0	0	0	0	0.00287602	0.0154206	0
Saanich Inlet	Hawley_et_al_2017_Sci_Data	SRS1525476	SRS1525476	PRJNA247822	SAMN05224514	Illumina HiSeq 2500	SRR3719574	2012-09-10	120	48.5917	-123.505	0.22	2.7	water	prok enriched	8.934	10.996	31.14	0	0	0	0.138788	0	0.121617	0	0	0	0.0115534	0	0	0	0	0	0.0049434	0.000188016	0.085939	0.0570065	0.0514773	0.342273	0	0	0.0566014	0	0	0	0	0.00542213	0.0061282	0
Saanich Inlet	Hawley_et_al_2017_Sci_Data	SRS1525489	SRS1525489	PRJNA247822	SAMN05224527	Illumina HiSeq 2500	SRR3719647	2009-09-02	120	48.5917	-123.505	0.22	2.7	water	prok enriched	8.998	20.285	31.128	0	0	0.0401447	0	0	0.0612599	0.0180907	0	0	0.0435648	0	0.0631322	0	0	0	0.52677	2.41691e-05	0	0.000868724	0.0264691	0.0561394	0	0	0	0	0	0	0	0.00154067	0.0122229	0
Saanich Inlet	Hawley_et_al_2017_Sci_Data	SRS1525499	SRS1525499	PRJNA247822	SAMN05224493	Illumina HiSeq 2500	SRR3719692	2012-09-21	120	48.5917	-123.505	0.22	2.7	water	prok enriched	9.008	4.911	31.204	0	0	0.0177471	0	0	0.022923	0.000463563	0	0	0.133687	0	0.236785	0	0	0	0.00064197	0	0	0.00162913	0	0.0155344	0	0	0	0	0	0	0	0.00173354	0.0112028	0
Saanich Inlet	Hawley_et_al_2017_Sci_Data	SRS1528050	SRS1528050	PRJNA247822	SAMN05224407	Illumina HiSeq 2000	SRR3724311	2009-06-16	120	48.5917	-123.505	0.22	2.7	water	prok enriched	8.491	17.708	31.009	0.000826928	0	0	0.0311797	0	0.0526002	0.00257308	0	0	0.535377	0.0244263	1.45885	0	0.00193883	0	0.000791047	0	0.0344542	0.0410857	0.0611646	0.221036	0	0.0538657	0	0.0423054	0	0	0	0.00712032	0.026714	0
Saanich Inlet	Hawley_et_al_2017_Sci_Data	SRS1528054	SRS1528054	PRJNA247822	SAMN05224472	Illumina HiSeq 2000	SRR3724357	2009-08-11	120	48.5917	-123.505	0.22	2.7	water	prok enriched	8.733	17.745	31.053	0.00441582	0	0	0.140843	0	0.0206603	0.0087518	0	0	0.394708	0.0224146	1.20396	0	0.0257936	0	0.00284518	2.5625e-05	0.00394068	0.0212196	0.15435	0.173005	0	0	0	0	0.0114644	0.00419776	0	0.00490044	0.0227629	0
Saanich Inlet	Hawley_et_al_2017_Sci_Data	SRS1528114	SRS1528114	PRJNA247822	SAMN05224455	Illumina HiSeq 2000	SRR3724456	2010-07-07	120	48.5917	-123.505	0.22	2.7	water	prok enriched	9.129	3.458	30.917	0.0011828	0	0	0.0394924	0	0.0197066	0.00193067	0	0	0.109343	0	0.136172	0	0.00438265	0	0.0038158	6.25572e-05	0.0160337	0.0969388	0.102766	0.0204323	0	0.0402234	0	0.0620684	0	0.00683188	0	0.00717794	0.0289428	0
Saanich Inlet	Hawley_et_al_2017_Sci_Data	SRS1528124	SRS1528124	PRJNA247822	SAMN05224422	Illumina HiSeq 2000	SRR3724466	2009-11-10	120	48.5917	-123.505	0.22	2.7	water	prok enriched	9.196	7.036	31.2	0	0	0.000414023	0.0207943	0	0.00420181	0.00421207	0	0	0.256759	0.0386083	0.749407	0	0	0	0.0707127	2.2069e-05	0.0196653	0	0.0604231	0.0540797	0.0141734	0	0	0	0	0.0108457	0	0.00872217	0.0170332	0
Saanich Inlet	Hawley_et_al_2017_Sci_Data	SRS1528203	SRS1528203	PRJNA247822	SAMN05224394	Illumina HiSeq 2000	SRR3724641	2010-08-11	120	48.5917	-123.505	0.22	2.7	water	prok enriched	9.25	2.618	31.157	0	0	0.0104358	0.00967181	0	0.0254763	0.0144659	0	0	0.0849807	0	0.281481	0	0	0	0.000446777	2.16086e-05	0.0199381	0	0.0591624	0.138612	0	0	0	0	0	0.0247786	0	0.00854018	0.0310126	0
Saanich Inlet	Hawley_et_al_2017_Sci_Data	SRS1528210	SRS1528210	PRJNA247822	SAMN05224491	Illumina HiSeq 2000	SRR3724648	2011-01-11	120	48.5917	-123.505	0.22	2.7	water	prok enriched	9.383	3.027	31.198	0	0	0.00215873	0	0	0.0237354	0	0	0	0.241276	0.0181401	0.352109	0	0	0	0.00465248	2.07383e-05	0.00637838	0	0.0681356	0.0119724	0	0	0	0	0	0.00339724	0	0.00925381	0.0231948	0
Saanich Inlet	Hawley_et_al_2017_Sci_Data	SRS1528795	SRS1528795	PRJNA247822	SAMN05224433	Illumina HiSeq 2000	SRR3725353	2011-02-08	120	48.5917	-123.505	0.22	2.7	water	prok enriched	9.381	4.371	31.174	0	0	0.000787709	0.0352149	0	0.00173785	0	0	0	0.471301	0	1.04193	0	0	0	0.00118943	0	0.0161426	0	0.0344879	0.0307494	0	0	0	0.0223014	0	0.00343913	0	0.00615605	0.0200289	0
Saanich Inlet	Hawley_et_al_2017_Sci_Data	SRS1525492	SRS1525492	PRJNA247822	SAMN05224532	Illumina HiSeq 2500	SRR3719653	2009-09-02	125	48.5917	-123.505	0.22	2.7	water	prok enriched	8.954	15.122	31.136	0.000368966	0	0.00247194	0.00186591	0	0.0243522	0.00453878	0	0.0403736	0.00284156	0	0.0226483	0	0	0	0.237704	0.000572253	0.00386267	0.0112194	0.0284869	0.096224	0	0	0	0	0	0	0	0.0118761	0.00663031	0
Saanich Inlet	Hawley_et_al_2017_Sci_Data	SRS1525453	SRS1525453	PRJNA247822	SAMN05224483	Illumina HiSeq 2000	SRR3719510	2009-09-02	130	48.5917	-123.505	0.22	2.7	water	prok enriched	8.962	12.091	31.148	0	0	0	0.15488	0	0.00697261	0.00172299	0	0	0.786746	0.073679	1.70518	0	0	0	0.263715	4.21159e-05	0.0129534	0.00770751	0.0691859	2.51703	0	0	0	0	0	0	0	0.0215808	0.0209343	0
Saanich Inlet	Hawley_et_al_2017_Sci_Data	SRS1525457	SRS1525457	PRJNA247822	SAMN05224434	Illumina HiSeq 2000	SRR3719535	2009-09-02	130	48.5917	-123.505	0.22	2.7	water	prok enriched	8.962	12.091	31.148	0	0	0	0	0	0.0142837	0.00569545	0	0	0.405963	0.0376879	0.703406	0	0	0	6.29277	0.000107715	0.00331293	0.0566941	0.0117965	0.0326664	0	0	0	0	0	0.00352906	0	0.00384514	0.00886049	0
Saanich Inlet	Hawley_et_al_2017_Sci_Data	SRS1525464	SRS1525464	PRJNA247822	SAMN05224513	Illumina HiSeq 2500	SRR3719563	2012-08-01	135	48.5917	-123.505	0.22	2.7	water	prok enriched	8.882	20.446	31.088	0	0	0.000828401	0.00246647	0	0.00420362	0.0215671	0	0	0.307519	0	0.490207	0	0	0	0.00319546	4.4157e-05	0.00679059	0.0521773	0.0604491	0.040074	0	0	0	0	0	0	0	0.00394074	0.0148587	0
Saanich Inlet	Hawley_et_al_2017_Sci_Data	SRS1525470	SRS1525470	PRJNA247822	SAMN05224530	Illumina HiSeq 2500	SRR3719568	2012-08-29	135	48.5917	-123.505	0.22	2.7	water	prok enriched	8.947	17.166	31.159	0	0	0.00105983	0.00295358	0	0.0112207	0	0	0	0.388651	0.0193892	0.521105	0	0	0	0.0693173	2.21662e-05	0.00681757	0.0593076	0.0606893	0.0322548	0	0	0.0170285	0	0	0	0	0.002826	0.00810709	0
Saanich Inlet	Hawley_et_al_2017_Sci_Data	SRS1525479	SRS1525479	PRJNA247822	SAMN05224515	Illumina HiSeq 2500	SRR3719625	2012-09-10	135	48.5917	-123.505	0.22	2.7	water	prok enriched	8.979	2.904	31.179	0	0	0	0.0120226	0	0.0126242	0.0139678	0	0	0.468311	0	0.483856	0	0	0	0.00314923	5.29245e-05	0	0.049258	0.0434708	0.207847	0	0	0	0	0	0	0	0.00371107	0.0130373	0
Saanich Inlet	Hawley_et_al_2017_Sci_Data	SRS1525500	SRS1525500	PRJNA247822	SAMN05224494	Illumina HiSeq 2500	SRR3719693	2012-09-21	135	48.5917	-123.505	0.22	2.7	water	prok enriched	9.006	7.85	31.231	0	0	0.0435689	0.0600859	0	0.0233889	0.00378422	0	0	0.116009	0	0.127535	0	0	0	0.00151425	0	0.0112626	0.00175494	0.0133678	0.00155427	0	0	0	0	0	0	0	0.000933708	0.0150162	0
Saanich Inlet	Hawley_et_al_2017_Sci_Data	SRS1525504	SRS1525504	PRJNA247822	SAMN05224495	Illumina HiSeq 2500	SRR3719696	2012-09-21	135	48.5917	-123.505	0.22	2.7	water	prok enriched	9.006	7.85	31.231	0	0	0.00690642	0.0186821	0	0.00319356	0	0	0	0.369489	0	0.0601012	0	0	0	0.00338254	2.30087e-05	0	0.00669181	0.0125992	0.0416676	0	0	0	0	0	0	0	0.00205338	0.0073889	0
Saanich Inlet	Hawley_et_al_2017_Sci_Data	SRS1528051	SRS1528051	PRJNA247822	SAMN05224408	Illumina HiSeq 2000	SRR3724312	2009-06-16	135	48.5917	-123.505	0.22	2.7	water	prok enriched	8.703	11.159	31.093	0.00111678	0	0	0.00472263	0	0.00304593	0.00272629	0	0	0.28768	0.0191957	0.83118	0	0	0	0.135422	4.38901e-05	0.0101243	0.0059678	0.0841171	0	0	0	0	0	0	0	0	0.00755405	0.0199	0
Saanich Inlet	Hawley_et_al_2017_Sci_Data	SRS1528063	SRS1528063	PRJNA247822	SAMN05224406	Illumina HiSeq 2000	SRR3724365	2009-08-11	135	48.5917	-123.505	0.22	2.7	water	prok enriched	8.965	16.749	31.144	0.00223358	0	0	0.159013	0	0.0193635	0.0138973	0	0	0.18269	0.0338833	0.620114	0	0.0068	0	0.183844	9.03963e-05	0.0278028	0.00551438	0.0824991	1.13119	0	0	0	0	0	0.00987217	0	0.00921977	0.0352563	0
Saanich Inlet	Hawley_et_al_2017_Sci_Data	SRS1528123	SRS1528123	PRJNA247822	SAMN05224423	Illumina HiSeq 2000	SRR3724465	2009-11-10	135	48.5917	-123.505	0.22	2.7	water	prok enriched	9.321	8.762	31.253	0	0	0	0.0379278	0	0.00426951	0	0	0	0.220475	0	0.898872	0	0	0	0.556549	0	0.0118921	0.00241806	0.0491173	0.0269746	0	0	0	0.0254658	0	0.00734696	0	0.016065	0.0244929	0
Saanich Inlet	Hawley_et_al_2017_Sci_Data	SRS1528129	SRS1528129	PRJNA247822	SAMN05224458	Illumina HiSeq 2000	SRR3724482	2010-07-07	135	48.5917	-123.505	0.22	2.7	water	prok enriched	9.256	2.82	31.136	0.00274462	0	0.000367859	0.00210988	0	0.0153439	0.0189443	0	0	0.0385572	0	0.128048	0	0.0213864	0	0.0607565	1.96083e-05	0.00301542	0.00140959	0.0644232	0.0118873	0	0	0	0	0	0.00963642	0	0.00399982	0.0298214	0.00621925
Saanich Inlet	Hawley_et_al_2017_Sci_Data	SRS1528207	SRS1528207	PRJNA247822	SAMN05224397	Illumina HiSeq 2000	SRR3724645	2010-08-11	135	48.5917	-123.505	0.22	2.7	water	prok enriched	9.269	2.569	31.209	0	0	0.0281565	0.0211429	0	0.0258612	0.00337886	0	0	0.0659448	0	0.123671	0	0	0	0.00116005	4.73454e-05	0.0182023	0.00170177	0.0648139	0.281207	0	0	0	0	0	0.0116338	0	0.00603612	0.0310489	0
Saanich Inlet	Hawley_et_al_2017_Sci_Data	SRS1528457	SRS1528457	PRJNA247822	SAMN05224492	Illumina HiSeq 2000	SRR3725015	2011-01-11	135	48.5917	-123.505	0.22	2.7	water	prok enriched	9.356	2.861	31.247	0	0	0.00361177	0.00444783	0	0	0	0	0	0.115635	0	0.368662	0	0	0	0.00296408	6.04868e-05	0.00620122	0.000724705	0.0552026	0.0293429	0	0	0	0	0	0.00660576	0	0.00616922	0.018757	0
Saanich Inlet	Hawley_et_al_2017_Sci_Data	SRS1529107	SRS1529107	PRJNA247822	SAMN05224473	Illumina HiSeq 2000	SRR3725726	2011-02-08	135	48.5917	-123.505	0.22	2.7	water	prok enriched	9.372	3.86	31.23	0	0	0.00275467	0.00389142	0.00368903	0.0141484	0	0	0	0.142962	0	0.283108	0	0	0	0.00170707	8.07819e-05	0.0391258	0.000313342	0.0442348	0.0201851	0.00298856	0	0.0214243	0.0209239	0.0303927	0.00658791	0	0.0203919	0.0369222	0
Saanich Inlet	Hawley_et_al_2017_Sci_Data	SRS1525449	SRS1525449	PRJNA247822	SAMN05224480	Illumina HiSeq 2000	SRR3719504	2009-09-02	150	48.5917	-123.505	0.22	2.7	water	prok enriched	9.101	8.234	31.216	0.00445088	0	0	0	0	0.0226454	0.00614714	0	0	0.0818207	0	0.310861	0	0.0624944	0	0.00479617	6.80893e-05	0	0.0387657	0.0124282	0.0687061	0	0	0	0	0	0.00371801	0	0.00520846	0.0191626	0.00456749
Saanich Inlet	Hawley_et_al_2017_Sci_Data	SRS1525454	SRS1525454	PRJNA247822	SAMN05224486	Illumina HiSeq 2000	SRR3719511	2009-09-02	150	48.5917	-123.505	0.22	2.7	water	prok enriched	9.101	8.234	31.216	0	0	0	0.00268157	0	0.0340362	0.00475645	0	0	0.36345	0.0217991	0.553326	0	0.0104237	0	0.535111	4.98426e-05	0.00383247	0.0122494	0.027293	0.464628	0	0	0	0	0	0.00408249	0	0.00571904	0.0159855	0
Saanich Inlet	Hawley_et_al_2017_Sci_Data	SRS1525460	SRS1525460	PRJNA247822	SAMN05224435	Illumina HiSeq 2000	SRR3719541	2009-09-02	150	48.5917	-123.505	0.22	2.7	water	prok enriched	9.101	8.234	31.216	0	0	0	0	0	0.00515664	0.0497314	0	0	0.40009	0	0.678799	0	0	0	0.152903	4.78745e-05	0.00533198	0.0441252	0.0655382	0.0478102	0	0	0	0	0	0	0	0.0042725	0.0128809	0.014036
Saanich Inlet	Hawley_et_al_2017_Sci_Data	SRS1525463	SRS1525463	PRJNA247822	SAMN05224518	Illumina HiSeq 2500	SRR3719562	2012-08-01	150	48.5917	-123.505	0.22	2.7	water	prok enriched	9.002	3.89	31.164	0	0	0.00501518	0.00463625	0	0.00174992	0.00332608	0	0	0.18062	0	0.190132	0	0	0	0.00103592	2.11397e-05	0.0130037	0.0340034	0.0115757	0.0501111	0	0	0	0	0	0.003463	0	0.00377317	0.00869464	0
Saanich Inlet	Hawley_et_al_2017_Sci_Data	SRS1525471	SRS1525471	PRJNA247822	SAMN05224531	Illumina HiSeq 2500	SRR3719569	2012-08-29	150	48.5917	-123.505	0.22	2.7	water	prok enriched	8.989	4.564	31.186	0	0	0.000434438	0.00727935	0	0.00642836	0.00525852	0	0	0.462945	0	0.453669	0	0	0	0.00161359	2.31572e-05	0.00515823	0.0137076	0.0380415	0.0422457	0	0	0	0	0	0.0037935	0	0.00236187	0.0149144	0
Saanich Inlet	Hawley_et_al_2017_Sci_Data	SRS1525484	SRS1525484	PRJNA247822	SAMN05224528	Illumina HiSeq 2500	SRR3719629	2012-09-10	150	48.5917	-123.505	0.22	2.7	water	prok enriched	9.009	2.728	31.203	0	0	0.00182513	0.0223573	0	0.0059373	0	0	0	0.329448	0	0.474882	0	0	0	0.133034	4.27766e-05	0.0217013	0.0229625	0.0234237	0.0224423	0	0	0	0	0	0	0	0.00354486	0.0120725	0
Saanich Inlet	Hawley_et_al_2017_Sci_Data	SRS1528047	SRS1528047	PRJNA247822	SAMN05224411	Illumina HiSeq 2000	SRR3724307	2009-06-16	150	48.5917	-123.505	0.22	2.7	water	prok enriched	9.091	2.826	31.241	0	0	0.00125492	0.00883542	0	0	0.0165144	0	0	0.197688	0	0.393912	0	0	0	0.116324	9.42515e-05	0.0342661	0.00501881	0.19612	0.0616603	0.00697375	0	0	0	0	0.0123518	0	0.018505	0.0394135	0
Saanich Inlet	Hawley_et_al_2017_Sci_Data	SRS1528064	SRS1528064	PRJNA247822	SAMN05224409	Illumina HiSeq 2000	SRR3724366	2009-08-11	150	48.5917	-123.505	0.22	2.7	water	prok enriched	9.02	3.625	31.205	0.00196969	0	0	0.0047627	0.00477676	0.00135907	0.00857319	0	0	0.0860909	0	0.236858	0	0.00367149	0	0.10891	3.28363e-05	0.0302979	0.00241451	0.0809126	0	0	0.0316699	0	0.0186448	0	0.0161372	0	0.00795402	0.0290967	0
Saanich Inlet	Hawley_et_al_2017_Sci_Data	SRS1528127	SRS1528127	PRJNA247822	SAMN05224428	Illumina HiSeq 2000	SRR3724470	2009-11-10	150	48.5917	-123.505	0.22	2.7	water	prok enriched	9.289	2.838	31.265	0	0	0.00165159	0.0203795	0	0.000891134	0.00277125	0	0	0.201342	0	0.586492	0	0	0	0.263067	3.45428e-05	0.0367081	0.000478522	0.132406	0.0246134	0	0	0	0.00981479	0	0.0113173	0	0.0129915	0.0339363	0
Saanich Inlet	Hawley_et_al_2017_Sci_Data	SRS1528139	SRS1528139	PRJNA247822	SAMN05224459	Illumina HiSeq 2000	SRR3724508	2010-07-07	150	48.5917	-123.505	0.22	2.7	water	prok enriched	9.283	2.711	31.225	0.00169536	0	0.00219219	0	0	0.00934947	0.056968	0	0	0.0759205	0	0.357567	0	0.00740478	0	0.00119315	2.10597e-05	0.0129545	0	0.0230639	0.00359668	0	0	0.0106068	0	0.0119918	0.0172495	0	0.00429588	0.0284361	0.0123487
Saanich Inlet	Hawley_et_al_2017_Sci_Data	SRS1528205	SRS1528205	PRJNA247822	SAMN05224398	Illumina HiSeq 2000	SRR3724644	2010-08-11	150	48.5917	-123.505	0.22	2.7	water	prok enriched	9.249	2.554	31.225	0.000405085	0	0.0654064	0.00801695	0	0.0314315	0.0322825	0	0	0.0561551	0	0.074596	0	0	0	0.118273	7.61541e-05	0.0263502	0.00450304	0.0625511	0.0181811	0	0	0	0	0	0.0161213	0	0.0104371	0.0423029	0.0175015
Saanich Inlet	Hawley_et_al_2017_Sci_Data	SRS1528797	SRS1528797	PRJNA247822	SAMN05224466	Illumina HiSeq 2000	SRR3725354	2011-01-11	150	48.5917	-123.505	0.22	2.7	water	prok enriched	9.338	2.685	31.258	0.00156586	0	0.0095794	0.0023901	0	0.0270949	0.0145554	0	0	0.090114	0	0.276246	0	0.0178934	0	0.0682093	0	0.00650538	0.00311057	0.0810744	0.00667197	0	0	0	0	0	0.0173244	0	0.0072808	0.0252651	0.0124024
Saanich Inlet	Hawley_et_al_2017_Sci_Data	SRS1529108	SRS1529108	PRJNA247822	SAMN05224478	Illumina HiSeq 2000	SRR3725727	2011-02-08	150	48.5917	-123.505	0.22	2.7	water	prok enriched	9.344	3.613	31.248	0	0	0.0130796	0.00996339	0	0.00296625	0.0035764	0	0	0.0836367	0	0.21846	0	0	0	0.00382239	4.78504e-05	0.0245285	0	0.0786061	0.0464262	0	0	0	0	0	0.0156205	0	0.012201	0.0363922	0.0317185
Saanich Inlet	Hawley_et_al_2017_Sci_Data	SRS1529111	SRS1529111	PRJNA247822	SAMN05224444	Illumina HiSeq 2000	SRR3725730	2011-08-09	150	48.5917	-123.505	0.22	2.7	water	prok enriched	9.203	2.697	31.205	0.00209351	0	0.0300322	0.00565451	0	0.0197249	0	0	0	0.0140155	0	0.027927	0	0.00626632	0	0.000605726	0	0.0131532	0.0129834	0.0468354	0.0531164	0	0	0	0	0	0.0175141	0	0.00354394	0.0354994	0
Saanich Inlet	Hawley_et_al_2017_Sci_Data	SRS1525493	SRS1525493	PRJNA247822	SAMN05224523	Illumina HiSeq 2500	SRR3719654	2012-08-01	165	48.5917	-123.505	0.22	2.7	water	prok enriched	9.041	2.99	31.197	0	0	0	0.0098605	0	0.084441	0.00543094	0	0	0.650709	0	0.811691	0	0.00422801	0	0.387506	3.05464e-05	0	0.0404711	0.0334534	0.491846	0	0.0589227	0	0	0	0	0	0.00155776	0.0150749	0
Saanich Inlet	Hawley_et_al_2017_Sci_Data	SRS1525494	SRS1525494	PRJNA247822	SAMN05224533	Illumina HiSeq 2500	SRR3719655	2012-08-29	165	48.5917	-123.505	0.22	2.7	water	prok enriched	9.011	3.503	31.212	0.00324428	0	0	0.00717844	0	0.011191	0.00121955	0	0	0.475222	0.0185165	0.63589	0	0.00432875	0	0.197583	4.23373e-05	0.00145991	0.00228263	0.0463664	0.0504546	0.00865599	0	0	0	0	0	0	0.00161929	0.0102434	0
Saanich Inlet	Hawley_et_al_2017_Sci_Data	SRS1525496	SRS1525496	PRJNA247822	SAMN05224535	Illumina HiSeq 2500	SRR3719657	2012-09-10	165	48.5917	-123.505	0.22	2.7	water	prok enriched	9.027	2.676	31.217	0	0	0	0.00266522	0	0.00399226	0	0	0	0.339528	0	0.494169	0	0	0	0.17474	0	0.00277078	0.00264971	0.0493304	0.0429583	0	0	0	0	0.00806086	0	0	0.0145598	0.00614941	0.0105649
Saanich Inlet	Hawley_et_al_2017_Sci_Data	SRS1525503	SRS1525503	PRJNA247822	SAMN05224496	Illumina HiSeq 2500	SRR3719695	2012-09-21	165	48.5917	-123.505	0.22	2.7	water	prok enriched	8.979	20.291	31.265	0	0	0.00267323	0	0	0.00329631	0	0	0	0.490341	0.0207736	0.310174	0	0	0	0.0057648	0	0.00730436	0.0069071	0.0130045	0.0501858	0	0	0	0	0	0	0	0.0106554	0.0054657	0
Saanich Inlet	Hawley_et_al_2017_Sci_Data	SRS1525450	SRS1525450	PRJNA247822	SAMN05224481	Illumina HiSeq 2000	SRR3719505	2009-09-02	200	48.5917	-123.505	0.22	2.7	water	prok enriched	9.181	1.912	31.278	0.0156765	0	0.00369704	0.0197844	0	0.0206932	0.0587059	0	0	0.138395	0	0.219649	0	0.0573193	0	0.0939769	8.44573e-05	0	0	0.0154158	0.383375	0	0	0	0	0	0.0184471	0	0.00933186	0.0194374	0.0386807
Saanich Inlet	Hawley_et_al_2017_Sci_Data	SRS1525456	SRS1525456	PRJNA247822	SAMN05224487	Illumina HiSeq 2000	SRR3719534	2009-09-02	200	48.5917	-123.505	0.22	2.7	water	prok enriched	9.181	1.912	31.278	0.000945742	0.00396553	0.0443579	0.0349206	0	0.0476818	0.034065	0	0	0.0628	0	0.083423	0	0	0	0.315019	3.19371e-05	0.00491137	0	0.0174882	0.86416	0	0	0	0	0	0.00523177	0	0.00529319	0.024316	0.0690346
Saanich Inlet	Hawley_et_al_2017_Sci_Data	SRS1525465	SRS1525465	PRJNA247822	SAMN05224519	Illumina HiSeq 2500	SRR3719564	2012-08-01	200	48.5917	-123.505	0.22	2.7	water	prok enriched	9.117	2.742	31.248	0	0	0.00242504	0.0036022	0	0.0560754	0.00668878	0	0	0.0382141	0	0.0553782	0	0	0	0.388166	0	0.00472239	0	0.0232181	0.0845068	0	0	0	0	0	0.0138919	0	0.00135144	0.0164158	0
Saanich Inlet	Hawley_et_al_2017_Sci_Data	SRS1525474	SRS1525474	PRJNA247822	SAMN05224508	Illumina HiSeq 2500	SRR3719571	2012-08-29	200	48.5917	-123.505	0.22	2.7	water	prok enriched	8.986	3.267	31.234	0	0	0.00581191	0.00786849	0	0.00295299	0.00231899	0	0	0.0792229	0	0.229613	0	0	0	0.00277632	0	0.0033795	0.00078989	0	0.0244046	0	0	0	0	0	0.0107999	0	0.00224137	0.0141327	0
Saanich Inlet	Hawley_et_al_2017_Sci_Data	SRS1525485	SRS1525485	PRJNA247822	SAMN05224520	Illumina HiSeq 2500	SRR3719644	2012-09-10	200	48.5917	-123.505	0.22	2.7	water	prok enriched	9	2.593	31.235	0	0	0.00417308	0	0	0.00308745	0.00528397	0	0	0.346277	0.0194573	0.406729	0	0	0	0.204812	0	0.00342077	0.000799536	0.0121805	0.00424541	0	0	0	0	0	0	0	0.0039703	0.012553	0
Saanich Inlet	Hawley_et_al_2017_Sci_Data	SRS1525505	SRS1525505	PRJNA247822	SAMN05224497	Illumina HiSeq 2500	SRR3719708	2012-09-21	200	48.5917	-123.505	0.22	2.7	water	prok enriched	8.952	30.646	31.332	0	0	0.00170986	0.00479017	0	0	0	0	0	0.444314	0	0.416628	0	0.00158201	0	0.625097	2.27855e-05	0.0105121	0.0491778	0	0.085157	0	0	0	0	0	0	0	0.00145248	0.00510342	0
Saanich Inlet	Hawley_et_al_2017_Sci_Data	SRS1527919	SRS1527919	PRJNA247822	SAMN05224443	Illumina Genome Analyzer II	SRR3723783	2010-02-10	200	48.5917	-123.505	0.22	2.7	water	prok enriched	-	-	-	0	0	0.00353719	0.00246393	0	0.049109	0.00254171	0	0	0.180707	0	0.704618	0	0	0	0.00199286	0	0.016959	0.0115257	0.0362321	0.168593	0.00815964	0.0425447	0	0	0	0.0144523	0.00424104	0.0140596	0.0283759	0.0646638
Saanich Inlet	Hawley_et_al_2017_Sci_Data	SRS1528049	SRS1528049	PRJNA247822	SAMN05224484	Illumina HiSeq 2000	SRR3724309,SRR3724310	2009-06-16	200	48.5917	-123.505	0.22	2.7	water	prok enriched	9.235	2.596	31.308	0	0	0.000395053	0.000760703	0	0.0321885	0.042284	0	0	0.173418	0	0.315921	0	0.00291467	0	0.072093	0	0.009715	0	0.0115309	0.0314466	0	0.0406197	0	0	0	0	0	0.00563784	0.0195703	0.0123476
Saanich Inlet	Hawley_et_al_2017_Sci_Data	SRS1528067	SRS1528067	PRJNA247822	SAMN05224412	Illumina HiSeq 2000	SRR3724382	2009-08-11	200	48.5917	-123.505	0.22	2.7	water	prok enriched	9.193	2.594	31.28	0.00202149	0	0.00206449	0.00703773	0	0.0202134	0.0336921	0	0	0.036693	0	0.207258	0	0.00794723	0	0.0992771	3.19891e-05	0.00983873	0	0.0350334	0.0194049	0	0.00645099	0	0	0	0.00914206	0	0.0114193	0.0378939	0.0321659
Saanich Inlet	Hawley_et_al_2017_Sci_Data	SRS1528125	SRS1528125	PRJNA247822	SAMN05224477	Illumina HiSeq 2000	SRR3724467,SRR3724468	2009-11-10	200	48.5917	-123.505	0.22	2.7	water	prok enriched	9.271	2.604	31.291	0	0	0.0127122	0.0323725	0	0.0222696	0.0148363	0	0	0.072209	0	0.451128	0	0	0	0.321238	4.1968e-05	0.00322698	0.020382	0.0344715	0.00271943	0	0	0	0	0	0.0103125	0	0.00401291	0.0293595	0
Saanich Inlet	Hawley_et_al_2017_Sci_Data	SRS1528158	SRS1528158	PRJNA247822	SAMN05224463	Illumina HiSeq 2000	SRR3724533	2010-07-07	200	48.5917	-123.505	0.22	2.7	water	prok enriched	9.259	2.552	31.269	0.0056522	0	0.0026604	0.0275766	0	0.024583	0.111614	0	0	0.204045	0	0.39129	0	0.0183989	0	0.125439	7.5145e-05	0.020223	0.00208752	0.0617222	0.119886	0	0	0	0.00538088	0	0.00150533	0	0.0170051	0.0381708	0.0761896
Saanich Inlet	Hawley_et_al_2017_Sci_Data	SRS1528208	SRS1528208	PRJNA247822	SAMN05224401	Illumina HiSeq 2000	SRR3724646	2010-08-11	200	48.5917	-123.505	0.22	2.7	water	prok enriched	9.267	2.429	31.259	0.000564147	0	0.441998	0.0269008	0	0.0225492	0.0676829	0	0	0.0564815	0	0.205962	0	0.00255153	0	0.00984616	0.000132571	0.0163097	0.0208981	0.0435562	0.0187585	0	0	0	0	0	0.00646799	0	0.0216341	0.0328601	0.0277048
Saanich Inlet	Hawley_et_al_2017_Sci_Data	SRS1528796	SRS1528796	PRJNA247822	SAMN05224467	Illumina HiSeq 2000	SRR3725355	2011-01-11	200	48.5917	-123.505	0.22	2.7	water	prok enriched	9.362	2.585	31.294	0	0	0.00116661	0.00325104	0	0.0538575	0.00791233	0	0	0.0951051	0.0181313	0.324866	0	0	0	0.00636453	4.14564e-05	0.0127506	0	0.0113504	0	0	0	0	0.0150943	0	0.0203736	0	0.00607813	0.0233631	0
Saanich Inlet	Hawley_et_al_2017_Sci_Data	SRS1529110	SRS1529110	PRJNA247822	SAMN05224438	Illumina HiSeq 2000	SRR3725729	2011-02-08	200	48.5917	-123.505	0.22	2.7	water	prok enriched	9.355	3.11	31.284	0	0	0.00853016	0.00206139	0	0.0193816	0.00238001	0	0	0.0847598	0	0.425356	0	0	0	0.00310957	0	0.0265151	0	0.0314713	0.102614	0	0	0	0.0245403	0	0.0125533	0	0.00683881	0.0291405	0
Saanich Inlet	Hawley_et_al_2017_Sci_Data	SRS1529112	SRS1529112	PRJNA247822	SAMN05224474	Illumina HiSeq 2000	SRR3725731	2011-08-09	200	48.5917	-123.505	0.22	2.7	water	prok enriched	9.273	2.525	31.247	0	0	0.335595	0.0597912	0	0.0117744	0.0903758	0	0	0.0489263	0.029019	0.259973	0	0.00697263	0	0.52835	9.95262e-05	0.0153054	0.00964867	0.108998	0.0398397	0	0	0	0	0	0.00543463	0	0.0207249	0.0358537	0.0299753
NW Pacific	PRJNA398459	SRS2466111	SRS2466111	PRJNA398459	SAMN07510716	Illumina HiSeq 2000	SRR5976594	2014-06-11	1.7	46.61	152.052	0.22	3	water	prok enriched	3.409	-	32.784	0	0	0.00860165	0.00265759	0	0.00907438	0.025326	0	0.0383356	0	0	0.0336561	0	0	0	0.476759	0.000987938	0	0.0107343	0.135245	0.142587	0	0	0	0	0	0	0	0.0139456	0.0126196	0
NW Pacific	PRJNA398459	SRS2466114	SRS2466114	PRJNA398459	SAMN07510718	Illumina HiSeq 2000	SRR5976592	2014-07-02	1.5	45.721	147.943	0.22	3	water	prok enriched	9.034	-	32.133	0	0	0.00383655	0.0392677	0	0.0119483	0	0	0	0	0	0	0	0	0	0.0115164	0.000378955	0.00647519	0.0579996	0.299736	0.201399	0	0.0116773	0.0279176	0	0	0	0	0.000536816	0.0190464	0
NW Pacific	PRJNA398459	SRS2466115	SRS2466115	PRJNA398459	SAMN07510717	Illumina HiSeq 2000	SRR5976591	2014-06-28	1.8	45.417	153	0.22	3	water	prok enriched	7.282	-	32.828	0	0	0	0.0744981	0	0.00646345	0	0	0.0174579	0	0	0	0	0	0	0.297087	0.000854815	0.0103781	0.0179362	0.160133	0.0909067	0	0	0	0	0	0	0	0.00344151	0.0148002	0
NW Pacific	PRJNA398459	SRS2466110	SRS2466110	PRJNA398459	SAMN07510719	Illumina HiSeq 2000	SRR5976595	2014-06-29	1000	45	153.5	0.22	3	water	prok enriched	3.28	-	32.811	0	0	0	0.313427	0.0014801	0	0.00605372	0	0	0.111377	0	0.376606	0	0	0	1.27513	2.05967e-05	0.00633484	0.100523	0.0338353	0.0883895	0	0.0114242	0.0255673	0.00589945	0	0	0	0.0234967	0.0132872	0
NW Pacific	PRJNA398459	SRS2466112	SRS2466112	PRJNA398459	SAMN07510720	Illumina HiSeq 2000	SRR5976596	2014-06-29	3000	45	153.5	0.22	3	water	prok enriched	3.335	-	32.886	0	0	0	0.211833	0	0.00198297	0.000514079	0	0.0149133	0.0535308	0	0.162806	0	0	0	1.78371	3.84328e-05	0.0177309	0.237379	0.073658	0.14249	0.0079108	0.212667	0	0.0126034	0.036149	0	0	0.00884324	0.00960418	0
Tara prok	Sunagawa_et_al_2015	ERS494628	ERS494628	PRJEB1787	SAMEA2623919	Illumina HiSeq 2000	ERR599001	2012-03-19T19:02:06Z	25	43.7711	-16.9072	0.22	3	water	prok enriched	NA	NA	NA	0	0	0	0.208931	0.0156812	0.0348346	0.285532	0	0.0836571	0.00883189	0	0.07109	0	0	0	0.373111	0.00557841	0.116039	1.27353	0.605026	0.254056	0.015462	0	1.38122	0	0	0	0	0.0536965	0.10323	0
Tara prok	Sunagawa_et_al_2015	ERS494616	ERS494616	PRJEB1787	SAMEA2623907	Illumina HiSeq 2000	ERR598944	2012-03-19T16:38:54Z	800	43.7416	-16.8824	0.22	3	water	prok enriched	10.2118	175.307	35.5395	0	0	0	1.39782	0.0335016	0.0238013	0	0	0	0.25213	0	0.713904	0	0	0	5.25997	0.000276168	0.374851	17.504	1.18374	1.66003	0.427337	0.0738085	11.5449	0	0.0629037	0	0	0.115232	0.21826	0
Tara prok	Sunagawa_et_al_2015	ERS494579	ERS494579	PRJEB1787	SAMEA2623886	Illumina HiSeq 2000	ERR599078	2012-03-19T09:52:30Z	5	43.6849	-16.845	0.22	3	water	prok enriched	14.2806	243.148	35.986	0	0	0	0.375825	0.0967699	0.0388505	0.668719	0	0.224416	0.182742	0	0.147116	0.015363	0	0	1.63364	0.0176971	1.54181	1.00556	1.36176	3.43184	1.71188	3.08318	0.761394	0	2.28945	0	0.0489838	0.0969413	0.263113	0.0210915
Med. coastal	PRJEB26919	ERS2519948	ERS2519948	PRJEB26919	SAMEA4699777	Illumina HiSeq 2500	ERR2604071	2012-01-03	3	42.52	3.18	0.22	3	water	prok enriched	13.8	260.95	38.13	0	0	0	0.0129993	0.0369583	0.0118993	0.00371321	0	0.29555	0.0146932	0.0336101	0.0588817	0	0	0	0.180792	0.00131512	0.155334	0.133788	0.466453	0.0502752	0.0243932	0	0.296674	0	0.0335284	0	0	0.0451556	0.117938	0
Med. coastal	PRJEB26919	ERS2519949	ERS2519949	PRJEB26919	SAMEA4699778	Illumina HiSeq 2500	ERR2604072	2012-01-31	3	42.52	3.18	0.22	3	water	prok enriched	11.82	272.99	38.04	0	0	0.000885637	0.0083085	0.0377242	0.0365753	0.000670912	0	0.0862514	0.0767402	0	0.10534	0	0	0	0.162421	0.00164855	0.116789	0.136744	0.446288	0.0254131	0.010078	0	0.187033	0	0	0	0	0.0491877	0.10934	0
Med. coastal	PRJEB26919	ERS2519950	ERS2519950	PRJEB26919	SAMEA4699779	Illumina HiSeq 2500	ERR2604073	2012-02-21	3	42.52	3.18	0.22	3	water	prok enriched	10.48	281.82	38.16	0	0	0.000290704	0.00822722	0.0293045	0.0555213	0.021538	0	0.0240516	0.040627	0	0.0596556	0.00411628	0	0	0.620044	0.00114668	0.132956	0.0559285	0.466685	0.0924562	0	0	0.178645	0	0	0	0	0.0448642	0.0937257	0
Med. coastal	PRJEB26919	ERS2519951	ERS2519951	PRJEB26919	SAMEA4699780	Illumina HiSeq 2500	ERR2604074	2012-03-07	3	42.52	3.18	0.22	3	water	prok enriched	10.906	287.78	38.197	0	0	0	0.00763221	0.0153285	0.0265619	0.0145432	0	0	0.00986652	0	0.00679367	0.00399867	0	0	0.334627	0.000436535	0.143522	0.122688	0.280605	0.0260706	0	0	0.130732	0	0.0224972	0	0	0.0289416	0.089635	0
Med. coastal	PRJEB26919	ERS2519952	ERS2519952	PRJEB26919	SAMEA4699781	Illumina HiSeq 2500	ERR2604075	2012-03-13	3	42.52	3.18	0.22	3	water	prok enriched	11.186	286.84	38.184	0	0	0	0.0160612	0.0445379	0.0353037	0	0	0.0678867	0.00477798	0	0.11422	0	0	0	0.14537	0.000437373	0.210749	0.238835	0.375214	0.0201295	0	0	0.196502	0	0	0.0220413	0	0.0319876	0.0926923	0
Med. coastal	PRJEB26919	ERS2519953	ERS2519953	PRJEB26919	SAMEA4699782	Illumina HiSeq 2500	ERR2604076	2012-04-04	3	42.52	3.18	0.22	3	water	prok enriched	13.839	270.1	37.946	0	0	0.307523	0.0240053	0.0403376	0.0255492	0.170774	0	0.146978	0.00258614	0	0.045964	0.00838479	0	0	0.211838	0.00200434	0.177173	0.222404	0.406178	0.091326	0	0.0246085	0.135363	0.0232718	0.0101345	0	0	0.0334007	0.113756	0
Med. coastal	PRJEB26919	ERS2519954	ERS2519954	PRJEB26919	SAMEA4699783	Illumina HiSeq 2500	ERR2604077	2012-04-23	3	42.52	3.18	0.22	3	water	prok enriched	13.254	258.71	38.23	0	0	0.102616	0.028134	0.0575416	0.037552	0.311017	0	0.347906	0.0172844	0	0.035934	0.00700495	0	0	0.614199	0.00849116	0.366527	0.320434	1.08299	0.105939	0	0	0.291753	0	0	0	0	0.0729542	0.183024	0
Med. coastal	PRJEB26919	ERS2519955	ERS2519955	PRJEB26919	SAMEA4699784	Illumina HiSeq 2500	ERR2604078	2012-05-09	3	42.52	3.18	0.22	3	water	prok enriched	15.453	281.21	36.614	0	0	0.000859834	0.0522928	0.0197253	0.0163935	0.197326	0	0	0.00740639	0	0.0686849	0.00600326	0	0	0.0332233	0.00112996	0.166103	0.226902	0.445498	0.0777914	0	0.0561278	0.158631	0	0.0257367	0	0	0.0345743	0.0967959	0
Med. coastal	PRJEB26919	ERS2519956	ERS2519956	PRJEB26919	SAMEA4699785	Illumina HiSeq 2500	ERR2604079	2012-06-07	3	42.52	3.18	0.22	3	water	prok enriched	19.5	247.67	37.642	0	0	0	0.170688	0.0552266	0	0	0	0.0677318	0	0.0156796	0	0.00927352	0	0	0.840271	0.00275789	0.190944	0.226937	0.430113	0.130143	0.144258	0.0674879	0.0700899	0.286025	0.00947709	0	0	0.0483544	0.070468	0
Med. coastal	PRJEB26919	ERS2519957	ERS2519957	PRJEB26919	SAMEA4699786	Illumina HiSeq 2500	ERR2604080	2012-07-12	3	42.52	3.18	0.22	3	water	prok enriched	20.092	234.37	37.855	0	0	0	0.418885	0.0387358	0.0181473	0.117018	0	0.0590428	0.0062333	0	0.0496816	0.0303145	0	0	0.34376	0.00342355	0.42567	0.645893	1.99966	2.49483	0.0413931	0.0265973	0.27802	0.357106	0	0	0	0.116392	0.224288	0
Med. coastal	PRJEB26919	ERS2519958	ERS2519958	PRJEB26919	SAMEA4699787	Illumina HiSeq 2500	ERR2604081	2012-08-06	3	42.52	3.18	0.22	3	water	prok enriched	21.75	216.41	38.01	0	0	0.00029022	0.132996	0.0137747	0.13042	0.0194191	0	0.0587886	0.0093097	0	0.165211	0.0100613	0	0	0.0858075	0.00299218	0.281733	0.231772	1.61066	0.110163	0.0206074	0	0.0790938	0	0	0	0	0.0719725	0.160491	0
Med. coastal	PRJEB26919	ERS2519959	ERS2519959	PRJEB26919	SAMEA4699788	Illumina HiSeq 2500	ERR2604082	2012-08-20	3	42.52	3.18	0.22	3	water	prok enriched	22.874	216.37	38.176	0	0	0	0.231097	0.0348098	0.00709939	0	0.0372171	0.762013	0.00435674	0	0.0487332	0	0	0	0.401172	0.00236629	0.187126	0.156046	1.23751	0.0787623	0.0289316	0.0464969	0.0508923	0.0185954	0	0	0	0.0760264	0.14266	0
Med. coastal	PRJEB26919	ERS2519960	ERS2519960	PRJEB26919	SAMEA4699789	Illumina HiSeq 2500	ERR2604083	2012-10-22	3	42.52	3.18	0.22	3	water	prok enriched	18.238	232.69	38.15	0	0	0	0.0313147	0.0247511	0.0117674	0.00192158	0	0.00966703	0.00506915	0.0173932	0.141058	0	0	0	0.201156	0.000386689	0.0793904	0.099856	0.406911	0.0935572	0.0168312	0.0565437	0.0825086	0.00865516	0	0	0	0.0356928	0.100673	0
Med. coastal	PRJEB26919	ERS2519961	ERS2519961	PRJEB26919	SAMEA4699790	Illumina HiSeq 2500	ERR2604084	2012-11-05	3	42.52	3.18	0.22	3	water	prok enriched	16.581	244.22	37.872	0	0	0.00764259	0.0538143	0.0229588	0.0175884	0.0105591	0	0.0763975	0.00862049	0	0.0458056	0	0	0	0.198591	0.00119244	0.107969	0.214203	0.500055	0.103734	0.0598136	0.0172811	0.129697	0.00502274	0.0240191	0	0.00193524	0.0445112	0.107784	0
Med. coastal	PRJEB26919	ERS2519962	ERS2519962	PRJEB26919	SAMEA4699791	Illumina HiSeq 2500	ERR2604085	2012-11-19	3	42.52	3.18	0.22	3	water	prok enriched	15.413	248.42	37.89	0	0	0.00457432	0.141014	0.0436587	0.0385431	0.00552562	0	0.0318925	0.00336698	0	0.0807613	0.00545822	0	0	0.384086	0.00166434	0.113754	0.13767	0.810101	0.0841267	0.0111795	0	0.0973969	0.0233529	0.0201684	0	0	0.0550118	0.128293	0
Med. coastal	PRJEB26919	ERS2519963	ERS2519963	PRJEB26919	SAMEA4699792	Illumina HiSeq 2500	ERR2604086	2012-12-12	3	42.52	3.18	0.22	3	water	prok enriched	13.09	268.78	38.02	0	0	0	0.0606373	0.0613952	0.00659895	0.00759579	0	0.0673064	0.0071057	0	0.19187	0	0	0	0.316751	0.00151772	0.136705	0.0288764	0.546137	0.102027	0	0	0.120771	0	0.105322	0	0	0.0450568	0.11156	0
Med. coastal	PRJEB26919	ERS2519964	ERS2519964	PRJEB26919	SAMEA4699793	Illumina HiSeq 2500	ERR2604087	2013-01-15	3	42.52	3.18	0.22	3	water	prok enriched	12.708	270.56	37.625	0	0	0.00190486	0.0399368	0.0289299	0.0139604	0.000954833	0	0.85834	0.0108625	0	0.0641737	0	0	0	0.291313	0.00132579	0.117233	0.0681897	0.353916	0.0730152	0.0180335	0	0.174121	0.0037699	0.0265841	0	0	0.0321151	0.0810462	0
Med. coastal	PRJEB26919	ERS2519965	ERS2519965	PRJEB26919	SAMEA4699794	Illumina HiSeq 2500	ERR2604088	2013-02-04	3	42.52	3.18	0.22	3	water	prok enriched	11.081	273.03	38.052	0	0	0	0.0350781	0.0741035	0.442644	0.0169805	0	0.0400055	0.0168939	0	0.0448836	0	0	0	0.352418	0.000979425	0.150619	0.0946963	0.385972	0.0465058	0	0	0.0802944	0	0.0251951	0	0	0.0452134	0.10349	0
Med. coastal	PRJEB26919	ERS2519966	ERS2519966	PRJEB26919	SAMEA4699795	Illumina HiSeq 2500	ERR2604089	2013-03-11	3	42.52	3.18	0.22	3	water	prok enriched	11.473	293.87	34.709	0	0.00497905	0.0394607	0.1878	0.0526794	0.0727929	0.0171909	0	0.201584	0.00354695	0	0	0	0	0	0.454197	0.00177495	0.793084	1.18326	0.604493	0.398933	0.0434044	0.0771081	0.182633	0.308237	0.0416128	0	0	0.0499493	0.102862	0
Med. coastal	PRJEB26919	ERS2519967	ERS2519967	PRJEB26919	SAMEA4699796	Illumina HiSeq 2500	ERR2604090	2013-04-22	3	42.52	3.18	0.22	3	water	prok enriched	13.129	271.81	37.111	0	0	0.00309903	0.0273583	0.0257979	0.0158424	0.032202	0	0.0275256	0.0116238	0	0	0	0	0	0.248459	0.00418521	0.16363	0.311383	0.563226	0.0880982	0.00964869	0	0.157471	0	0	0	0	0.0359703	0.113417	0
Med. coastal	PRJEB26919	ERS2519968	ERS2519968	PRJEB26919	SAMEA4699797	Illumina HiSeq 2500	ERR2604091	2013-05-06	3	42.52	3.18	0.22	3	water	prok enriched	13.915	361.8	37.335	0	0	0.000994784	0.0273984	0.0147959	0.0178457	0.0862344	0	0.113028	0.0130339	0	0	0.0552688	0	0	0.211304	0.00620015	0.259166	0.417614	0.296216	0.116137	0.0200825	0	0.118562	0	0.00392806	0	0	0.0291782	0.117973	0
Med. coastal	PRJEB26919	ERS2519969	ERS2519969	PRJEB26919	SAMEA4699798	Illumina HiSeq 2500	ERR2604092	2013-06-03	3	42.52	3.18	0.22	3	water	prok enriched	14.955	269.08	37.756	0	0	0.0308615	0.0254777	0.0854051	0	0.00304826	0	0.0697006	0	0	0	0	0	0	0.69066	0.00410141	0.267129	0.736309	0.540974	0.00921288	0.0162883	0	0.165295	0	0	0	0	0.0721363	0.191588	0
Med. coastal	PRJEB26919	ERS2519970	ERS2519970	PRJEB26919	SAMEA4699799	Illumina HiSeq 2500	ERR2604093	2013-07-01	3	42.52	3.18	0.22	3	water	prok enriched	19.141	258.3	37.941	0	0	0.00364079	0.107145	0.0160009	0.032758	0	0	0.113817	0.0624695	0	0.254714	0.0584371	0	0	1.43046	0.0131258	0.376609	0.670818	0.843223	0.242473	0.188975	0	0.388615	0	0	0	0	0.0944671	0.13092	0.00665556
Med. coastal	PRJEB26919	ERS2519971	ERS2519971	PRJEB26919	SAMEA4699800	Illumina HiSeq 2500	ERR2604094	2013-08-26	3	42.52	3.18	0.22	3	water	prok enriched	22.566	219.09	37.889	0	0	0	0.0922015	0.0095841	0.00876927	0.00187166	0	0.0713279	0.00301211	0	0	0.0195318	0	0	0.482215	0.00470573	0.173518	0.174506	0.976357	0.175336	0	0.0128526	0.0446741	0.0974062	0.00282909	0	0	0.053432	0.119846	0
Med. coastal	PRJEB26919	ERS2519972	ERS2519972	PRJEB26919	SAMEA4699801	Illumina HiSeq 2500	ERR2604095	2013-10-28	3	42.52	3.18	0.22	3	water	prok enriched	19.046	207.19	36.762	0	0	0	0.279861	0.017829	0.0162652	0	0	0.291259	0.0184718	0	0.0565554	0	0	0	0.101265	0.00164258	0.143636	0.383379	0.440907	0.111678	0.118049	0.0310634	0.166877	0.00558518	0	0	0	0.03326	0.107632	0
Med. coastal	PRJEB26919	ERS2519973	ERS2519973	PRJEB26919	SAMEA4699802	Illumina HiSeq 2500	ERR2604096	2013-11-13	3	42.52	3.18	0.22	3	water	prok enriched	16.474	246.53	37.945	0	0	0	0.0535206	0.026577	0.0129783	0.0177101	0	1.04728	0.00544311	0	0.0654695	0	0	0	0.0619309	0.00166086	0.159501	0.150132	0.636622	0.0838535	0.0128726	0	0.0845409	0.0303861	0	0.0259449	0	0.0427725	0.113412	0
Med. coastal	PRJEB26919	ERS2519974	ERS2519974	PRJEB26919	SAMEA4699803	Illumina HiSeq 2500	ERR2604097	2013-12-12	3	42.52	3.18	0.22	3	water	prok enriched	12.724	NA	38.187	0	0	0	0.0612145	0.0206186	0.0192366	0	0	0.247493	0.034838	0	0.0155552	0.00941267	0	0	0.305391	0.00267526	0.108422	0.142516	0.339552	0.176505	0.0198046	0	0.0994996	0.0853152	0	0	0	0.047273	0.0984891	0
Med. coastal	PRJEB26919	ERS2519975	ERS2519975	PRJEB26919	SAMEA4699804	Illumina HiSeq 2500	ERR2604098	2014-02-24	3	42.52	3.18	0.22	3	water	prok enriched	12.66	263.46	37.95	0	0	0.00224541	0.0844311	0.0593502	0.0452773	0.00395498	0	0.0117269	0.0321888	0.0509749	0.058689	0	0	0	0.160834	0.00061953	0.0981875	0.0702949	0.421987	0.0710408	0	0	0.242035	0.0217691	0.0148318	0	0	0.0395293	0.0993943	0
Med. coastal	PRJEB26919	ERS2519976	ERS2519976	PRJEB26919	SAMEA4699805	Illumina HiSeq 2500	ERR2604099	2014-04-07	3	42.52	3.18	0.22	3	water	prok enriched	13.519	275.96	37.068	0	0	0.00043783	0.0362596	0.0111746	0.0503708	0.00423925	0	0.035769	0	0	0.205452	0	0	0	0.0312372	0.000752799	0.229172	0.26595	0.35369	0.0389146	0	0.029635	0.0941993	0	0	0	0	0.0342956	0.0860717	0
Med. coastal	PRJEB26919	ERS2519977	ERS2519977	PRJEB26919	SAMEA4699806	Illumina HiSeq 2500	ERR2604100	2014-04-22	3	42.52	3.18	0.22	3	water	prok enriched	15.155	254.63	37.402	0	0	0.000559484	0.0998547	0.00632298	0.0175638	0	0	0.0674644	0.0213672	0	0.0336792	0.0288653	0	0	0.658743	0.00708483	0.150394	0.35453	0.28561	0.084326	0	0.0419213	0.10871	0	0.180564	0	0	0.0296999	0.0915139	0
Med. coastal	PRJEB26919	ERS2519978	ERS2519978	PRJEB26919	SAMEA4699807	Illumina HiSeq 2500	ERR2604101	2014-06-10	3	42.52	3.18	0.22	3	water	prok enriched	17.702	250.09	37.725	0	0	0.00336605	0.0232879	0.0361913	0	0.00179353	0	0.0362016	0	0	0	0.0123914	0	0	0.471115	0.00270554	0.12385	0.247456	0.579678	0.0400057	0.0676796	0	0.12376	0	0	0	0	0.0323126	0.0923313	0
Med. coastal	PRJEB26919	ERS2519979	ERS2519979	PRJEB26919	SAMEA4699808	Illumina HiSeq 2500	ERR2604102	2014-07-21	3	42.52	3.18	0.22	3	water	prok enriched	20.502	231.04	37.883	0	0	0.00119212	0.0673927	0.0140659	0.00880674	0.00157397	0	0.314826	0.00582241	0	0	0.0141581	0	0	0.206516	0.00286033	0.166147	0.150504	0.972836	0.10108	0.0256294	0	0.109032	0.0576599	0.00804549	0	0	0.0428304	0.0953622	0
Med. coastal	PRJEB26919	ERS2519980	ERS2519980	PRJEB26919	SAMEA4699809	Illumina HiSeq 2500	ERR2604103	2014-08-04	3	42.52	3.18	0.22	3	water	prok enriched	21.993	193.59	37.826	0	0	0.00230977	0.0287083	0.0113926	0	0.00409957	0	0.0850889	0.0454653	0	0.168674	0.0083214	0	0	0.216427	0.0038844	0.171444	0.127754	1.27887	0.0271271	0.0264951	0.0109515	0.054781	0	0	0	0	0.0667341	0.128449	0
Med. coastal	PRJEB26919	ERS2519981	ERS2519981	PRJEB26919	SAMEA4699810	Illumina HiSeq 2500	ERR2604104	2014-09-01	3	42.52	3.18	0.22	3	water	prok enriched	21.666	232.91	37.9374	0	0	0	0.0569938	0.0284701	0.00251472	0	0	0.268551	0.0291564	0	0.154955	0.00806985	0	0	0.608678	0.00153413	0.183246	0.200071	0.881652	0.0722028	0.0331918	0.0108011	0.0347057	0.0144382	0.183778	0	0	0.054241	0.108959	0
Med. coastal	PRJEB26919	ERS2519982	ERS2519982	PRJEB26919	SAMEA4699811	Illumina HiSeq 2500	ERR2604105	2014-11-12	3	42.52	3.18	0.22	3	water	prok enriched	18.232	229.42	38.0811	0	0	0	0.10953	0.033001	0.00156489	0.00555636	0	0.0293426	0.00929332	0	0.0246904	0.0150654	0	0	0.18893	0.0020795	0.0982468	0.141445	0.611515	0.0919565	0.0629655	0	0.129095	0	0.0624813	0.00196015	0	0.0537465	0.123564	0
Med. coastal	PRJEB26919	ERS2519983	ERS2519983	PRJEB26919	SAMEA4699812	Illumina HiSeq 2500	ERR2604106	2014-11-24	3	42.52	3.18	0.22	3	water	prok enriched	17.33	244.13	37.67	0	0	0	0.0267643	0.0436955	0.0488932	0	0	0.23958	0.00411072	0	0	0	0	0.0076738	0.873322	0.000827845	0.18824	0.323982	1.03085	0.0491261	0.163787	0.354641	0.426694	0.0431899	0.0082571	0	0	0.0566401	0.155121	0
Med. coastal	PRJEB26919	ERS2519984	ERS2519984	PRJEB26919	SAMEA4699813	Illumina HiSeq 2500	ERR2604107	2014-12-08	3	42.52	3.18	0.22	3	water	prok enriched	16.1533	250.92	37.5258	0	0	0.112254	1.22151	0.0686162	0.0803703	0.0201038	0.0836719	3.5162	0.0379294	0.169046	0.11017	0.0102479	0	0	1.27107	0.00254616	0.272902	2.03369	1.67534	0.366872	0.149217	0.0524394	1.06404	0.0612163	0.0438164	0.0352183	0	0.124088	0.206496	0
Med. coastal	PRJEB26919	ERS2519985	ERS2519985	PRJEB26919	SAMEA4699814	Illumina HiSeq 2500	ERR2604108	2015-01-08	3	42.52	3.18	0.22	3	water	prok enriched	13.27	266.43	37.79	0	0	0.00184259	0.180893	0.0359248	0.0294999	0	0	0.0136895	0.0260143	0.039671	0.0940315	0.00468576	0	0	0.320033	0.00116421	0.130207	0.0925314	0.405682	0.100816	0.00423832	0.0680517	0.135561	0.0796881	0	0.000977176	0	0.0409296	0.100743	0
Med. coastal	PRJEB26919	ERS2519986	ERS2519986	PRJEB26919	SAMEA4699815	Illumina HiSeq 2500	ERR2604109	2015-01-22	3	42.52	3.18	0.22	3	water	prok enriched	12.67	269.23	37.83	0	0	0.000301593	0.0944185	0.049111	0.0138929	0	0	0.163026	0.0131714	0	0	0	0	0	0.0238534	0.000610891	0.126083	0.111353	0.44914	0.0763963	0	0	0.156393	0.0117066	0	0	0	0.0383267	0.117101	0
Med. coastal	PRJEB26919	ERS2519987	ERS2519987	PRJEB26919	SAMEA4699816	Illumina HiSeq 2500	ERR2604110	2015-02-02	3	42.52	3.18	0.22	3	water	prok enriched	12.6014	267.44	38.0616	0	0	0	0.015536	0.0368627	0.0425391	0.000341118	0	0.295405	0.0409896	0	0.0217801	0	0	0	0.140193	0.000883842	0.0897583	0.0654381	0.593557	0.0888192	0	0	0.0608079	0.0293446	0.0163687	0	0	0.0372063	0.0944687	0
Tara prok	Sunagawa_et_al_2015	ERS477979	ERS477979	PRJEB1787	SAMEA2591084	Illumina HiSeq 2000	ERR315858,ERR315861	2009-11-18T09:43:30Z	5	42.1956	17.717	0.22	1.6	water	prok enriched	17.322	221.457	38.2014	0	0	0	0.0177118	0	0.0230809	0.116257	0	0.0170548	0.00180052	0.0123558	0	0.00291883	0	0	71.0632	0.00149435	0.0999953	0.0452547	0.607695	0.0288096	0	0	0.0726079	0.0182154	0.00361665	0	0	0.0264762	0.0697243	0
Tara prok	Sunagawa_et_al_2015	ERS477998	ERS477998	PRJEB1787	SAMEA2591098	Illumina HiSeq 2000	ERR315859,ERR315860	2009-11-18T14:48:00Z	55	42.1697	17.7268	0.22	1.6	water	prok enriched	15.1941	224.787	38.4727	0	0	0	0.00844331	0.00423412	0.0102472	0	0	0.112942	0.0240213	0.0713884	0.0645843	0	0	0	29.6056	0.00472973	0.0809938	0.215039	0.557829	0.087966	0.008463	0	0.146304	0.0391797	0	0	0	0.0187393	0.0581205	0
Tara prok	Sunagawa_et_al_2015	ERS488509	ERS488509	PRJEB1787	SAMEA2619782	Illumina HiSeq 2000	ERR599094,ERR599153	2009-11-23T14:59:00Z	50	39.3874	19.4082	0.22	1.6	water	prok enriched	15.1613	229.548	38.4757	0	0	0	0.0220859	0.0097708	0.119042	0.00227965	0	0.27071	0.0073374	0	0.0245985	0	0	0	4.54394	0.0118884	0.119797	0.474186	0.649763	0.056423	0	0	0.248588	0	0.00736922	0.0092818	0	0.0511753	0.104773	0
Tara prok	Sunagawa_et_al_2015	ERS488486	ERS488486	PRJEB1787	SAMEA2619766	Illumina HiSeq 2000	ERR598951,ERR599043	2009-11-23T10:15:00Z	5	39.3744	19.3994	0.22	1.6	water	prok enriched	18.3425	218.017	38.1829	0	0	0	0.0362473	0.00231552	0.0617273	0.239178	0	0.0278438	0.0120795	0.0419434	0.0371058	0.00476531	0	0	1.13938	0.00839542	0.154977	0.420111	1.02208	0.0553468	0.0218827	0	0.303428	0	0	0	0	0.0436827	0.093509	0
Tara prok	Sunagawa_et_al_2015	ERS494170	ERS494170	PRJEB1787	SAMEA2623627	Illumina HiSeq 2000	ERR598983	2012-02-02T12:52:00Z	5	39.2239	-71.0352	0.22	3	water	prok enriched	14.1189	233.859	35.1833	0	0	0	0.0603892	0.0723188	0.0535547	0.00424298	0	0.297342	0.0677146	0.0527601	0.337452	0.0254441	0	0	0.516459	0.00704014	0.750639	0.14494	1.31124	0.299416	0.771799	21.8898	0.419956	0.110763	2.27567	0	0.201249	0.105458	0.174023	0.0375457
Tara prok	Sunagawa_et_al_2015	ERS494208	ERS494208	PRJEB1787	SAMEA2623649	Illumina HiSeq 2000	ERR599166	2012-02-03T11:00:59Z	590	39.163	-70.0227	0.22	3	water	prok enriched	5.06724	230.249	34.9692	0	0	0.00543747	1.7928	0.0181209	0.0797313	0	0	0	0.825987	0.157442	1.68439	0.0461186	0	0	20.9773	0.000652452	0.339531	15.3977	1.00027	2.12626	0.0764469	0.847743	13.0566	0.404064	3.52094	0	0	0.195218	0.245878	0
Tara prok	Sunagawa_et_al_2015	ERS488119	ERS488119	PRJEB1788	SAMEA2619531	Illumina HiSeq 2000	ERR594288,ERR594316,ERR594317	2009-09-28T13:18:00Z	5	39.1208	5.85945	0.22	1.6	water	prok enriched	23.8526	NA	37.9751	0	0	0	0.0139224	0.0154099	0.650018	0.0305182	0.106186	0.341903	0.0738169	0.36343	0.650693	0.0189514	0	0.0263512	2.75012	0.00537681	0.186601	1.03293	1.0175	0.672823	0.0773546	0.0109767	0.597628	0.0144567	0.0970152	0	0	0.0674589	0.0962761	0
Tara prok	Sunagawa_et_al_2015	ERS488147	ERS488147	PRJEB1788	SAMEA2619548	Illumina HiSeq 2000	ERR594315,ERR594329	2009-09-28T18:17:30Z	55	39.0733	5.88185	0.22	1.6	water	prok enriched	16.1519	NA	37.8232	0	0	0	0.00560796	0.00950995	0.0728374	0	0	0.0805884	0.0183265	0.0183779	0.0213452	0.000849198	0	0	1.51675	0.00222268	0.0950548	0.219363	0.635399	0.0236419	0	0	0.235617	0	0	0	0	0.0446295	0.0858059	0
Mediterranean	PRJNA305355	SRS1196997	SRS1196997	PRJNA305355	SAMN04325109	Illumina HiSeq 2000	SRR2981519	2010-10-03	75	38.8175	25.2594	0.22	5	water	prok enriched	-	-	-	0	0	0	0.0728083	0.0120956	0.199303	0.172258	0	0.0181379	0.0390862	0.131405	0.457846	0	0	0.0380283	2.31828	0.0026176	0.0935837	5.926	1.20299	0.626821	0	0.0816522	1.27713	0.0484453	0.0140374	0	0	0.144987	0.103317	0
Mediterranean	PRJNA305355	SRS1197004	SRS1197004	PRJNA305355	SAMN04325110	Illumina HiSeq 2000	SRR2981523	2010-10-03	600	38.8175	25.2594	0.22	5	water	prok enriched	-	-	-	0	0	0	0.231383	0.0274175	0.139579	0.0065636	0	0	0.100782	0.0421605	0.410578	0	0	0	2.23747	0.000114811	0.0703689	4.08687	2.50427	0.789196	0.0355692	0.0916437	9.33825	0.0556393	0.0375741	0	0	0.120195	0.054948	0
Mediterranean	PRJNA257723	SRS2392535	SRS2392535	PRJNA257723	SAMN07357613	Illumina HiSeq 2000	SRR5877443	2015-01-27	20	38.2703	-0.4209	0.22	5	water	prok enriched	-	-	-	0	0	0	2.8998	0.192324	0.121832	0.346934	0	3.87726	0.691224	0	1.23865	0.692181	0	0	64.0012	0.0587152	1.07647	0.968442	5.61224	6.5236	0.341779	0	2.42374	0.129206	0.741851	0	0	0.339274	0.699757	0
Mediterranean	PRJNA257723	SRS2392539	SRS2392539	PRJNA257723	SAMN07357610	Illumina HiSeq 2000	SRR5877534	2014-09-12	15	38.0685	-0.231994	0.22	5	water	prok enriched	-	-	-	0	0	0	0.542119	0.0681667	0.0259989	0.0326717	0.052649	0.938844	0.0362236	0.194988	0.147078	0	0	0.129133	3.02214	0.0226678	0.492784	0.268134	1.57013	1.16346	0.295655	0.384514	0.0421038	0.492104	0.276785	0	0	0.110306	0.167744	0
Mediterranean	PRJNA257723	SRS1404797	SRS1404797	PRJNA257723	SAMN04874669	Illumina HiSeq 2000	SRR3405540	2015-01-27	20	38.0685	-0.231994	0.22	5	water	prok enriched	-	-	-	0	0	0.00698007	1.54284	0.106173	0.265402	0.311001	0	10.5907	0.215299	0.321654	1.30392	0.271462	0	0.0223286	9.1706	0.0345991	1.02015	0.981162	5.51589	3.59001	0.433499	0.549634	2.07346	0.352324	0.664849	0	0	0.399015	0.809923	0
Mediterranean	PRJNA257723	SRS2392523	SRS2392523	PRJNA257723	SAMN07357609	Illumina HiSeq 2000	SRR5877432	2013-12-13	20	38.0685	-0.231994	0.22	5	water	prok enriched	-	-	-	0	0	0	0.236986	0.0156109	0.0163413	0.0215179	0.0733882	6.52986	0.0384447	0.345759	0.603025	0	0	0	8.48931	0.00760458	0.279841	0.0758137	0.742792	0.626225	0.0382044	0	0.168744	0.769486	0.0313329	0	0	0.135975	0.169382	0
Mediterranean	PRJNA257723	SRS2392540	SRS2392540	PRJNA257723	SAMN07357611	Illumina HiSeq 2000	SRR5877535	2014-09-12	30	38.0685	-0.231994	0.22	5	water	prok enriched	-	-	-	0	0	0	0.136914	0.0184247	0.0127193	0.0588933	0.00633016	1.47796	0	0.134513	0.0787403	0	0	0.0470655	2.52529	0.0102807	0.193404	0.135281	0.896321	0.851219	0	0.0553938	0.06232	0	0.0133167	0	0	0.114876	0.142288	0
Mediterranean	PRJNA257723	SRS676784	SRS676784	PRJNA257723	SAMN02954150	Illumina HiSeq 2000	SRR1539645	2013-09-06	50	38.0685	-0.231994	0.22	5	water	prok enriched	-	-	-	0	0	0	2.45451	0.0314284	0.0305752	0.221143	0	1.10822	0.012883	0.183593	0.085702	0.0100498	0	0.00578637	1.49615	0.0106309	0.326053	0.428036	1.80231	2.17651	0.0953135	0.307996	0.77097	0.411751	0.234049	0	0	0.235567	0.243271	0
Mediterranean	PRJNA257723	SRS1596890	SRS1596890	PRJNA257723	SAMN05504280	Illumina HiSeq 2000	SRR3993157	2014-09-12	60	38.0685	-0.231994	0.22	5	water	prok enriched	-	-	-	0	0	0	0.515032	0.150453	0.0368451	0.461106	0.0316128	3.68156	0.176585	0.706655	0.815522	0	0	0	15.591	0.0141905	0.412337	0.133453	1.23221	1.5187	0.0512474	0.225926	0.685804	0.109622	0.234484	0	0	0.121365	0.22292	0
Mediterranean	PRJNA257723	SRS1792469	SRS1792469	PRJNA257723	SAMN05992387	Illumina HiSeq 4000	SRR5010551	2015-09-12	60	38.0685	-0.231994	0.22	5	water	prok enriched	-	-	-	0	0	0	0.523016	0	0	0	0	0.615841	0.019888	0	0	0.0850723	0	0	2.0728	0.00728213	0.609145	0.4302	0.664595	0.916516	0.124355	0	0.149639	0	0.31588	0	0	0.0201154	0.0715732	0
Mediterranean	PRJNA257723	SRS679600	SRS679600	PRJNA257723	SAMN02954009	Illumina HiSeq 2000	SRR1539203	2009-06-22	65	38.0685	-0.231994	0.22	5	water	prok enriched	-	-	-	0	0	0	4.33545	0.0157811	1.75539	0.620288	0.310627	64.0353	0.964781	2.80575	3.27144	0	0.0193069	0.30355	17.8207	0.0158773	0.920015	0.847155	1.83914	17.0701	0.160956	3.36399	0.21977	2.49284	0.931313	0	0	3.98629	0.275285	0
Mediterranean	PRJNA257723	SRS676808	SRS676808	PRJNA257723	SAMN02954014	Illumina HiSeq 2000	SRR1539382	2012-07-20	75	38.0685	-0.231994	0.22	5	water	prok enriched	-	-	-	0	0	0	0.00434101	0.00722108	0.0160086	0	0	0	0.0203351	0	0.0324155	0	0	0	0.0876675	0.000297833	0.019084	0.0193055	0.176679	0.00171236	0	0.0137664	0.0254785	0	0	0	0	0.014872	0.0358445	0
Mediterranean	PRJNA257723	SRS676809	SRS676809	PRJNA257723	SAMN02954012	Illumina HiSeq 2000	SRR1539383	2012-07-20	75	38.0685	-0.231994	0.22	5	water	prok enriched	-	-	-	0	0	0	0.0553747	0.0486454	0.011169	0	0	0.0943695	0.114572	0	0.118419	0	0	0	0.128496	0.00109439	0.0981739	0.0678794	0.73244	0.0175501	0.00730426	0.0168615	0.0223082	0.0105434	0.0687505	0	0	0.067899	0.137762	0
Mediterranean	PRJNA257723	SRS2392524	SRS2392524	PRJNA257723	SAMN07357612	Illumina HiSeq 2000	SRR5877433	2015-01-27	80	38.0685	-0.231994	0.22	5	water	prok enriched	-	-	-	0	0	0	12.9649	0.38364	0.183615	0.385524	0	5.87388	0.0616081	0	1.28973	0.299619	0	0	2.16155	0.0300777	4.01809	2.71803	6.79389	20.1613	5.02181	2.32707	3.75266	2.19157	4.14951	0	0	0.617089	0.907844	0
Mediterranean	PRJNA352798	SRS1790036	SRS1790036	PRJNA352798	SAMN05992379	Illumina HiSeq 4000	SRR5007106	2015-10-15	15	37.3536	-0.286194	0.22	5	water	prok enriched	-	-	-	0	0	0	0.154122	0.0136633	0	0	5.79217	0.528236	0	0	0	0	0	0.0523098	0.399055	0.00345319	0.120691	0.0620601	0.0429752	0.621184	0.0427003	0	0.224611	0	0.524154	0	0	0.0483158	0.0598751	0
Mediterranean	PRJNA352798	SRS4304993	SRS4304993	PRJNA352798	SAMN10839273	Illumina HiSeq 4000	SRR8503606	2015-10-15	15	37.3536	-0.286194	0.22	5	water	prok enriched	-	-	-	0	0	0	0.447937	0.241456	0	0	1.87182	0.239402	0	0	0.0554184	0	0	0	1.67404	0.00598077	0.365333	0.161514	0.0481613	0.826233	0.0459288	0.425988	0	0	0.820136	0	0.358596	0.0732087	0.0578667	0
Mediterranean	PRJNA352798	SRS4304994	SRS4304994	PRJNA352798	SAMN10839292	Illumina HiSeq 4000	SRR8503605	2015-10-15	15	37.3536	-0.286194	0.22	5	water	prok enriched	-	-	-	0	0	0	0.508389	0.037946	0	0	0.510377	0.202108	0.0121291	0	0	0	0	0	8.09023	0.00703181	0.0569142	0.325931	0.0405316	0.430344	0.065064	0	0.130021	0	0.69021	0	0	0.00660573	0.0500605	0
Mediterranean	PRJNA352798	SRS1791640	SRS1791640	PRJNA352798	SAMN05992380	Illumina HiSeq 4000	SRR5007114	2015-10-15	30	37.3536	-0.286194	0.22	5	water	prok enriched	-	-	-	0	0	0	0.0413838	0	0	0	0.549787	0.129249	0	0	0	0	0	0	0.396473	0.00168921	0.0216476	0.0050597	0.038541	0.0232681	0	0	0.0337366	0	0	0	0	0.0130975	0.0216759	0
Mediterranean	PRJNA352798	SRS1791645	SRS1791645	PRJNA352798	SAMN05992381	Illumina HiSeq 4000	SRR5007115	2015-10-15	45	37.3536	-0.286194	0.22	5	water	prok enriched	-	-	-	0	0	0	0.0454792	0	0	0	0.121269	0.829526	0	0	0	0	0	0.021284	0.709766	0.00187864	0.0107001	0.0734576	0.0381003	0.0916286	0	0	0.101485	0	0	0	0.0382106	0.00443536	0.0364674	0
Mediterranean	PRJNA352798	SRS1791646	SRS1791646	PRJNA352798	SAMN05992382	Illumina HiSeq 4000	SRR5007118	2015-10-15	60	37.3536	-0.286194	0.22	5	water	prok enriched	-	-	-	0	0	0	0.0136528	0.00663167	0	0	0	0.369173	0.0353441	0.0936577	0.0315752	0	0	0	0.110824	0.00278794	0.00793957	0.00573694	0.0282709	0.0187675	0	0	0.0494935	0	0.0121581	0	0	0.0390878	0.0285046	0
Mediterranean	PRJNA352798	SRS4304991	SRS4304991	PRJNA352798	SAMN10839294	Illumina HiSeq 4000	SRR8503608	2015-10-15	60	37.3536	-0.286194	0.22	5	water	prok enriched	-	-	-	0	0	0	0.0501849	0	0	0	0.134727	0.725108	0.0685429	0.0888567	0.713502	0	0	0	5.30265	0.00355548	0.032163	0.151077	0.400836	0.421692	0	0	0	0	0	0	0	0.0133321	0.0709106	0
Mediterranean	PRJNA352798	SRS4304992	SRS4304992	PRJNA352798	SAMN10839296	Illumina HiSeq 4000	SRR8503607	2015-10-15	60	37.3536	-0.286194	0.22	5	water	prok enriched	-	-	-	0	0	0	1.37178	0.0184055	0	0	0.201796	0.607381	0	0	0.514197	0	0	0	2.86849	0.00998588	0.0345091	0.0902014	0.92159	1.21475	0	0.321384	0.163651	0	0.0550656	0	0	0.00572184	0.0785324	0
Mediterranean	PRJNA352798	SRS1791667	SRS1791667	PRJNA352798	SAMN05992383	Illumina HiSeq 4000	SRR5007138	2015-10-15	75	37.3536	-0.286194	0.22	5	water	prok enriched	-	-	-	0	0	0	0.301613	0	0	0	0	0.0254378	0.247489	0	0	0	0	0	0.759909	0.00792989	0	0	0.0482475	0.0487559	0	0	0	0	0	0	0	0.0157265	0.0473397	0
Mediterranean	PRJNA352798	SRS1791668	SRS1791668	PRJNA352798	SAMN05992384	Illumina HiSeq 4000	SRR5007139	2015-10-15	90	37.3536	-0.286194	0.22	5	water	prok enriched	-	-	-	0	0	0	0.138935	0	0	0	0	0	0.126304	0	0	0	0	0	0.0824332	0.00203208	0	0	0.03837	0.0492623	0	0	0	0.0463972	0	0	0	0.0089335	0.0371577	0
Mediterranean	PRJNA352798	SRS4304995	SRS4304995	PRJNA352798	SAMN10839330	Illumina HiSeq 4000	SRR8503604	2015-10-15	90	37.3536	-0.286194	0.22	5	water	prok enriched	-	-	-	0	0	0	1.76588	0.0216448	0	0	0	1.20593	0.548711	0	0	0	0	0	27.6863	0.0156267	0.0858255	0.188432	1.42615	3.152	0	0	0	0	0	0	0	0.0716081	0.104012	0
Mediterranean	PRJNA352798	SRS1791670	SRS1791670	PRJNA352798	SAMN05992385	Illumina HiSeq 4000	SRR5007141	2015-10-15	1000	37.3536	-0.286194	0.22	5	water	prok enriched	-	-	-	0	0	0	2.73403	0	0.0838869	0	0	0	0	0	0	0	0	0	22.3357	0.000338453	0.260183	0.395638	9.35923	2.05954	0.17339	0.120336	0.643022	0.438457	0.0963603	0	0.23164	0.0694542	0.066932	0
Mediterranean	PRJNA352798	SRS1791671	SRS1791671	PRJNA352798	SAMN05992386	Illumina HiSeq 4000	SRR5007147	2015-10-15	2000	37.3536	-0.286194	0.22	5	water	prok enriched	-	-	-	0	0	0	17.3871	0.536856	0	0	0	0	0	0	0.218555	0	0	0	53.9953	0.00102087	1.15892	3.65895	14.8138	31.2507	0.74113	3.13531	2.24897	0.174324	1.05714	0	0	0.0588811	0.0736939	0
Tara prok	Sunagawa_et_al_2015	ERS477931	ERS477931	PRJEB1788	SAMEA2591057	Illumina HiSeq 2000	ERR315857	2009-09-23T12:55:00Z	5	37.0488	1.9402	0.22	1.6	water	prok enriched	23.8257	NA	37.4911	0	0	0	0.0151858	0.0205491	0.110513	0.00923368	0	0.0266359	0	0	0.0440444	0.0299762	0	0	11.7599	0.00319189	0.160863	0.404007	1.22185	0.0550225	0	0	0.36531	0.00999591	0.134753	0	0	0.0466008	0.101545	0
Tara prok	Sunagawa_et_al_2015	ERS477953	ERS477953	PRJEB1788	SAMEA2591074	Illumina HiSeq 2000	ERR315856	2009-09-23T16:31:30Z	42	37.0469	1.94895	0.22	1.6	water	prok enriched	17.3675	NA	NA	0	0	0	0.0178383	0.00475032	0.212951	0.0139025	0	0.0506846	0.00654559	0	0.0426486	0.0377361	0	0	6.00915	0.00556759	0.112918	0.170033	1.85963	0.104234	0.0093678	0.0314946	0.508539	0	0.0480782	0	0	0.0351787	0.101376	0
Monterey bloom	JGI_Monterey_bloom	SRS3598964	SRS3598964	PRJNA467757	SAMN09201302	Illumina HiSeq 2500	SRR7608731	2016-11-10	5.274	36.8313	-121.905	0.22	5	water	prok enriched	15.505	252.15	33.319	0	0	0	0.0173145	0.243388	0.0126352	0	0	0.0197815	0	0	0	0	0	0	0.325643	0.000407827	0.275021	0.114705	0.0139574	0	0	0	0	0	0	0	0	0.000974893	0.00285449	0
Monterey bloom	JGI_Monterey_bloom	SRS3595127	SRS3595127	PRJNA467723	SAMN09201857	Illumina HiSeq 2500	SRR7592236	2016-11-03	5.282	36.8313	-121.905	0.22	5	water	prok enriched	15.395	290.13	33.294	0	0	0	0.0175228	0.2188	0	0	0	0	0	0	0	0	0	0	96.3459	3.92816e-05	0.00201361	0.046442	0.01434	0	0	0	0	0.0239557	0.0186396	0	0	0.000166935	0.00109977	0
Monterey bloom	JGI_Monterey_bloom	SRS4178858	SRS4178858	PRJNA502409	SAMN10350899	Illumina HiSeq 2500	SRR8360543	2016-11-10	5.303	36.8313	-121.905	0.22	5	water	prok enriched	15.542	254.89	33.334	0	0	0	0	0.294111	0.010179	0	0	0	0	0	0	0	0	0	12.212	0.000143739	0.241676	0.0621026	0.101198	0	0	0	0	0	0	0	0	0.000523585	0.00359311	0
Monterey bloom	JGI_Monterey_bloom	SRS3597331	SRS3597331	PRJNA467743	SAMN09201683	Illumina HiSeq 2500	SRR7601261	2016-11-09	5.392	36.8313	-121.905	0.22	5	water	prok enriched	15.753	316.65	33.288	0	0	0	0.00149077	0	0	0	0	0	0	0	0	0	0	0	1.18067	0.000287105	0.0881822	0.0753373	0	0	0	0	0	0.0437725	0	0	0	0.0162837	0.0016746	0
Monterey bloom	JGI_Monterey_bloom	SRS3599613	SRS3599613	PRJNA467772	SAMN09202114	Illumina HiSeq 2500	SRR7609573	2016-11-04	5.453	36.8313	-121.905	0.22	5	water	prok enriched	15.602	264.96	33.35	0	0	0.00482262	0.00248419	1.56016	0	0	0	0	0	0	0	0	0	0.0111068	50.6727	0.000798796	0.119891	0.0663665	0.0132548	0	0	0	0.0882639	0.056255	0	0	0	0.0251749	0.0028802	0
Monterey bloom	JGI_Monterey_bloom	SRS3599485	SRS3599485	PRJNA467766	SAMN09201534	Illumina HiSeq 2500	SRR7609363	2016-11-05	5.505	36.8313	-121.905	0.22	5	water	prok enriched	15.682	266.79	33.369	0	0	0	0.0232784	0.861838	0.0162696	0	0	0.0254714	0	0	0	0	0	0	10.6241	0.00196925	0.361471	0.0452586	0.0539164	0.00649737	0	0	0.0478708	0.0505611	0	0	0	0.0113782	0.00620249	0
Monterey bloom	JGI_Monterey_bloom	SRS4179641	SRS4179641	PRJNA502425	SAMN10351050	Illumina HiSeq 2500	SRR8361517	2016-11-12	5.582	36.8313	-121.905	0.22	5	water	prok enriched	15.572	257.64	33.318	0	0	0	0.0113606	0.187569	0	0	0	0	0.00515017	0	0	0	0	0.00480711	45.446	0.000125718	0.0627806	0.0208993	0	0.00974651	0	0	0	0.0174132	0	0	0	0.0026238	0.00285979	0
Monterey bloom	JGI_Monterey_bloom	SRS4179651	SRS4179651	PRJNA502424	SAMN10351093	Illumina HiSeq 2500	SRR8361527	2016-11-04	5.618	36.8313	-121.905	0.22	5	water	prok enriched	15.595	264.96	33.349	0	0	0.00146582	0.0364374	0.88349	0	0	0	0	0	0	0	0	0	0	24.7755	0.000825608	0.108511	0.0234371	0	0.0164356	0	0	0.0415238	0.066163	0.0481739	0	0	0.000362957	0.00358675	0
Monterey bloom	JGI_Monterey_bloom	SRS4179498	SRS4179498	PRJNA502422	SAMN10351092	Illumina HiSeq 2500	SRR8361371	2016-11-08	5.63	36.8313	-121.905	0.22	5	water	prok enriched	15.688	323.51	33.272	0	0	0.000658684	0.00300989	0.0826548	0	0	0	0	0	0	0	0	0	0.00264789	19.1169	0.000103874	0.0151488	0.112298	0.0189599	0	0	0	0	0	0	0	0	0.0237864	0.00157526	0
Monterey bloom	JGI_Monterey_bloom	SRS3595166	SRS3595166	PRJNA467724	SAMN09201853	Illumina HiSeq 2500	SRR7592287	2016-11-05	5.644	36.8313	-121.905	0.22	5	water	prok enriched	15.573	258.1	33.364	0	0	0	0	2.51329	0	0	0	0.0419014	0	0	0	0	0	0	37.2394	0.000755882	0.938163	0.0271692	0.0295649	0	0	0	0.0196873	0.0146548	0	0	0	0.000344172	0.00396797	0
Monterey bloom	JGI_Monterey_bloom	SRS3595363	SRS3595363	PRJNA467729	SAMN09201851	Illumina HiSeq 2500	SRR7592826	2016-10-04	5.75	36.8313	-121.905	0.22	5	water	prok enriched	13.522	299.92	33.566	0	0	0	0.0452683	0.79029	0	0	0	0	0	0	0	0	0	0.0168783	4.10026	0.000772469	0	0.252031	0.100712	0.0225308	0	0	0	0.0363807	0	0	0	0.0184249	0.0102985	0
Monterey bloom	JGI_Monterey_bloom	SRS3598489	SRS3598489	PRJNA467755	SAMN09201442	Illumina HiSeq 2500	SRR7608232	2016-11-11	5.751	36.8313	-121.905	0.22	5	water	prok enriched	15.784	280.05	33.33	0	0	0	0.00105622	0	0	0	0	0	0	0	0	0	0	0	27.0302	0.000364659	0	0.0651131	0	0	0	0	0.0312866	0	0	0	0	0.000820424	0.00129525	0
Monterey bloom	JGI_Monterey_bloom	SRS3596752	SRS3596752	PRJNA467736	SAMN09201848	Illumina HiSeq 2500	SRR7595425	2016-11-04	5.798	36.8313	-121.905	0.22	5	water	prok enriched	15.602	269.54	33.348	0	0	0	0.00740723	1.35931	0	0	0	0.110479	0	0	0	0	0	0	1.68536	0.00149474	0.0637969	0.231087	0.019488	0	0	0	0	0.0418707	0	0	0	0.0182799	0.00398555	0
Monterey bloom	JGI_Monterey_bloom	SRS3595105	SRS3595105	PRJNA467720	SAMN09201680	Illumina HiSeq 2500	SRR7592212	2016-10-04	5.833	36.8313	-121.905	0.22	5	water	prok enriched	13.508	295.8	33.565	0	0	0	0.00603826	0.0545084	0	0	0	0	0	0	0	0	0	0	45.0489	0.000456679	0.00436008	0.166697	0.0375104	0.0263645	0	0.0165398	0	0.0166991	0	0	0	0.042519	0.00335624	0
Monterey bloom	JGI_Monterey_bloom	SRS3596961	SRS3596961	PRJNA468212	SAMN09201603	Illumina HiSeq 2500	SRR7600353	2016-11-08	5.841	36.8313	-121.905	0.22	5	water	prok enriched	15.682	323.06	33.273	0	0	0	0	0.590664	0	0	0	0	0	0	0	0	0	0	2.02284	0.000192448	0.0470107	0.0635717	0.0150545	0	0	0	0.0601489	0.0423527	0	0	0	0.000350505	0.000577283	0
Monterey bloom	JGI_Monterey_bloom	SRS3595119	SRS3595119	PRJNA467722	SAMN09201454	Illumina HiSeq 2500	SRR7592226	2016-11-09	5.901	36.8313	-121.905	0.22	5	water	prok enriched	15.682	299.72	33.286	0	0	0	0.00150155	0.046782	0	0	0	0	0	0	0	0	0	0	7.8662	0.000137181	0	0.040927	0.0214623	0.0167772	0	0	0.0285836	0.019209	0	0	0	0	0.0004115	0
Monterey bloom	JGI_Monterey_bloom	SRS3595273	SRS3595273	PRJNA467726	SAMN09202066	Illumina HiSeq 2500	SRR7592489	2016-09-27	5.926	36.8313	-121.905	0.22	5	water	prok enriched	14.265	347.49	33.547	0	0	0	0	0.491417	0	0	0	0.0532536	0	0	0	0	0	0	0.629601	0.000102929	0.0234706	0.0195537	0	0	0	0	0.020872	0	0.0580567	0	0	0	0.0062437	0
Monterey bloom	JGI_Monterey_bloom	SRS3599498	SRS3599498	PRJNA467768	SAMN09201440	Illumina HiSeq 2500	SRR7609452	2016-11-08	5.946	36.8313	-121.905	0.22	5	water	prok enriched	15.674	321.23	33.276	0	0	0	0.0138291	0.912058	0	0	0	0	0	0	0	0	0	0	6.24136	0.000314644	0.0601101	0.0636359	0.0123067	0.000373541	0	0	0	0.0164363	0	0	0	0.000573061	0.00361802	0
Monterey bloom	JGI_Monterey_bloom	SRS3597253	SRS3597253	PRJNA468214	SAMN09202493	Illumina HiSeq 2500	SRR7601174	2016-11-11	5.957	36.8313	-121.905	0.22	5	water	prok enriched	15.829	280.05	33.326	0	0	0	0.00257132	0.0623293	0	0	0	0	0	0	0	0	0	0	1.77309	0.000234992	0.0131457	0.0736973	0.0142975	0.00784644	0	0	0	0.0190951	0	0	0	0.000332881	0.00310678	0
Monterey bloom	JGI_Monterey_bloom	SRS3599066	SRS3599066	PRJNA467759	SAMN09201441	Illumina HiSeq 2500	SRR7608833	2016-09-26	5.982	36.8313	-121.905	0.22	5	water	prok enriched	14.503	393.7	33.526	0	0	0	0	6.85958	0	0	0	0.032795	0	0	0	0	0	0	1.18224	0.000929669	0	0.179048	0	0	0	0	0.0616349	0	0.154483	0	0	0.022244	0.0106478	0
Monterey bloom	JGI_Monterey_bloom	SRS3595272	SRS3595272	PRJNA468208	SAMN09201605	Illumina HiSeq 2500	SRR7592488	2016-10-24	6	36.8313	-121.905	0.22	5	water	prok enriched	-	-	-	0	0	0	0	0	0	0	0	0	0	0	0	0	0	0	0.540369	0.000197459	0.00337398	0.159359	0.0120139	0.00529334	0	0	0.0320005	0.0337988	0	0	0	0.000559429	0.00863858	0
Monterey bloom	JGI_Monterey_bloom	SRS3596367	SRS3596367	PRJNA468209	SAMN09202468	Illumina HiSeq 2500	SRR7593830	2016-10-12	6	36.8313	-121.905	0.22	5	water	prok enriched	-	-	-	0	0	0	0.0595533	0	0	0	0	0	0	0	0	0	0	0	1.98711	0.000173175	0.00332892	0.0534424	0.0355604	0.0117904	0	0	0.0158851	0	0	0	0	0	0.0151512	0
Monterey bloom	JGI_Monterey_bloom	SRS3596368	SRS3596368	PRJNA467730	SAMN09202067	Illumina HiSeq 2500	SRR7593831	2016-10-10	6	36.8313	-121.905	0.22	5	water	prok enriched	-	-	-	0	0	0	0.000968062	0	0	0	0	0	0	0	0	0	0	0	0.90805	5.89805e-05	0.00302339	0.178731	0.0322967	0.000326763	0	0	0.0143377	0.046379	0	0	0	0.00656506	0.00605469	0
Monterey bloom	JGI_Monterey_bloom	SRS3596372	SRS3596372	PRJNA467731	SAMN09201850	Illumina HiSeq 2500	SRR7593934	2016-10-26	6	36.8313	-121.905	0.22	5	water	prok enriched	-	-	-	0	0	0	0.00738721	0	0	0	0	0	0	0	0	0	0	0	0.596611	0.000420552	0.00587942	0.37025	0.0418704	0.0057446	0	0	0.0583972	0.0550296	0	0	0	0.000974847	0.0157882	0
Monterey bloom	JGI_Monterey_bloom	SRS3596502	SRS3596502	PRJNA468210	SAMN09201604	Illumina HiSeq 2500	SRR7594064	2016-10-19	6	36.8313	-121.905	0.22	5	water	prok enriched	-	-	-	0	0	0	0.000917171	0	0	0.00134933	0	0	0	0	0	0	0	0	0.921679	0.000260773	0.00859336	0.100906	0	0.010693	0	0	0.0407518	0	0	0	0	0.000474945	0.00534528	0
Monterey bloom	JGI_Monterey_bloom	SRS3596578	SRS3596578	PRJNA467734	SAMN09202069	Illumina HiSeq 2500	SRR7594164	2016-10-25	6	36.8313	-121.905	0.22	5	water	prok enriched	-	-	-	0	0	0	0.00863014	0	0	0	0	0	0	0	0	0	0	0	1.04455	0.000149658	0.0057537	0.214136	0.0614626	0.00816055	0	0	0.0136427	0	0	0	0	0.00360042	0.00392811	0
Monterey bloom	JGI_Monterey_bloom	SRS3597003	SRS3597003	PRJNA468213	SAMN09201602	Illumina HiSeq 2500	SRR7600395	2016-10-21	6	36.8313	-121.905	0.22	5	water	prok enriched	-	-	-	0	0	0	0.0116028	0	0	0	0	0.014634	0	0	0	0	0	0	0.701642	0.000207421	0.0057996	0.335216	0.020651	0.010886	0	0	0.0318283	0	0	0	0	0.00072121	0.00475134	0
Monterey bloom	JGI_Monterey_bloom	SRS3597061	SRS3597061	PRJNA467741	SAMN09201450	Illumina HiSeq 2500	SRR7600453	2016-10-31	6	36.8313	-121.905	0.22	5	water	prok enriched	-	-	-	0	0	0	0.00563123	0	0	0	0	0	0	0	0	0	0	0	1.63425	0.000510958	0.010715	0.0141917	0	0.0159125	0	0	0.0677507	0	0	0	0	0.0128178	0.00812803	0
Monterey bloom	JGI_Monterey_bloom	SRS3597062	SRS3597062	PRJNA467740	SAMN09201846	Illumina HiSeq 2500	SRR7600454	2016-10-25	6	36.8313	-121.905	0.22	5	water	prok enriched	-	-	-	0	0	0.000936318	0.0151447	0	0	0	0	0	0	0	0	0	0	0	8.74235	5.01947e-05	0	0.17058	0	0.00251403	0	0	0.0366057	0.00783507	0	0	0	0.00622706	0.00234218	0
Monterey bloom	JGI_Monterey_bloom	SRS3597063	SRS3597063	PRJNA467742	SAMN09201449	Illumina HiSeq 2500	SRR7600455	2016-10-17	6	36.8313	-121.905	0.22	5	water	prok enriched	-	-	-	0	0	0	0.00054724	0	0	0	0	0	0	0	0	0	0	0	3.61924	0.000789525	0.00656299	0.020949	0.0233692	0.00138129	0	0	0.0837409	0.00611192	0	0	0	0.00410685	0.0106041	0
Monterey bloom	JGI_Monterey_bloom	SRS3597332	SRS3597332	PRJNA467744	SAMN09201444	Illumina HiSeq 2500	SRR7601262	2016-10-21	6	36.8313	-121.905	0.22	5	water	prok enriched	-	-	-	0	0	0	0	0	0	0	0	0	0	0	0	0	0	0	5.19848	0.000123463	0.00271236	0.230986	0.0289741	0.000586294	0	0	0.00404559	0	0	0	0	0	0.0039504	0
Monterey bloom	JGI_Monterey_bloom	SRS3597445	SRS3597445	PRJNA467745	SAMN09201274	Illumina HiSeq 2500	SRR7601383	2016-10-28	6	36.8313	-121.905	0.22	5	water	prok enriched	-	-	-	0	0	0	0.0274278	0	0	0	0	0	0	0	0	0.00642687	0	0	1.53417	0.000424087	0.00362318	0.060163	0.0258025	0.00850703	0	0	0.0571275	0	0	0	0	0.00453447	0.0120381	0
Monterey bloom	JGI_Monterey_bloom	SRS3597739	SRS3597739	PRJNA467746	SAMN09202070	Illumina HiSeq 2500	SRR7601694	2016-10-24	6	36.8313	-121.905	0.22	5	water	prok enriched	-	-	-	0	0	0	0.0321813	0	0	0	0	0	0	0	0	0	0	0	3.78253	0.000517353	0.00568286	0.0894094	0.0404706	0.0111051	0	0	0.0107499	0.0270254	0	0	0	0	0.00853543	0
Monterey bloom	JGI_Monterey_bloom	SRS3598296	SRS3598296	PRJNA467752	SAMN09201539	Illumina HiSeq 2500	SRR7608010	2016-10-07	6	36.8313	-121.905	0.22	5	water	prok enriched	-	-	-	0	0	0	0	0	0	0	0	0.0151211	0	0	0	0	0	0	1.62695	0.00023381	0	0.15494	0.0533461	0	0	0	0.019995	0	0	0	0	0.00325315	0.006546	0
Monterey bloom	JGI_Monterey_bloom	SRS3598303	SRS3598303	PRJNA467753	SAMN09201443	Illumina HiSeq 2500	SRR7608017	2016-10-18	6	36.8313	-121.905	0.22	5	water	prok enriched	-	-	-	0	0	0	0	0	0	0	0	0	0	0	0	0	0	0	5.42802	0.000847541	0.0372392	0.185271	0.0221	0.00142072	0	0	0.0117405	0	0	0	0	0.00154363	0.00508471	0
Monterey bloom	JGI_Monterey_bloom	SRS3599065	SRS3599065	PRJNA467758	SAMN09201684	Illumina HiSeq 2500	SRR7608832	2016-10-07	6	36.8313	-121.905	0.22	5	water	prok enriched	-	-	-	0	0	0	0.00227618	0	0	0	0	0	0	0	0	0	0	0.0454367	20.4065	0.000103975	0	0.145319	0.0894694	0.00928821	0	0	0.0180722	0.0186303	0	0	0	0.0272801	0.00395065	0
Monterey bloom	JGI_Monterey_bloom	SRS3599370	SRS3599370	PRJNA467762	SAMN09202075	Illumina HiSeq 2500	SRR7609163	2016-10-11	6	36.8313	-121.905	0.22	5	water	prok enriched	-	-	-	0	0	0	0	0	0	0	0	0	0	0	0	0	0	0	28.5743	0	0.00212973	0.0562625	0.0227504	0.00622381	0	0	0.0219628	0	0	0	0	0.00977879	0.00494357	0
Monterey bloom	JGI_Monterey_bloom	SRS3599371	SRS3599371	PRJNA467761	SAMN09201537	Illumina HiSeq 2500	SRR7609166	2016-10-11	6	36.8313	-121.905	0.22	5	water	prok enriched	-	-	-	0	0	0	0.000852601	0	0	0	0	0	0	0	0	0	0	0.00680781	6.35139	8.90209e-05	0	0.0955503	0.0487463	0	0	0	0.0135388	0	0	0	0	0.015147	0.00934621	0
Monterey bloom	JGI_Monterey_bloom	SRS3599464	SRS3599464	PRJNA467763	SAMN09201536	Illumina HiSeq 2500	SRR7609344	2016-10-10	6	36.8313	-121.905	0.22	5	water	prok enriched	-	-	-	0	0	0	0	0	0	0	0	0	0	0	0	0	0	0.00250937	13.1814	9.84398e-05	0.00252306	0.0960217	0.035936	0.00627912	0	0	0.103365	0	0	0	0	0.00842709	0.00677523	0
Monterey bloom	JGI_Monterey_bloom	SRS3599483	SRS3599483	PRJNA467764	SAMN09201535	Illumina HiSeq 2500	SRR7609361	2016-10-11	6	36.8313	-121.905	0.22	5	water	prok enriched	-	-	-	0	0	0	0.000687001	0	0	0	0	0	0	0	0	0	0	0.00548553	10.4186	8.96631e-05	0	0.144821	0.0392784	0	0	0	0.0173261	0.0135142	0	0	0	0.00621681	0.00727987	0
Monterey bloom	JGI_Monterey_bloom	SRS3599484	SRS3599484	PRJNA467765	SAMN09201686	Illumina HiSeq 2500	SRR7609362	2016-10-13	6	36.8313	-121.905	0.22	5	water	prok enriched	-	-	-	0	0	0.00175352	0.0101185	0	0	0	0	0	0	0	0	0	0	0.00241449	10.9731	3.15727e-05	0.00242766	0.11788	0.00864432	0	0	0	0.0307196	0	0	0	0	0.0109455	0.00397773	0
Monterey bloom	JGI_Monterey_bloom	SRS4178772	SRS4178772	PRJNA502411	SAMN10351355	Illumina HiSeq 2500	SRR8360457	2016-10-13	6	36.8313	-121.905	0.22	5	water	prok enriched	-	-	-	0	0	0	0.0122653	0	0.00165004	0	0	0	0	0	0	0	0	0.158535	2.38753	1.99332e-05	0.00306538	0.0974048	0.0109151	0.00299509	0	0	0	0	0	0	0	0.123394	0.0047436	0
Monterey bloom	JGI_Monterey_bloom	SRS4178857	SRS4178857	PRJNA502410	SAMN10350898	Illumina HiSeq 2500	SRR8360542	2016-10-28	6	36.8313	-121.905	0.22	5	water	prok enriched	-	-	-	0	0	0	0.00110032	0	0	0	0	0	0	0	0	0.0110856	0	0	6.26771	0.000309947	0	0.0215385	0.0113148	0.0132666	0	0	0	0.0204365	0	0	0	0.00131718	0.00520656	0
Monterey bloom	JGI_Monterey_bloom	SRS4178859	SRS4178859	PRJNA502413	SAMN10351120	Illumina HiSeq 2500	SRR8360544	2016-10-20	6	36.8313	-121.905	0.22	5	water	prok enriched	-	-	-	0	0	0	0.0145319	0	0	0	0	0	0	0	0	0	0	0	2.10485	0.000437337	0	0.205349	0.0119739	0	0	0	0.0318939	0	0	0	0	0.000557565	0.00734649	0
Monterey bloom	JGI_Monterey_bloom	SRS4178860	SRS4178860	PRJNA502414	SAMN10350896	Illumina HiSeq 2500	SRR8360545	2016-10-12	6	36.8313	-121.905	0.22	5	water	prok enriched	-	-	-	0	0	0	0.00517722	0	0	0	0	0	0	0	0	0	0	0	2.1428	0.000127137	0.0130343	0.0529589	0	0.00990376	0	0	0.0213442	0.0597802	0	0	0	0.000270147	0.0139412	0
Monterey bloom	JGI_Monterey_bloom	SRS4178861	SRS4178861	PRJNA502407	SAMN10351037	Illumina HiSeq 2500	SRR8360546	2016-10-26	6	36.8313	-121.905	0.22	5	water	prok enriched	-	-	-	0	0	0	0.00145657	0	0	0.000457505	0	0	0	0	0	0	0	0	35.8221	6.76836e-05	0.00416343	0.0655896	0.0370624	0.00434965	0	0	0	0	0.00385401	0	0	0.000345162	0.00549533	0
Monterey bloom	JGI_Monterey_bloom	SRS4178863	SRS4178863	PRJNA502412	SAMN10350897	Illumina HiSeq 2500	SRR8360548	2016-10-17	6	36.8313	-121.905	0.22	5	water	prok enriched	-	-	-	0	0	0	0	0	0	0	0	0	0	0	0	0	0	0.00525426	2.75435	0.0010993	0.0158488	0.181118	0.0188112	0.0044475	0	0	0	0.00983965	0.0097806	0	0	0.040588	0.0137055	0
Monterey bloom	JGI_Monterey_bloom	SRS4179235	SRS4179235	PRJNA502441	SAMN10351042	Illumina HiSeq 2500	SRR8361101	2016-10-20	6	36.8313	-121.905	0.22	5	water	prok enriched	-	-	-	0	0	0	0.00198329	0	0	0	0	0	0	0	0	0	0	0	2.44646	0.000445999	0.00298204	0.0397704	0	0	0	0	0.0282831	0	0	0	0	0.000988884	0.00637905	0
Monterey bloom	JGI_Monterey_bloom	SRS4179483	SRS4179483	PRJNA502419	SAMN10351174	Illumina HiSeq 2500	SRR8361349	2016-10-18	6	36.8313	-121.905	0.22	5	water	prok enriched	-	-	-	0	0	0	0	0	0	0	0	0.0167261	0	0	0	0	0	0.00329637	1.81985	0.000711222	0.00994305	0.120095	0.0354048	0.00401412	0	0	0	0.0249283	0.00392748	0	0	0.00414797	0.00673197	0
Monterey bloom	JGI_Monterey_bloom	SRS4179640	SRS4179640	PRJNA502426	SAMN10351049	Illumina HiSeq 2500	SRR8361516	2016-10-31	6	36.8313	-121.905	0.22	5	water	prok enriched	-	-	-	0	0	0	0.0073108	0	0	0	0	0	0	0	0	0	0	0	2.12096	0.000772886	0.00742853	0.0636247	0.0132256	0.0296835	0	0	0.0704557	0	0	0	0	0.00061585	0.0079454	0
Monterey bloom	JGI_Monterey_bloom	SRS4179486	SRS4179486	PRJNA502421	SAMN10351091	Illumina HiSeq 2500	SRR8361352	2016-09-29	6.013	36.8313	-121.905	0.22	5	water	prok enriched	14.821	401.01	33.548	0.000484347	0	0	0.00125321	0	0	0	0	0	0	0	0	0	0.0299815	0	6.93446	0.00101408	0	0.0883798	0.0895632	0.00363388	0	0	0	0	0	0	0	0.0113405	0.00998891	0
Monterey bloom	JGI_Monterey_bloom	SRS3598069	SRS3598069	PRJNA467749	SAMN09202072	Illumina HiSeq 2500	SRR7607748	2016-10-03	6.068	36.8313	-121.905	0.22	5	water	prok enriched	13.144	268.35	33.564	0	0	0	0.00362975	0.829309	0	0	0	0	0	0	0.0810583	0	0	0	11.7117	0.000505314	0.100997	0.105259	0	0.0023603	0	0	0	0	0	0	0	0.00527306	0.00486313	0
Monterey bloom	JGI_Monterey_bloom	SRS3599504	SRS3599504	PRJNA467770	SAMN09201533	Illumina HiSeq 2500	SRR7609462	2016-10-05	6.082	36.8313	-121.905	0.22	5	water	prok enriched	13.236	272.01	33.564	0.00478027	0	0	0	4.52221	0	0	0	0.0300036	0	0	0	0	0.0151179	0.0295656	4.66633	0.00139179	0	0.375063	0.02117	0.023012	0	0	0	0	0	0	0	0.0456776	0.0143417	0
Monterey bloom	JGI_Monterey_bloom	SRS4179234	SRS4179234	PRJNA502418	SAMN10350894	Illumina HiSeq 2500	SRR8361100	2016-09-27	6.098	36.8313	-121.905	0.22	5	water	prok enriched	14.322	357.56	33.547	0	0	0	0	1.26143	0	0	0	0	0	0	0	0	0.0121389	0.0173189	2.78067	0.000603912	0.103868	0.276047	0	0	0	0	0	0	0	0	0	0.0126039	0.0097748	0
Monterey bloom	JGI_Monterey_bloom	SRS4179657	SRS4179657	PRJNA502427	SAMN10351067	Illumina HiSeq 2500	SRR8361533	2016-09-26	6.102	36.8313	-121.905	0.22	5	water	prok enriched	14.393	354.8	33.543	0.00111176	0	0	0	2.2452	0	0	0	0.027034	0.0057081	0	0	0	0.0238302	0	21.2413	0.000627019	0	0.0791315	0.0762989	0.0201102	0	0	0	0	0.117889	0	0	0.000444107	0.00438867	0
Monterey bloom	JGI_Monterey_bloom	SRS3596725	SRS3596725	PRJNA468211	SAMN09202469	Illumina HiSeq 2500	SRR7594461	2016-10-02	6.108	36.8313	-121.905	0.22	5	water	prok enriched	13.53	274.74	33.558	0	0	0	0.00335454	0.297686	0	0	0	0	0	0	0	0	0	0.00476827	3.91389	0.00071704	0.0261209	0.159306	0.068285	0	0	0	0.0189655	0.0727974	0	0	0	0.0216157	0.013747	0
Monterey bloom	JGI_Monterey_bloom	SRS3595343	SRS3595343	PRJNA467728	SAMN09201452	Illumina HiSeq 2500	SRR7592711	2016-10-01	6.152	36.8313	-121.905	0.22	5	water	prok enriched	14.194	336.96	33.549	0	0	0	0.0208407	0.602134	0	0	0	0	0	0	0	0	0	0.00959293	1.64634	0.00050176	0	0.241914	0.0343444	0.000761772	0	0	0.0190777	0	0.0178569	0	0	0.000399812	0.0109748	0
Monterey bloom	JGI_Monterey_bloom	SRS4179233	SRS4179233	PRJNA502416	SAMN10350895	Illumina HiSeq 2500	SRR8361099	2016-10-05	6.156	36.8313	-121.905	0.22	5	water	prok enriched	13.261	277.96	33.564	0.00547767	0	0	0.0472173	1.74022	0	0	0	0	0	0	0	0	0.0270686	0	2.78348	0.00111267	0.0548959	0.208564	0.0420192	0.00576502	0	0	0	0.0110254	0	0	0	0.0256242	0.0135958	0
Monterey bloom	JGI_Monterey_bloom	SRS3597001	SRS3597001	PRJNA467738	SAMN09201847	Illumina HiSeq 2500	SRR7600393	2016-09-30	6.186	36.8313	-121.905	0.22	5	water	prok enriched	14.364	370.37	33.522	0	0	0	0	2.14273	0	0	0	0.0258002	0	0	0	0	0	0	0.552665	0.000964093	0.00511244	0.266131	0.0364083	0.0191924	0	0	0.0404482	0	0.01893	0	0	0.0115251	0.0169862	0
Monterey bloom	JGI_Monterey_bloom	SRS4179238	SRS4179238	PRJNA502442	SAMN10351356	Illumina HiSeq 2500	SRR8361104	2016-10-03	6.225	36.8313	-121.905	0.22	5	water	prok enriched	13.113	260.11	33.564	0.000359192	0	0	0.00363297	1.37017	0	0	0	0	0	0	0	0	0.0036964	0.0154921	9.22054	0.000506448	0.0116392	0.0247015	0.0369763	0	0	0	0	0	0	0	0	0.0342538	0.00747404	0
Monterey bloom	JGI_Monterey_bloom	SRS3617807	SRS3617807	PRJNA467727	SAMN09201453	Illumina HiSeq 2500	SRR7633009	2016-10-06	6.226	36.8313	-121.905	0.22	5	water	prok enriched	13.523	297.18	33.575	0	0	0	0	4.94896	0.0193901	0	0	0	0	0	0	0	0	0.047862	3.99779	0.000743205	0.053517	0.250262	0.0856772	0	0	0	0	0	0	0	0	0.0195929	0.00793973	0
Monterey bloom	JGI_Monterey_bloom	SRS3595200	SRS3595200	PRJNA467725	SAMN09201852	Illumina HiSeq 2500	SRR7592321	2016-10-06	6.282	36.8313	-121.905	0.22	5	water	prok enriched	13.545	303.59	33.575	0	0	0	0	0.132786	0	0	0	0	0	0	0	0	0	0	1.52171	5.56251e-05	0	0.0149953	0.0152297	0	0	0	0	0	0	0	0	0.013931	0.00292001	0
Monterey bloom	JGI_Monterey_bloom	SRS3599365	SRS3599365	PRJNA467760	SAMN09201685	Illumina HiSeq 2500	SRR7609143	2016-11-07	6.291	36.8313	-121.905	0.22	5	water	prok enriched	15.436	273.67	33.352	0	0	0	0.00220692	0.416657	0	0	0	0	0	0	0	0	0	0	2.51794	0.000901792	0.303594	0.0250443	0.0159292	0	0	0	0.0424293	0	0	0	0	0.000741745	0.00570105	0
Monterey bloom	JGI_Monterey_bloom	SRS4179237	SRS4179237	PRJNA502415	SAMN10351090	Illumina HiSeq 2500	SRR8361103	2016-11-06	6.317	36.8313	-121.905	0.22	5	water	prok enriched	15.442	263.6	33.369	0	0	0	0.00146525	0.156783	0	0	0	0	0	0	0	0	0	0	75.3529	0.000275846	0.0836007	0.00660993	0.0143856	0.00758326	0	0	0	0.00376236	0	0	0	0.0175452	0.000919389	0
Monterey bloom	JGI_Monterey_bloom	SRS3596523	SRS3596523	PRJNA467732	SAMN09201849	Illumina HiSeq 2500	SRR7594085	2016-09-30	6.352	36.8313	-121.905	0.22	5	water	prok enriched	14.624	389.58	33.554	0	0	0	0.0218176	1.10035	0	0	0	0	0	0	0	0	0.00246181	0	3.27932	0.000673688	0	0.228414	0.0776632	0.0204698	0	0	0.0215702	0	0	0	0	0.0250364	0.0121606	0
Monterey bloom	JGI_Monterey_bloom	SRS4179650	SRS4179650	PRJNA502423	SAMN10351051	Illumina HiSeq 2500	SRR8361526	2016-11-06	6.355	36.8313	-121.905	0.22	5	water	prok enriched	15.455	265.89	33.368	0	0	0	0.00238852	0.759096	0.0392137	0.00296293	0	0	0	0	0	0	0	0	14.3899	0.00102838	0.173375	0.0326226	0.0144391	0	0	0	0.0384603	0.0753944	0	0	0	0.000672358	0.0044295	0
Monterey bloom	JGI_Monterey_bloom	SRS3596727	SRS3596727	PRJNA467735	SAMN09201451	Illumina HiSeq 2500	SRR7594967	2016-09-28	6.366	36.8313	-121.905	0.22	5	water	prok enriched	15.1	433.48	33.546	0	0	0	0.00128176	0.479211	0	0	0	0	0	0	0	0	0.0276983	0.00511727	1.75192	0.000836437	0.00514518	0.118479	0.0183207	0.00646258	0	0	0	0.258834	0.0095256	0	0	0.0120255	0.0114747	0
Monterey bloom	JGI_Monterey_bloom	SRS3598481	SRS3598481	PRJNA467754	SAMN09202074	Illumina HiSeq 2500	SRR7608223	2016-11-16	6.41	36.8313	-121.905	0.22	5	water	prok enriched	14.769	242.13	33.375	0	0	0	0.00187986	2.36954	0.0189249	0	0	0.0296286	0	0	0	0	0	0	0.621575	0.0010308	0.461231	0.115372	0.104527	0	0	0	0.0835259	0	0	0	0	0.0200963	0.0111234	0
Monterey bloom	JGI_Monterey_bloom	SRS4179236	SRS4179236	PRJNA502417	SAMN10351036	Illumina HiSeq 2500	SRR8361102	2016-09-28	6.462	36.8313	-121.905	0.22	5	water	prok enriched	15.17	444	33.545	0	0	0	0.00176038	0.143997	0.00103744	0	0	0.0156046	0	0	0	0	0	0	43.0752	0.000643428	0	0.096886	0.0110103	0	0	0	0	0	0	0	0	0.000769043	0.0102737	0
Monterey bloom	JGI_Monterey_bloom	SRS3599610	SRS3599610	PRJNA467771	SAMN09201532	Illumina HiSeq 2500	SRR7609570	2016-11-02	6.548	36.8313	-121.905	0.22	5	water	prok enriched	15.446	260.4	33.356	0	0	0	0.000575734	0.911045	0	0	0	0	0	0	0	0	0	0	61.5263	0.00112248	0.0111914	0.0284952	0.012293	0.0137506	0	0	0.0654876	0.0569674	0	0	0	0.00432069	0.0040854	0
Monterey bloom	JGI_Monterey_bloom	SRS3597744	SRS3597744	PRJNA467747	SAMN09202071	Illumina HiSeq 2500	SRR7601699	2016-10-05	6.58	36.8313	-121.905	0.22	5	water	prok enriched	13.237	272.01	33.566	0	0	0	0.00387809	2.06813	0	0	0	0	0	0	0	0	0	0	1.60336	0.00149643	0.0884634	0.210453	0.0215636	0	0	0	0.0479127	0	0	0	0	0.0328748	0.0157108	0
Monterey bloom	JGI_Monterey_bloom	SRS3598076	SRS3598076	PRJNA467748	SAMN09201541	Illumina HiSeq 2500	SRR7607755	2016-11-02	6.702	36.8313	-121.905	0.22	5	water	prok enriched	15.507	264.51	33.346	0	0	0	0.0775308	6.43326	0	0	0	0	0	0	0	0	0	0	2.96148	0.00113871	0.209462	0.0136431	0	0.000922017	0	0	0.027681	0	0.0745324	0	0	0.0131587	0.0053134	0
Monterey bloom	JGI_Monterey_bloom	SRS3598294	SRS3598294	PRJNA467751	SAMN09202073	Illumina HiSeq 2500	SRR7608008	2016-11-07	6.708	36.8313	-121.905	0.22	5	water	prok enriched	15.403	273.67	33.349	0	0	0.00149038	0.00195588	0.568932	0.0393806	0.00246736	0	0	0	0	0	0	0	0	3.6104	0.00230385	0.733964	0.123801	0.0217509	0.00596842	0	0	0.0869038	0	0	0	0	0.0204026	0.00834065	0
Monterey bloom	JGI_Monterey_bloom	SRS3596580	SRS3596580	PRJNA467733	SAMN09202068	Illumina HiSeq 2500	SRR7594165	2016-11-14	6.73	36.8313	-121.905	0.22	5	water	prok enriched	15.557	259.93	33.341	0	0	0	0.00420991	0.958183	0	0	0	0	0	0	0	0	0	0	2.49629	0.00133796	0.138558	0.0216411	0.0183162	0.00117748	0	0	0.0243936	0.0515289	0	0	0	0.011596	0.00444826	0
Monterey bloom	JGI_Monterey_bloom	SRS3598077	SRS3598077	PRJNA467750	SAMN09201540	Illumina HiSeq 2500	SRR7607757	2016-11-15	6.829	36.8313	-121.905	0.22	5	water	prok enriched	15.355	257.66	33.354	0	0	0	0.00158123	0.919906	0	0	0	0	0	0	0	0	0	0	2.69105	0.00105973	0	0.049083	0.0527535	0.0185391	0	0	0	0	0	0	0	0.00699932	0.006743	0
[truncated: 352 more rows]
[truncated: 26 more columns]

## Sheet: viral
Table S6 Summary of diazotroph genome abundance (count per million microbe genomes of a total community, CPMM) in the viral fraction
[truncated: 313 more rows]
[truncated: 26 more columns]
