# Supplementary material for: Distribution and survival strategies of endemic and cosmopolitan diazotrophs in the Arctic Ocean
Source: ISME J. 2023 May 23;17(8):1340–50. doi: 10.1038/s41396-023-01424-x (PMC10356936; doi:10.1038/s41396-023-01424-x)
Supplement: Supplementary file 9 — Table S8 [file 41396_2023_1424_MOESM9_ESM.xlsx]

## Sheet: 2015
Table S8 Summary of environmental variables and abundance of diazotrophs during the 2015 cruise
DATE	Station	LATITUDE	LONGITUDE	LightDepth	CTDDPT	CTDTMP	CTDSAL	CTDOXY	NITRAT	NITRIT	AMMONIA	SILCAT	PHSPHT	Chla	Alpha04	Arc-Alpha	UCYN-A2
UTC	-	DEG	DEG		M	ITS-90	PSS-78	UMOL/KG	UMOL/KG	UMOL/KG	UMOL/KG	UMOL/KG	UMOL/KG	ug/L	Log10(copies/L)	Log10(copies/L)	Log10(copies/L)
09/06/2015	1	65.7616	191.247	1	0	7.4	31.7002	293.84	1.13	0.07	1.38	10.7	0.753	4.70218	n.d.	n.d.	2.0356
09/06/2015	1	65.7616	191.247	0.1	10.2	7.2335	31.7224	296.96	1.23	0.07	1.44	11.39	0.758	4.53556	n.d.	n.d.	2.13397
09/06/2015	1	65.7616	191.247	0.01	19.3	7.0461	31.7984	294.13	1.46	0.08	1.49	12.11	0.772	4.67997	n.d.	n.d.	2.37786
09/06/2015	1	65.7616	191.247	0.001	29.2	4.3879	32.4705	294.36	13.58	0.18	1.94	31.69	1.606	2.4027	n.d.	n.d.	n.d.
09/07/2015	6	67.9985	191.223	1	0	4.6	32.4854	304.93	14.47	0.17	2.24	36.54	1.628	1.79173	n.d.	n.d.	1.98353
09/07/2015	6	67.9985	191.223	0.1	15	4.3438	32.5118	307.35	14.84	0.18	2.44	37.68	1.659	1.69175	n.d.	n.d.	n.d.
09/07/2015	6	67.9985	191.223	0.01	24.9	4.1554	32.6252	300.33	18.24	0.21	2.5	43.11	1.933	1.7584	n.d.	n.d.	2.64424
09/07/2015	6	67.9985	191.223	0.001	35	4.0147	32.6563	297.03	18.87	0.22	2.79	44.44	2.002	1.32516	n.d.	n.d.	2.1284
09/07/2015	11	70.5016	191.248	1	0	4.9	31.9793	321.06	0.11	0.03	0.09	4.11	0.606	1.82505	n.d.	n.d.	3.05207
09/07/2015	11	70.5016	191.248	0.1	10.9	4.7917	31.981	325.8	0.06	0.03	0.11	4.19	0.593	1.85838	n.d.	n.d.	3.45955
09/07/2015	11	70.5016	191.248	0.01	22	4.4632	32.1874	309.7	0.63	0.09	1.44	8.48	0.872	0.85339	n.d.	n.d.	n.d.
09/07/2015	11	70.5016	191.248	0.001	30	4.2932	32.1877	304.55	0.72	0.13	1.75	10.28	0.95	0.873019	n.d.	n.d.	2.32304
09/08/2015	13	71.335	202.335	1	0	4.9	31.7321	309.91	0.54	0.15	0.88	9.81	0.825	1.95836	n.d.	n.d.	2.96896
09/08/2015	13	71.335	202.335	0.1	8.3	4.9302	31.7338	312.24	0.52	0.15	0.9	9.92	0.824	1.70286	n.d.	n.d.	2.75348
09/08/2015	13	71.335	202.335	0.01	18	4.9447	31.7351	311.96	0.53	0.14	0.92	9.9	0.826	1.73618	n.d.	n.d.	2.97305
09/08/2015	13	71.335	202.335	0.001	27.8	4.7599	31.728	314.04	0.45	0.14	0.87	9.56	0.806	1.68064	n.d.	n.d.	2.96483
09/11/2015	23	71.7407	204.789	1	0	5.486	30.775	309.93	0.18	0.06	0.76	9.5	0.686	1.21408	n.d.	n.d.	3.03814
09/11/2015	23	71.7736	204.669	0.1	9	5.2586	30.8164	313.17	0.17	0.06	0.78	9.72	0.699	1.15853	n.d.	n.d.	3.22756
09/11/2015	23	71.7736	204.669	0.01	18.1	5.3413	30.8313	312.06	0.18	0.06	0.81	9.94	0.703	1.14743	n.d.	n.d.	3.00977
09/11/2015	23	71.7736	204.669	0.001	28.7	5.3337	30.8401	311.87	0.17	0.06	0.79	9.87	0.705	1.19186	n.d.	n.d.	3.18945
09/13/2015	32	72	205.293	1	0	2.0855	27.6395	352.95	0.05	0.01	0.05	3.84	0.493	0.66743	n.d.	n.d.	2.99217
09/14/2015	32	72.0032	205.239	0.1	16	2.9705	29.7879	365.8	0	0	0.07	4.38	0.575	0.619907	n.d.	n.d.	n.d.
09/14/2015	32	72.0032	205.239	0.01	38.1	-0.3915	30.9011	392.73	0.13	0.03	0.38	5.79	0.76	0.273815	n.d.	n.d.	2.1824
09/14/2015	32	72.0032	205.239	0.001	63.7	-1.0055	31.5424	365.44	4.66	0.18	0.32	11.57	1.115	0.161206	n.d.	n.d.	n.d.
09/15/2015	39	72.3923	204.533	1	0	1.5468	26.6337	362.06	0.07	0.01	0.11	3.23	0.509	0.353365	n.d.	n.d.	2.53652
09/14/2015	39	72.3914	204.597	0.1	26	-0.9876	29.5041	403.53	0.01	0.01	0.07	3.61	0.67	0.1922	n.d.	n.d.	n.d.
09/14/2015	39	72.3914	204.597	0.01	41.4	3.4726	30.6597	340.92	0.08	0.03	0.72	8.15	0.726	0.501099	n.d.	n.d.	1.98948
09/14/2015	39	72.3914	204.597	0.001	60	-0.3358	30.914	389.66	0.74	0.05	0.22	6.55	0.841	0.280014	n.d.	n.d.	2.24161
09/15/2015	47	71.9516	201.999	1	0	4.4	31.3749	320.79	0.47	0.1	0.43	8.8	0.688	2.73596	n.d.	n.d.	2.69846
09/15/2015	47	71.9516	201.999	0.1	9.6	4.3556	31.3775	324.21	0.22	0.09	0.43	8.83	0.675	1.83616	n.d.	n.d.	3.22198
09/15/2015	47	71.9516	201.999	0.01	23.7	-0.2149	31.9009	389.19	2.06	0.16	1.42	13.5	0.95	0.246954	n.d.	n.d.	2.13955
09/15/2015	47	71.9516	201.999	0.001	39.7	-0.9258	32.1913	340.46	5.69	0.26	2.56	20.17	1.386	0.200465	n.d.	n.d.	n.d.
09/16/2015	53	72.3404	204.608	1	0	1.4	26.8155	360.94	0.06	0.01	0.02	2.85	0.525	0.482503	n.d.	n.d.	2.14321
09/16/2015	53	72.3404	204.608	0.1	19.4	0.9225	29.1247	385.64	0.03	0.01	0.03	3.79	0.626	0.660198	n.d.	n.d.	1.93505
09/16/2015	53	72.3404	204.608	0.01	34.3	6.0598	30.9965	300.92	0.18	0.06	1.18	9.85	0.723	0.612675	n.d.	n.d.	2.67788
09/16/2015	53	72.3404	204.608	0.001	51.8	4.9634	31.2205	314.08	0.22	0.11	1.27	8.3	0.716	0.304809	n.d.	n.d.	2.48299
09/18/2015	54	72.471	204.609	1	0	0.6605	26.6552	364.8	0.05	0.01	0.1	2.87	0.543	0.292411	n.d.	n.d.	n.d.
09/18/2015	54	72.4728	204.599	0.1	25	-0.2669	29.5465	403.09	0.01	0.01	0.05	3.87	0.639	0.297577	n.d.	n.d.	n.d.
09/18/2015	54	72.4728	204.599	0.01	48.7	1.6932	30.9822	361.92	0.21	0.06	0.76	6.8	0.749	0.223193	n.d.	n.d.	2.21378
09/18/2015	54	72.4728	204.599	0.001	69	0.0343	31.4183	371.6	2.69	0.21	1.16	12.08	0.997	0.12918	n.d.	n.d.	n.d.
09/19/2015	55	72.3823	204.004	1	0	0.7	26.7486	363.29	0.02	0.01	0.04	2.5	0.547	0.357497	n.d.	n.d.	n.d.
09/19/2015	55	72.3823	204.004	0.1	16.9	1.9778	28.1375	355.03	0.03	0.01	0.03	3.93	0.499	0.700489	n.d.	n.d.	n.d.
09/19/2015	55	72.3823	204.004	0.01	34.5	5.1063	30.7679	317.45	0.1	0.05	0.8	7.76	0.658	0.543457	n.d.	n.d.	2.21326
09/19/2015	55	72.3823	204.004	0.001	54	2.4432	31.0551	350.88	0.18	0.07	0.71	7.01	0.731	0.417417	n.d.	n.d.	2.51695
09/20/2015	56	72.2926	203.973	1	0	0.5	27.1816	362.62	0.04	0.02	0.02	3.17	0.536	0.528993	n.d.	n.d.	n.d.
09/20/2015	56	72.2926	203.973	0.1	12	2.4482	29.5642	345.84	0.01	0.02	0.04	5.12	0.538	1.51401	n.d.	n.d.	2.98014
09/20/2015	56	72.2926	203.973	0.01	28.1	3.6068	30.5775	331.96	0.04	0.04	0.21	7.08	0.584	1.26962	n.d.	n.d.	2.96086
09/20/2015	56	72.2926	203.973	0.001	45	3.7178	30.9761	332.18	0.14	0.08	0.82	7.63	0.698	0.645735	n.d.	n.d.	2.23462
09/22/2015	62	71.8323	206.175	1	0	0.5395	27.0844	364.84	0.06	0.01	0.07	2.95	0.573	0.272782	n.d.	n.d.	n.d.
09/22/2015	62	71.8323	206.184	0.1	19.8	1.0106	28.5469	366.52	0.03	0.01	0.03	3.29	0.618	0.273815	n.d.	n.d.	n.d.
09/22/2015	62	71.8323	206.184	0.01	39.9	-0.3949	30.2509	404.45	0.04	0.01	0.06	3.68	0.719	0.233524	n.d.	n.d.	n.d.
09/22/2015	62	71.8323	206.184	0.001	62.7	-0.7538	31.3881	375.93	2.82	0.08	0.34	9.6	0.988	0.179802	n.d.	n.d.	n.d.
09/24/2015	68	72.1746	203.776	1	0	0.8	27.7222	362.17	0.07	0.02	0.08	3.27	0.542	0.82033	n.d.	n.d.	2.728
09/24/2015	68	72.1746	203.776	0.1	17.8	4.3077	30.1209	328.22	0.01	0.02	0.33	5.56	0.467	0.547589	n.d.	n.d.	2.32952
09/24/2015	68	72.1746	203.776	0.01	39.9	4.4712	30.7204	323.23	0.06	0.05	0.47	7.35	0.613	0.797602	n.d.	n.d.	n.d.
09/24/2015	68	72.1746	203.776	0.001	66.1	3.0806	31.5899	332.75	1.47	0.27	1.69	10.83	0.812	0.114716	n.d.	n.d.	1.94481
09/24/2015	75	73.2089	202.196	1	0	-0.2	25.4912	376.22	0.06	0.01	0.14	2.87	0.518	0.297577	2.47618	2.5208	n.d.
09/24/2015	75	73.2089	202.196	0.1	29.6	-0.6503	29.0282	402.09	0.02	0.01	0.07	3.31	0.642	0.263484	n.d.	n.d.	n.d.
09/24/2015	75	73.2089	202.196	0.01	60.6	0.6593	31.2356	363.71	0.66	0.15	0.66	7.22	0.826	0.195299	n.d.	n.d.	n.d.
09/24/2015	75	73.2089	202.196	0.001	82.2	-0.6036	31.7706	348.53	5.24	0.17	0.46	12.92	1.156	0.148809	n.d.	n.d.	n.d.
09/25/2015	82	73.1359	197.701	1	0	1.2	31.0951	355.2	0.32	0.03	0.14	7.46	0.593	0.491801	n.d.	n.d.	n.d.
09/25/2015	82	73.1359	197.701	0.1	19.7	0.9727	31.1477	362.35	0.25	0.02	0.15	7.51	0.597	0.48457	n.d.	n.d.	n.d.
09/25/2015	82	73.1359	197.701	0.01	45.8	-0.9302	32.1168	354.82	5.16	0.18	1.68	16.69	1.22	0.126081	n.d.	n.d.	n.d.
09/25/2015	82	73.1359	197.701	0.001	71.3	-1.577	32.5141	295.69	14.97	0.07	0.49	37.34	1.817	0.0552342	n.d.	n.d.	n.d.
09/26/2015	85	73.3103	199.24	1	0	-0.2523	27.3439	370.26	0.06	0.01	0.11	2.93	0.563	0.396755	n.d.	n.d.	2.2143
09/26/2015	85	73.3051	199.221	0.1	20.3	3.4787	31.0213	334.35	0.07	0.04	0.44	6.9	0.616	0.744913	n.d.	n.d.	n.d.
09/26/2015	85	73.3051	199.221	0.01	44.7	0.8532	31.3431	363.3	1.17	0.17	0.83	8.62	0.819	0.313073	n.d.	n.d.	1.96999
09/26/2015	85	73.3051	199.221	0.001	71.6	-1.458	32.3646	312.39	12.81	0.14	1.52	28.85	1.73	0.363696	n.d.	n.d.	n.d.
09/27/2015	94	73.4755	199.864	1	0	0.1	25.9028	372.69	0.07	0.01	0.11	2.76	0.521	0.370928	n.d.	n.d.	n.d.
09/27/2015	94	73.4755	199.864	0.1	24.6	0.1801	28.2777	383.96	0.01	0.01	0.06	3.15	0.58	0.475272	n.d.	n.d.	1.93303
09/27/2015	94	73.4755	199.864	0.01	57.1	0.0806	31.1473	377.85	0.55	0.09	0.22	6.27	0.831	0.261418	n.d.	n.d.	n.d.
09/27/2015	94	73.4755	199.864	0.001	90.2	-1.0814	32.0579	330.96	9.06	0.09	0.23	20.21	1.42	0.0734241	n.d.	n.d.	n.d.
09/28/2015	98	74.4627	193.383	1	0	-0.8335	26.6353	374.88	0.03	0.01	0.13	3.14	0.513	0.316173	n.d.	n.d.	n.d.
09/28/2015	98	74.4617	193.364	0.1	27.7	1.2132	29.9571	384.37	0.01	0.01	0.02	3.94	0.641	0.401921	n.d.	n.d.	n.d.
09/28/2015	98	74.4617	193.364	0.01	57	-0.5108	31.6395	368.21	3.74	0.22	0.61	13.21	1.069	0.170504	n.d.	n.d.	n.d.
09/28/2015	98	74.4617	193.364	0.001	87.3	-1.1959	32.0904	337.76	8.31	0.12	0.87	21.08	1.401	0.0402426	n.d.	n.d.	n.d.
09/29/2015	102	72.0018	191.254	1	0	2.3	31.7742		0.18	0.03	0.29	2.52	0.594	2.72485	n.d.	n.d.	1.94409
09/29/2015	102	72.0018	191.254	0.1	12	2.305	31.7691	336.78	0.21	0.02	0.3	2.55	0.586	2.76928	n.d.	n.d.	2.1438
09/29/2015	102	72.0018	191.254	0.01	22.4	2.2958	31.7723	336.34	0.21	0.02	0.22	2.51	0.579	2.61376	n.d.	n.d.	n.d.
09/29/2015	102	72.0018	191.254	0.001	37.1	-0.2908	32.4208	269.14	5.63	0.32	5.21	25.76	1.689	0.505232	n.d.	n.d.	n.d.
10/03/2015	108	67.0005	191.252	1	0	3.7	32.796		20.09	0.32	5.03	49.91	2.309	0.699456	n.d.	n.d.	n.d.
10/03/2015	108	67.0005	191.252	0.1	15.3	3.4094	32.7962	305.51	20.09	0.31	4.7	50.05	2.288	0.664331	n.d.	n.d.	n.d.
10/03/2015	108	67.0005	191.252	0.01	25.7	3.4083	32.8014	305.95	20	0.31	4.68	49.75	2.286	0.733549	n.d.	n.d.	n.d.
10/03/2015	108	67.0005	191.252	0.001	35.2	3.4108	32.8018	306.45	20.24	0.32	4.65	50.14	2.298	0.735615	n.d.	n.d.	n.d.

## Sheet: 2016
Table S8 Summary of environmental variables and abundance of diazotrophs during the 2016 cruise
DATE	Station	LATITUDE	LONGITUDE	LightDepth	CTDDPT	CTDTMP	CTDSAL	CTDOXY	NITRAT	NITRIT	AMMONIA	SILCAT	PHSPHT	Chla	Alpha04	Arc-Alpha	UCYN-A2
UTC	-	DEG	DEG		M	ITS-90	PSS-78	UMOL/KG	UMOL/KG	UMOL/KG	UMOL/KG	UMOL/KG	UMOL/KG	ug/L	Log10(copies/L)	Log10(copies/L)	Log10(copies/L)
08/30/2016	4	65.0597	190.394	1	0	7.2	31.9192	329.96	0.02	0.01	0.02	1.09	0.349	2.6886	2.31982	2.42307	5.6158
08/30/2016	4	65.0597	190.394	0.1	10.2	6.8862	31.9182	332.77	-0.011	0.004	0.012	1.174	0.359	2.74311	n.d.	n.d.	5.54609
08/30/2016	4	65.0597	190.394	0.01	22.8	6.5565	31.9562	335.47	0.007	0.012	0.027	1.468	0.353	4.83252	n.d.	n.d.	5.35993
08/30/2016	4	65.0597	190.394	0.001	32.7	5.2062	31.9799	317.83	6.361	0.084	2.783	16.594	1.118	3.25184	n.d.	n.d.	4.0433
08/30/2016	4	65.0597	190.394	B-10	44.8	1.642	32.5988	244.37	16.477	0.152	5.277	40.131	2.1	3.41535	n.d.	n.d.	3.39956
09/19/2016	77	70.4991	191.256	1	0	5.2	31.5832	315.12	0.07	0.01	0.03	0.19	0.359	0.868	2.00526	n.d.	5.76174
09/19/2016	77	70.4991	191.256	0.1	18.5	5.0707	31.5748	314.67	0.048	0.006	0.007	0.223	0.359	0.591586	n.d.	n.d.	5.40191
09/19/2016	77	70.4991	191.256	0.01	32.7	3.105	32.0292	341.47	0.139	0.018	0.237	4.023	0.793	3.17916	n.d.	n.d.	4.40797
09/05/2016	29	71.385	201.393	1	0	2.4	27.3653	359.06	0.04	0	0.13	2.76	0.543	0.248	n.d.	n.d.	n.d.
09/05/2016	29	71.385	201.393	0.1	17.7	-0.5294	30.3131	450.43	0.004	0.002	0.029	7.845	0.754	0.42353	n.d.	n.d.	n.d.
09/05/2016	29	71.385	201.393	0.01	34.5	-1.5052	32.1617	379.2	10.741	0.273	2.899	31.185	1.857	1.88918	n.d.	n.d.	n.d.
09/05/2016	29	71.385	201.393	0.001	52.3	-1.5283	32.3477	284.06	10.486	0.333	5.852	41.098	2.128	0.206379	n.d.	n.d.	n.d.
09/05/2016	29	71.385	201.393	B-10	58.6	-1.5207	32.3482	284.57	10.18	0.32	5.68	40.06	2.074	0.216	n.d.	n.d.	n.d.
08/31/2016	7	66.2694	191.086	1	0	6.6	31.441	356.92	0.06	0.02	0.05	1.33	0.425	5.9	n.d.	2.14205	4.54594
08/31/2016	7	66.2694	191.086	0.1	6.8	4.2575	31.9746	314.97	5.035	0.081	1.746	10.38	0.977	4.87794	n.d.	n.d.	4.79111
08/31/2016	7	66.2694	191.086	0.01	15	3.2557	32.1797	296.19	8.36	0.122	3.779	17.239	1.355	3.01564	n.d.	n.d.	3.59029
08/31/2016	7	66.2694	191.086	0.001	30	3.3549	32.4139	290.18	10.61	0.111	3.999	17.365	1.546	4.82343	n.d.	n.d.	3.27136
08/31/2016	7	66.2694	191.086	B-10	51	2.7078	32.6185	270.98	15.017	0.136	4.719	25.225	1.955	3.502	n.d.	n.d.	3.2033
09/01/2016	10	68.0349	191.168	1	0	7.6	31.3319	306.29	0.05	0.01	0.03	2.48	0.518	0.585	n.d.	1.97378	5.38216
09/01/2016	10	68.0349	191.168	0.1	17	7.4657	31.3469	306.58	0.006	0.002	-0.01	2.403	0.512	0.818178	n.d.	n.d.	5.37525
09/01/2016	10	68.0349	191.168	0.01	34.8	4.2879	31.9277	314.06	0.522	0.041	1.947	9.374	0.856	2.01636	n.d.	n.d.	3.64473
09/01/2016	10	68.0349	191.168	0.001	51.8	2.4819	32.0932	276.59	2.778	0.148	7.307	26.834	1.502	1.2351	n.d.	n.d.	n.d.
09/02/2016	16	70.9961	191.256	1	0	6	30.7454	319.98	0.03	0.01	0.04	0.84	0.334	0.419	2.28049	2.17578	5.71232
09/02/2016	16	70.9961	191.256	0.1	22.9	2.1904	32.4374	404.29	-0.001	0.012	0.011	0.439	0.672	0.898981	n.d.	n.d.	n.d.
09/02/2016	16	70.9961	191.256	0.01	38.8	1.7364	32.472	372.38	0.743	0.049	0.506	5.938	0.939	2.99747	n.d.	n.d.	3.30039
09/07/2016	42	71.5668	207.997	1	0	3.9	26.8578	341.4	0.04	0	0.15	3.6	0.508	0.313	n.d.	2.00971	2.97996
09/07/2016	42	71.5668	207.997	0.1	27.7	-0.7144	29.1051	396.34	0.039	-0.002	-0.014	3.076	0.629	0.182775	n.d.	n.d.	n.d.
09/07/2016	42	71.5668	207.997	0.01	53.4	-0.8338	31.6768	381.99	2.92	0.071	1.473	14.456	1.161	0.141233	n.d.	n.d.	n.d.
09/07/2016	42	71.5668	207.997	0.001	80.2	-1.2357	32.2502	318.73	9.419	0.077	0.879	21.482	1.56	0.033738	n.d.	n.d.	n.d.
09/07/2016	42	71.5668	207.997	100m	99	-1.4489	32.5253	320.54	9.11	0.12	1.69	25.16	1.595	0.029	n.d.	n.d.	n.d.
09/08/2016	45	72.4914	204.648	1	0	3.5	27.1335	343.32	0.07	0	0.12	4.22	0.525	0.322	2.00888	2.23884	3.36924
09/08/2016	45	72.4914	204.648	0.1	25.7	3.3395	29.7697	363.82	0.049	0.014	0.074	7.016	0.643	1.08975	n.d.	n.d.	n.d.
09/08/2016	45	72.4914	204.648	0.01	46.5	-1.1453	31.8576	381.92	2.623	0.051	0.942	8.414	1.153	0.310233	n.d.	n.d.	n.d.
09/08/2016	45	72.4914	204.648	0.001	69.2	-1.6279	32.409	290.16	12.222	0.305	4.747	45.902	2.161	0.253585	n.d.	n.d.	n.d.
09/08/2016	45	72.4914	204.648	100m	99.2	-1.5378	32.6489	290.47	13.96	0.25	2.69	45.95	2.153	0.093	n.d.	n.d.	n.d.
09/10/2016	52	72.4761	200.998	1	0	-0.9	27.3589	385.58	0.06	0	0.04	6.56	0.49	0.282	n.d.	n.d.	n.d.
09/10/2016	52	72.4761	200.998	0.1	23.9	0.1638	30.7977	442.99	0.044	0.006	0.108	8.296	0.678	0.477345	n.d.	n.d.	n.d.
09/10/2016	52	72.4761	200.998	0.01	39.6	-0.1523	32.375	326.36	1.893	0.175	2.766	13.076	1.443	0.369714	n.d.	n.d.	n.d.
09/10/2016	52	72.4761	200.998	0.001	46.8	-0.1962	32.3756	322.63	1.995	0.173	2.834	13.118	1.464	0.366882	n.d.	n.d.	n.d.
09/13/2016	58	73.4997	202.992	1	0	1.8	26.5927	355.46	0.06	0	0.09	2.75	0.595	0.074	1.95956	2.17388	n.d.
09/13/2016	58	73.5076	202.951	0.1	36.7	-0.669	29.339	389.89	0.065	0	0.035	3.245	0.639	0.1063	n.d.	n.d.	n.d.
09/13/2016	58	73.5076	202.951	0.01	76.2	-0.5946	31.6443	338.48	5.437	0.041	0.053	11.269	1.163	0.143121	n.d.	n.d.	n.d.
09/13/2016	58	73.5076	202.951	0.001	115.4	-1.3137	32.4466	312.97	10.181	0.084	0.815	23.396	1.588	0.0216989	n.d.	n.d.	n.d.
09/14/2016	63	73.5073	200.709	1	0	2.5	26.8764	348.51	0.11	0	0.07	3.11	0.543	0.148	1.88255	1.97177	n.d.
09/14/2016	63	73.5073	200.709	0.1	29.6	0.2552	29.0503	388.23	0	-0.001	0.019	3.495	0.621	0.194105	n.d.	n.d.	n.d.
09/14/2016	63	73.5073	200.709	0.01	59.2	-0.4522	31.243	383.98	1.812	0.055	0.637	9.864	0.987	0.154451	n.d.	n.d.	n.d.
09/14/2016	63	73.5073	200.709	0.001	98.9	-1.1774	32.2288	312.27	10.29	0.06	0.25	20.83	1.527	0.0338328	n.d.	n.d.	n.d.
09/15/2016	67	73.3052	199.198	1	0	2.5	26.8621	347.01	0.06	0.01	0.1	3.37	0.516	0.191	1.9329	2.15348	n.d.
09/15/2016	67	73.3052	199.198	0.1	34.7	-0.2024	30.6914	408.31	0.022	0.009	0.012	4.224	0.699	0.339502	n.d.	n.d.	n.d.
09/15/2016	67	73.3052	199.198	0.01	71.3	-0.6507	32.3737	287.58	6.256	0.251	4.625	13.926	1.908	0.232814	n.d.	n.d.	n.d.
09/15/2016	67	73.3052	199.198	0.001	104.9	-1.6193	32.6743	294.23	15.316	0.24	2.859	50.256	2.277	0.14501	n.d.	n.d.	n.d.
09/18/2016	72	71.9905	194.12	1	0	3.2	29.336	335.8	0.06	0	0.14	3.81	0.416	0.318	n.d.	n.d.	3.64699
09/18/2016	72	71.9905	194.12	0.1	23.6	1.5273	32.1609	401.77	0.411	0.026	0.121	4.607	0.758	1.30778	n.d.	n.d.	n.d.
09/18/2016	72	71.9905	194.12	0.01	37.1	-0.2356	32.3028	299.19	4.437	0.237	4.572	25.672	1.61	0.566094	n.d.	n.d.	n.d.
09/21/2016	93	67.1968	191.112	1	0	5.9	31.2192	322.18	0.06	0.01	0.08	0.07	0.561	7.147	n.d.	n.d.	3.41706
09/21/2016	93	67.1968	191.112	0.1	8.1	5.7483	31.1994	321.39	0.059	0.011	0.008	0.219	0.598	7.33072	n.d.	n.d.	3.0288
09/21/2016	93	67.1968	191.112	0.01	17.6	5.7142	31.2085	321.92	0.05	0.011	0.002	0.183	0.577	7.46699	n.d.	n.d.	3.25033
09/21/2016	93	67.1968	191.112	0.001	27.8	5.4664	31.3447	316.16	0.374	0.021	0.357	0.565	0.648	6.75841	n.d.	n.d.	3.06009
09/21/2016	93	67.1968	191.112	B-10	43.2	3.2024	32.4063	184.61	10.95	0.34	11.23	41.38	2.091	1.484	n.d.	n.d.	n.d.

## Sheet: 2017
Table S8 Summary of environmental variables and abundance of diazotrophs during the 2017 cruise
DATE	Station	LATITUDE	LONGITUDE	LightDepth	CTDDPT	CTDTMP	CTDSAL	CTDOXY	NITRAT	NITRIT	SILCAT	AMMONIA	PHSPHT	Chla	Alpha04	Arc-Alpha	UCYN-A2
UTC	-	DEG	DEG	%	M	ITS-90	PSS-78	UMOL/KG	UMOL/KG	UMOL/KG	UMOL/KG	UMOL/KG	UMOL/KG	ug/L	Log10(copies/L)	Log10(copies/L)	Log10(copies/L)
08/27/2017	4	65.0483	190.408	1	0	5.9	32.6543	333.15	4.78	0.06	9.05	0.58	0.933	15.332	n.d.	n.d.	2.93067
08/27/2017	4	65.0483	190.408	0.1	6.1	5.1241	32.6482	335.51	4.57	0.07	9.02	0.67	0.905	16.1644	n.d.	n.d.	3.22727
08/27/2017	4	65.0483	190.408	0.01	11.7	5.0876	32.6472	335.41	4.5	0.07	8.7	0.64	0.893	15.2557	n.d.	n.d.	3.19069
08/27/2017	4	65.0483	190.408	0.001	17.9	5.0775	32.6434	334.87	4.97	0.07	9.67	0.81	1.011	14.5174	n.d.	n.d.	3.92033
08/27/2017	4	65.0483	190.408	B-10	45.3	2.6218	32.5375	307.24	14.56	0.09	29.8	1.89	1.642	2.984	n.d.	n.d.	3.20453
08/28/2017	10	68.0189	191.165	1	0	4.9	32.5691	308.33	11.48	0.21	34.62	4.2	1.704	3.324	n.d.	n.d.	3.88078
08/28/2017	10	68.0189	191.165	0.1	9.7	4.8995	32.5714	307.16	11.38	0.21	34.51	4.17	1.683	3.2	n.d.	n.d.	4.0014
08/28/2017	10	68.0189	191.165	0.01	19.7	4.9728	32.7282	308.59	12.24	0.14	32.92	3.28	1.604	1.937	n.d.	n.d.	n.d.
08/28/2017	10	68.0189	191.165	0.001	29.4	4.2403	32.8721	265.21	16.56	0.22	50.88	7.43	2.391	0.611	n.d.	n.d.	n.d.
08/28/2017	10	68.0189	191.165	B-10	52.9	4.3009	32.8912	243.97	16.69	0.25	59.98	7.46	2.427	0.863	n.d.	n.d.	n.d.
08/29/2017	16	70.9995	191.241	1	0	6.6	32.127	313.07	0.07	0.01	0.12	0.16	0.301	2.006	n.d.	n.d.	6.67871
08/29/2017	16	70.9995	191.241	0.1	14.1	6.6519	32.1233	314.95	0.01	0	0.2	0.07	0.291	1.38783	n.d.	n.d.	6.90314
08/29/2017	16	70.9995	191.241	0.01	32.5	3.3973	32.7559	277.94	1.81	0.08	13.49	2.52	1.353	0.383735	n.d.	n.d.	2.94056
08/29/2017	16	70.9995	191.241	0.001	40	3.3487	32.8037	266.01	1.82	0.09	17.53	3.19	1.423	0.527	n.d.	n.d.	2.96231
08/30/2017	21	72.7992	198.653	1	0	4.2	31.275	329.94	0.09	0	2.27	0.05	0.55	0.329	n.d.	n.d.	2.89211
08/30/2017	21	72.7992	198.653	0.1	19.9	-1.0851	31.4636	419.26	0.16	0	8.98	0.09	0.919	0.315	n.d.	n.d.	n.d.
08/30/2017	21	72.7992	198.653	0.01	39.7	-0.138	32.3689	284.25	6.43	0.1	22.89	4.09	1.561	0.824	n.d.	n.d.	n.d.
08/30/2017	21	72.7992	198.653	0.001	44.2	-0.1198	32.3703	285.98	7.21	0.1	25.23	3.85	1.618	0.836	n.d.	n.d.	n.d.
09/01/2017	39	71.5928	205.185	1	0	4.6	26.9737	332.84	0.07	0	4.86	0.07	0.398	1.042	2.14882	2.03838	3.34295
09/01/2017	39	71.5928	205.185	0.1	9.8	4.5786	26.889	335.91	0.03	0	4.51	0.04	0.423	0.868	n.d.	n.d.	3.05129
09/01/2017	39	71.5928	205.185	0.01	25.6	6.5745	31.3558	292.65	0.09	0.02	6.05	0.39	0.686	0.448454	n.d.	n.d.	n.d.
09/01/2017	39	71.5928	205.185	0.001	34.1	5.6141	31.6935	277.89	0.44	0.06	9.33	1.37	0.885	0.421978	n.d.	n.d.	2.95934
09/03/2017	48	71.5694	207.999	1	0	-0.1	28.0833	321.38	0.06	0	3.65	0.05	0.499	0.329	2.25841	n.d.	5.67422
09/03/2017	48	71.5694	207.999	0.1	19.8	-0.2228	29.0005	388.22	0	0	3.41	0.05	0.606	0.129	n.d.	n.d.	3.24507
09/03/2017	48	71.5694	207.999	0.01	46.6	0.475	31.1772	354.83	2.29	0.14	8.26	0.31	0.93	0.234685	n.d.	n.d.	n.d.
09/03/2017	48	71.5694	207.999	0.001	72.4	0.431	31.9291	324.86	5.61	0.11	12.83	0.6	1.194	0.0461736	n.d.	n.d.	n.d.
09/03/2017	48	71.5694	207.999	100m	99.3	-1.1624	32.4156	298.9	11.78	0.04	24.43	0.1	1.605	0.026	n.d.	n.d.	n.d.
09/05/2017	62	71.8844	203.949	1	0	4.5	26.9964	336.13	0.17	0	3.78	0.03	0.35	1.062	n.d.	n.d.	4.29887
09/05/2017	62	71.8844	203.949	0.1	12	4.6461	28.2089	335.97	0.03	0.01	3.32	0.06	0.414	1.01868	n.d.	n.d.	2.961
09/05/2017	62	71.8844	203.949	0.01	26.5	5.0754	31.1678	322.29	0.07	0.02	4.38	0.1	0.605	1.20799	n.d.	n.d.	n.d.
09/05/2017	62	71.8844	203.949	0.001	46.5	2.3975	31.7221	336.99	1.41	0.13	6.66	0.76	0.847	0.202325	n.d.	n.d.	2.56543
09/05/2017	62	71.8844	203.949	B-10	75	0.3102	32.084	292.45	5.15	0.22	16.81	1.95	1.372	0.122	n.d.	n.d.	2.89516
09/08/2017	69	73.9969	203.939	1	0	1	25.8559	362.91	0.04	0	2.93	0.04	0.511	0.069	n.d.	n.d.	2.33946
09/08/2017	69	73.9961	203.975	0.1	34	-0.8632	28.2991	392.86	0.02	0	2.88	0.01	0.571	0.051808	n.d.	n.d.	n.d.
09/08/2017	69	73.9961	203.975	0.01	72.8	-0.1103	30.6628	383.18	0.03	0.06	5.18	0.02	0.734	0.224879	n.d.	n.d.	n.d.
09/08/2017	69	73.9961	203.975	0.001	101.7	0.3077	31.5964	340.88	4.53	0.13	11.69	0.03	1.066	0.0700715	n.d.	n.d.	n.d.
09/10/2017	74	73.3092	199.139	1	0	3.25	28.0226	341.4	0.17	0	3.2	0.04	0.452	0.558	n.d.	n.d.	4.66701
09/10/2017	74	73.3092	199.139	0.1	15	3.5257	28.8322	338.33	0.03	0	3.06	0	0.57	0.465124	n.d.	n.d.	3.33912
09/10/2017	74	73.3092	199.139	0.01	36.8	2.6343	31.0778	348.29	0.3	0.13	5.16	0.33	0.722	0.461201	n.d.	n.d.	n.d.
09/10/2017	74	73.3092	199.139	0.001	62.3	3.3541	31.9366	316.74	1.69	0.2	6.68	1.35	0.901	0.0561796	n.d.	n.d.	2.35741
09/10/2017	74	73.3092	199.139	100m	99	0.8966	32.1878	300.5	4.25	0.24	11.87	2.03	1.273	0.038	n.d.	n.d.	n.d.
09/14/2017	87	75.0037	195.001	1	0	2.5	26.2762	348.61	0.09	0	3.26	0.03	0.494	0.296	1.89354	2.3196	4.06143
09/14/2017	87	75.0037	195.001	0.1	20.8	0.7122	27.974	377.28	0.01	0	2.88	0.03	0.542	0.312	n.d.	n.d.	2.66669
09/14/2017	87	75.0037	195.001	0.01	55.2	0.429	30.6326	376.03	0.13	0.1	5.39	0.04	0.718	0.195461	n.d.	n.d.	n.d.
09/14/2017	87	75.0037	195.001	0.001	87.2	0.9589	31.6492	331.92	3.6	0.18	9.6	0.27	0.992	0.0694886	n.d.	n.d.	n.d.
09/14/2017	87	75.0037	195.001	B-10	98.7	1.1386	31.8383	329.44	3.39	0.21	8.48	0.57	1.013	0.045	n.d.	n.d.	n.d.
09/16/2017	89	75.253	182.279	1	0	-1.2	29.2981	379.52	0.08	0	4.22	0.03	0.834	0.356	n.d.	n.d.	n.d.
09/16/2017	89	75.253	182.279	0.1	19.9	-1.4528	30.4187	386.53	0.02	0	5.58	0.01	0.82	0.886778	n.d.	n.d.	n.d.
09/16/2017	89	75.253	182.279	0.01	43.8	-1.626	31.5844	331.69	3.78	0.07	13.74	0.41	1.168	0.999749	n.d.	n.d.	n.d.
09/16/2017	89	75.253	182.279	0.001	67.5	-1.5111	32.5066	233.11	10.11	0.03	35.68	0.03	1.553	0.166043	n.d.	n.d.	n.d.
09/16/2017	89	75.253	182.279	100m	98.9	-1.0613	33.7872	232.78	12.72	0.02	32.25	0.01	1.407	0.124	n.d.	n.d.	n.d.
09/16/2017	93	75.0076	190.383	1	0	2.6	27.6805	346.13	0.05	0.01	2.54	0.04	0.49	0.396	n.d.	n.d.	3.87275
09/16/2017	93	75.0076	190.383	0.1	22.5	1.2262	30.2174	394.02	0.03	0.01	4.29	0.04	0.626	0.24351	n.d.	n.d.	2.86795
09/16/2017	93	75.0076	190.383	0.01	49.7	0.5983	31.7418	337.46	3.52	0.31	8.19	0.33	1.02	0.085	n.d.	n.d.	n.d.
09/16/2017	93	75.0076	190.383	0.001	78.8	0.1955	32.0618	320.41	5.06	0.31	11.84	1.13	1.26	0.0159611	n.d.	n.d.	n.d.
09/16/2017	93	75.0076	190.383	100m	99.1	-0.592	32.24	294.59	8.68	0.26	21.06	1.4	1.531	0.032	n.d.	n.d.	n.d.
09/17/2017	97	72.4988	191.253	1	0	4.7	31.6126	325.92	0.11	0	1.83	0.11	0.353	0.976	n.d.	n.d.	4.47247
09/17/2017	97	72.4988	191.253	0.1	16.7	5.2516	31.7906	326.8	0.03	0	1.43	0.08	0.268	0.755378	n.d.	n.d.	5.04057
09/17/2017	97	72.4988	191.253	0.01	34.6	2.3828	32.7937	247.27	5.04	0.21	21.98	5.72	1.781	0.366084	n.d.	n.d.	2.76421
09/17/2017	97	72.4988	191.253	0.001	42.5	2.386	32.7944	246.25	5.07	0.21	22.53	5.79	1.796	0.332744	n.d.	n.d.	2.98355
09/17/2017	97	72.4988	191.253	B-10	53.3	2.3935	32.795	246.79	5.07	0.21	22.77	5.86	1.812	0.412	n.d.	n.d.	2.77607
09/20/2017	109	65.6489	191.29	1	0	6.2	31.6646	300.81	3.22	0.05	11.27	1.03	0.704	1.297	n.d.	n.d.	3.28588
09/20/2017	109	65.6489	191.29	0.1	13.1	6.2187	31.6739	299.22	3.74	0.06	12.36	1.05	0.745	1.10387	n.d.	n.d.	3.09223
09/20/2017	109	65.6489	191.29	0.01	26.6	2.7347	32.5157	260.98	18.66	0.14	42.2	2.11	1.983	0.500425	n.d.	n.d.	2.67529
09/20/2017	109	65.6489	191.29	0.001	44.6	2.6883	32.5283	261.55	18.86	0.14	42.49	2.12	1.999	0.558	n.d.	n.d.	2.52907
